# Supplementary material for: Present Impact of AlphaFold2 Revolution on Structural Biology, and an Illustration With the Structure Prediction of the Bacteriophage J-1 Host Adhesion Device
Source: Front Mol Biosci. 2022 May 9;9:907452. doi: 10.3389/fmolb.2022.907452 (PMC9124777; doi:10.3389/fmolb.2022.907452)
Supplement: Supplementary file 1 [file DataSheet1.ZIP]

Archive with 5 entries (4 files):
- Tal-full-trimer.pdb
- __MACOSX/
- __MACOSX/._Tal-full-trimer.pdb
- Dit-full-hexamer.pdb
- __MACOSX/._Dit-full-hexamer.pdb
