# Supplementary material for: Present Impact of AlphaFold2 Revolution on Structural Biology, and an Illustration With the Structure Prediction of the Bacteriophage J-1 Host Adhesion Device
Source: Front Mol Biosci. 2022 May 9;9:907452. doi: 10.3389/fmolb.2022.907452 (PMC9124777; doi:10.3389/fmolb.2022.907452)
Supplement: Supplementary file 1 [file DataSheet1.ZIP › Tal-full-trimer.pdb]

ATOM      1  N   MET B   1     396.861 436.002 -24.875  1.00 62.35           N  
ATOM      2  CA  MET B   1     395.746 436.659 -24.197  1.00 62.35           C  
ATOM      3  C   MET B   1     394.412 436.076 -24.653  1.00 62.35           C  
ATOM      4  CB  MET B   1     395.773 438.166 -24.451  1.00 62.35           C  
ATOM      5  O   MET B   1     394.159 435.961 -25.853  1.00 62.35           O  
ATOM      6  CG  MET B   1     394.813 438.953 -23.573  1.00 62.35           C  
ATOM      7  SD  MET B   1     394.855 440.754 -23.926  1.00 62.35           S  
ATOM      8  CE  MET B   1     393.578 441.334 -22.775  1.00 62.35           C  
ATOM      9  N   LYS B   2     393.574 435.693 -23.792  1.00 80.68           N  
ATOM     10  CA  LYS B   2     392.266 435.124 -24.102  1.00 80.68           C  
ATOM     11  C   LYS B   2     391.153 435.886 -23.390  1.00 80.68           C  
ATOM     12  CB  LYS B   2     392.218 433.644 -23.717  1.00 80.68           C  
ATOM     13  O   LYS B   2     391.266 436.194 -22.202  1.00 80.68           O  
ATOM     14  CG  LYS B   2     391.005 432.904 -24.259  1.00 80.68           C  
ATOM     15  CD  LYS B   2     391.221 432.454 -25.698  1.00 80.68           C  
ATOM     16  CE  LYS B   2     390.088 431.558 -26.180  1.00 80.68           C  
ATOM     17  NZ  LYS B   2     390.301 431.104 -27.588  1.00 80.68           N  
ATOM     18  N   ASP B   3     390.048 436.209 -24.159  1.00 85.09           N  
ATOM     19  CA  ASP B   3     388.915 436.935 -23.592  1.00 85.09           C  
ATOM     20  C   ASP B   3     387.778 435.981 -23.230  1.00 85.09           C  
ATOM     21  CB  ASP B   3     388.416 438.000 -24.572  1.00 85.09           C  
ATOM     22  O   ASP B   3     387.512 435.021 -23.955  1.00 85.09           O  
ATOM     23  CG  ASP B   3     389.378 439.166 -24.720  1.00 85.09           C  
ATOM     24  OD1 ASP B   3     389.405 439.801 -25.796  1.00 85.09           O  
ATOM     25  OD2 ASP B   3     390.119 439.450 -23.754  1.00 85.09           O  
ATOM     26  N   PHE B   4     387.230 436.107 -22.069  1.00 89.44           N  
ATOM     27  CA  PHE B   4     386.073 435.360 -21.589  1.00 89.44           C  
ATOM     28  C   PHE B   4     384.855 436.267 -21.465  1.00 89.44           C  
ATOM     29  CB  PHE B   4     386.378 434.703 -20.240  1.00 89.44           C  
ATOM     30  O   PHE B   4     384.931 437.339 -20.860  1.00 89.44           O  
ATOM     31  CG  PHE B   4     387.507 433.710 -20.289  1.00 89.44           C  
ATOM     32  CD1 PHE B   4     387.250 432.346 -20.362  1.00 89.44           C  
ATOM     33  CD2 PHE B   4     388.828 434.141 -20.263  1.00 89.44           C  
ATOM     34  CE1 PHE B   4     388.294 431.425 -20.408  1.00 89.44           C  
ATOM     35  CE2 PHE B   4     389.875 433.226 -20.308  1.00 89.44           C  
ATOM     36  CZ  PHE B   4     389.606 431.869 -20.379  1.00 89.44           C  
ATOM     37  N   TYR B   5     383.739 435.865 -22.119  1.00 88.17           N  
ATOM     38  CA  TYR B   5     382.511 436.652 -22.091  1.00 88.17           C  
ATOM     39  C   TYR B   5     381.535 436.100 -21.058  1.00 88.17           C  
ATOM     40  CB  TYR B   5     381.853 436.670 -23.474  1.00 88.17           C  
ATOM     41  O   TYR B   5     381.206 434.912 -21.076  1.00 88.17           O  
ATOM     42  CG  TYR B   5     382.740 437.232 -24.559  1.00 88.17           C  
ATOM     43  CD1 TYR B   5     382.674 438.577 -24.912  1.00 88.17           C  
ATOM     44  CD2 TYR B   5     383.642 436.417 -25.234  1.00 88.17           C  
ATOM     45  CE1 TYR B   5     383.487 439.098 -25.913  1.00 88.17           C  
ATOM     46  CE2 TYR B   5     384.460 436.926 -26.238  1.00 88.17           C  
ATOM     47  OH  TYR B   5     385.184 438.777 -27.561  1.00 88.17           O  
ATOM     48  CZ  TYR B   5     384.377 438.267 -26.569  1.00 88.17           C  
ATOM     49  N   PHE B   6     381.178 437.040 -20.148  1.00 88.67           N  
ATOM     50  CA  PHE B   6     380.186 436.694 -19.139  1.00 88.67           C  
ATOM     51  C   PHE B   6     378.806 437.204 -19.538  1.00 88.67           C  
ATOM     52  CB  PHE B   6     380.583 437.267 -17.774  1.00 88.67           C  
ATOM     53  O   PHE B   6     378.632 438.397 -19.800  1.00 88.67           O  
ATOM     54  CG  PHE B   6     381.813 436.632 -17.184  1.00 88.67           C  
ATOM     55  CD1 PHE B   6     381.711 435.725 -16.138  1.00 88.67           C  
ATOM     56  CD2 PHE B   6     383.074 436.944 -17.678  1.00 88.67           C  
ATOM     57  CE1 PHE B   6     382.849 435.136 -15.590  1.00 88.67           C  
ATOM     58  CE2 PHE B   6     384.214 436.361 -17.136  1.00 88.67           C  
ATOM     59  CZ  PHE B   6     384.101 435.457 -16.092  1.00 88.67           C  
ATOM     60  N   VAL B   7     377.797 436.285 -19.631  1.00 84.17           N  
ATOM     61  CA  VAL B   7     376.452 436.631 -20.078  1.00 84.17           C  
ATOM     62  C   VAL B   7     375.427 436.152 -19.052  1.00 84.17           C  
ATOM     63  CB  VAL B   7     376.142 436.026 -21.465  1.00 84.17           C  
ATOM     64  O   VAL B   7     375.661 435.169 -18.344  1.00 84.17           O  
ATOM     65  CG1 VAL B   7     377.103 436.572 -22.519  1.00 84.17           C  
ATOM     66  CG2 VAL B   7     376.213 434.502 -21.409  1.00 84.17           C  
ATOM     67  N   ASP B   8     374.412 436.915 -18.893  1.00 81.25           N  
ATOM     68  CA  ASP B   8     373.374 436.478 -17.964  1.00 81.25           C  
ATOM     69  C   ASP B   8     372.470 435.427 -18.608  1.00 81.25           C  
ATOM     70  CB  ASP B   8     372.541 437.669 -17.491  1.00 81.25           C  
ATOM     71  O   ASP B   8     372.660 435.064 -19.769  1.00 81.25           O  
ATOM     72  CG  ASP B   8     371.726 438.305 -18.606  1.00 81.25           C  
ATOM     73  OD1 ASP B   8     371.286 439.464 -18.453  1.00 81.25           O  
ATOM     74  OD2 ASP B   8     371.523 437.638 -19.643  1.00 81.25           O  
ATOM     75  N   ARG B   9     371.470 434.980 -17.970  1.00 80.64           N  
ATOM     76  CA  ARG B   9     370.654 433.856 -18.417  1.00 80.64           C  
ATOM     77  C   ARG B   9     369.730 434.268 -19.559  1.00 80.64           C  
ATOM     78  CB  ARG B   9     369.831 433.291 -17.257  1.00 80.64           C  
ATOM     79  O   ARG B   9     369.089 433.420 -20.183  1.00 80.64           O  
ATOM     80  CG  ARG B   9     370.662 432.579 -16.202  1.00 80.64           C  
ATOM     81  CD  ARG B   9     369.798 432.056 -15.062  1.00 80.64           C  
ATOM     82  NE  ARG B   9     368.877 431.020 -15.515  1.00 80.64           N  
ATOM     83  NH1 ARG B   9     370.232 429.254 -14.893  1.00 80.64           N  
ATOM     84  NH2 ARG B   9     368.196 428.855 -15.869  1.00 80.64           N  
ATOM     85  CZ  ARG B   9     369.104 429.711 -15.425  1.00 80.64           C  
ATOM     86  N   SER B  10     369.658 435.566 -19.797  1.00 78.36           N  
ATOM     87  CA  SER B  10     368.912 436.079 -20.941  1.00 78.36           C  
ATOM     88  C   SER B  10     369.848 436.490 -22.073  1.00 78.36           C  
ATOM     89  CB  SER B  10     368.047 437.271 -20.526  1.00 78.36           C  
ATOM     90  O   SER B  10     369.435 437.175 -23.010  1.00 78.36           O  
ATOM     91  OG  SER B  10     367.100 436.886 -19.543  1.00 78.36           O  
ATOM     92  N   TRP B  11     371.047 436.154 -21.956  1.00 75.76           N  
ATOM     93  CA  TRP B  11     372.086 436.282 -22.972  1.00 75.76           C  
ATOM     94  C   TRP B  11     372.559 437.726 -23.090  1.00 75.76           C  
ATOM     95  CB  TRP B  11     371.578 435.784 -24.328  1.00 75.76           C  
ATOM     96  O   TRP B  11     373.135 438.117 -24.108  1.00 75.76           O  
ATOM     97  CG  TRP B  11     371.168 434.343 -24.334  1.00 75.76           C  
ATOM     98  CD1 TRP B  11     369.900 433.845 -24.440  1.00 75.76           C  
ATOM     99  CD2 TRP B  11     372.035 433.210 -24.225  1.00 75.76           C  
ATOM    100  CE2 TRP B  11     371.221 432.055 -24.274  1.00 75.76           C  
ATOM    101  CE3 TRP B  11     373.421 433.056 -24.093  1.00 75.76           C  
ATOM    102  NE1 TRP B  11     369.924 432.471 -24.404  1.00 75.76           N  
ATOM    103  CH2 TRP B  11     373.111 430.645 -24.063  1.00 75.76           C  
ATOM    104  CZ2 TRP B  11     371.751 430.765 -24.192  1.00 75.76           C  
ATOM    105  CZ3 TRP B  11     373.946 431.772 -24.013  1.00 75.76           C  
ATOM    106  N   HIS B  12     372.317 438.583 -22.031  1.00 84.39           N  
ATOM    107  CA  HIS B  12     372.890 439.923 -21.998  1.00 84.39           C  
ATOM    108  C   HIS B  12     374.344 439.891 -21.540  1.00 84.39           C  
ATOM    109  CB  HIS B  12     372.071 440.834 -21.082  1.00 84.39           C  
ATOM    110  O   HIS B  12     374.670 439.248 -20.539  1.00 84.39           O  
ATOM    111  CG  HIS B  12     370.656 441.020 -21.531  1.00 84.39           C  
ATOM    112  CD2 HIS B  12     370.146 441.581 -22.651  1.00 84.39           C  
ATOM    113  ND1 HIS B  12     369.578 440.604 -20.782  1.00 84.39           N  
ATOM    114  CE1 HIS B  12     368.461 440.901 -21.426  1.00 84.39           C  
ATOM    115  NE2 HIS B  12     368.778 441.495 -22.563  1.00 84.39           N  
ATOM    116  N   LEU B  13     375.280 440.485 -22.380  1.00 86.13           N  
ATOM    117  CA  LEU B  13     376.692 440.559 -22.021  1.00 86.13           C  
ATOM    118  C   LEU B  13     376.889 441.392 -20.759  1.00 86.13           C  
ATOM    119  CB  LEU B  13     377.507 441.155 -23.172  1.00 86.13           C  
ATOM    120  O   LEU B  13     376.455 442.544 -20.697  1.00 86.13           O  
ATOM    121  CG  LEU B  13     379.017 441.261 -22.949  1.00 86.13           C  
ATOM    122  CD1 LEU B  13     379.635 439.872 -22.829  1.00 86.13           C  
ATOM    123  CD2 LEU B  13     379.670 442.047 -24.082  1.00 86.13           C  
ATOM    124  N   LEU B  14     377.422 440.745 -19.764  1.00 87.58           N  
ATOM    125  CA  LEU B  14     377.626 441.416 -18.485  1.00 87.58           C  
ATOM    126  C   LEU B  14     379.021 442.026 -18.407  1.00 87.58           C  
ATOM    127  CB  LEU B  14     377.418 440.437 -17.326  1.00 87.58           C  
ATOM    128  O   LEU B  14     379.236 443.004 -17.686  1.00 87.58           O  
ATOM    129  CG  LEU B  14     376.021 439.833 -17.192  1.00 87.58           C  
ATOM    130  CD1 LEU B  14     376.030 438.698 -16.173  1.00 87.58           C  
ATOM    131  CD2 LEU B  14     375.011 440.904 -16.795  1.00 87.58           C  
ATOM    132  N   GLY B  15     379.993 441.505 -18.947  1.00 87.82           N  
ATOM    133  CA  GLY B  15     381.372 441.968 -18.960  1.00 87.82           C  
ATOM    134  C   GLY B  15     382.335 440.956 -19.551  1.00 87.82           C  
ATOM    135  O   GLY B  15     381.940 439.840 -19.893  1.00 87.82           O  
ATOM    136  N   THR B  16     383.571 441.297 -19.820  1.00 85.37           N  
ATOM    137  CA  THR B  16     384.637 440.455 -20.350  1.00 85.37           C  
ATOM    138  C   THR B  16     385.825 440.418 -19.393  1.00 85.37           C  
ATOM    139  CB  THR B  16     385.104 440.947 -21.732  1.00 85.37           C  
ATOM    140  O   THR B  16     386.112 441.406 -18.714  1.00 85.37           O  
ATOM    141  CG2 THR B  16     383.971 440.882 -22.751  1.00 85.37           C  
ATOM    142  OG1 THR B  16     385.555 442.304 -21.622  1.00 85.37           O  
ATOM    143  N   ALA B  17     386.242 439.253 -19.151  1.00 87.70           N  
ATOM    144  CA  ALA B  17     387.494 439.079 -18.419  1.00 87.70           C  
ATOM    145  C   ALA B  17     388.590 438.533 -19.329  1.00 87.70           C  
ATOM    146  CB  ALA B  17     387.287 438.154 -17.223  1.00 87.70           C  
ATOM    147  O   ALA B  17     388.304 437.857 -20.320  1.00 87.70           O  
ATOM    148  N   THR B  18     389.865 438.922 -19.018  1.00 83.03           N  
ATOM    149  CA  THR B  18     390.981 438.483 -19.846  1.00 83.03           C  
ATOM    150  C   THR B  18     391.957 437.635 -19.035  1.00 83.03           C  
ATOM    151  CB  THR B  18     391.727 439.683 -20.460  1.00 83.03           C  
ATOM    152  O   THR B  18     392.181 437.899 -17.852  1.00 83.03           O  
ATOM    153  CG2 THR B  18     392.800 439.221 -21.440  1.00 83.03           C  
ATOM    154  OG1 THR B  18     390.790 440.517 -21.153  1.00 83.03           O  
ATOM    155  N   ALA B  19     392.343 436.451 -19.569  1.00 82.56           N  
ATOM    156  CA  ALA B  19     393.441 435.654 -19.028  1.00 82.56           C  
ATOM    157  C   ALA B  19     394.706 435.826 -19.863  1.00 82.56           C  
ATOM    158  CB  ALA B  19     393.047 434.181 -18.961  1.00 82.56           C  
ATOM    159  O   ALA B  19     394.646 435.860 -21.094  1.00 82.56           O  
ATOM    160  N   GLY B  20     395.952 436.047 -19.213  1.00 73.43           N  
ATOM    161  CA  GLY B  20     397.223 436.186 -19.906  1.00 73.43           C  
ATOM    162  C   GLY B  20     397.520 437.612 -20.332  1.00 73.43           C  
ATOM    163  O   GLY B  20     398.587 437.893 -20.881  1.00 73.43           O  
ATOM    164  N   GLY B  21     396.912 438.422 -19.950  1.00 60.08           N  
ATOM    165  CA  GLY B  21     397.142 439.811 -20.317  1.00 60.08           C  
ATOM    166  C   GLY B  21     396.841 440.784 -19.194  1.00 60.08           C  
ATOM    167  O   GLY B  21     396.865 440.410 -18.019  1.00 60.08           O  
ATOM    168  N   GLY B  22     396.820 441.787 -19.288  1.00 59.81           N  
ATOM    169  CA  GLY B  22     396.604 442.885 -18.360  1.00 59.81           C  
ATOM    170  C   GLY B  22     395.183 443.415 -18.384  1.00 59.81           C  
ATOM    171  O   GLY B  22     394.923 444.488 -18.933  1.00 59.81           O  
ATOM    172  N   GLY B  23     394.263 443.290 -18.249  1.00 60.98           N  
ATOM    173  CA  GLY B  23     392.944 443.886 -18.110  1.00 60.98           C  
ATOM    174  C   GLY B  23     392.546 444.123 -16.665  1.00 60.98           C  
ATOM    175  O   GLY B  23     393.172 443.587 -15.748  1.00 60.98           O  
ATOM    176  N   LYS B  24     391.715 445.107 -16.635  1.00 77.37           N  
ATOM    177  CA  LYS B  24     391.240 445.496 -15.310  1.00 77.37           C  
ATOM    178  C   LYS B  24     390.511 444.340 -14.628  1.00 77.37           C  
ATOM    179  CB  LYS B  24     390.319 446.713 -15.405  1.00 77.37           C  
ATOM    180  O   LYS B  24     390.465 444.269 -13.398  1.00 77.37           O  
ATOM    181  CG  LYS B  24     391.035 448.001 -15.783  1.00 77.37           C  
ATOM    182  CD  LYS B  24     390.090 449.196 -15.745  1.00 77.37           C  
ATOM    183  CE  LYS B  24     390.797 450.482 -16.154  1.00 77.37           C  
ATOM    184  NZ  LYS B  24     389.876 451.657 -16.120  1.00 77.37           N  
ATOM    185  N   ILE B  25     389.874 443.569 -15.342  1.00 86.58           N  
ATOM    186  CA  ILE B  25     389.256 442.323 -14.902  1.00 86.58           C  
ATOM    187  C   ILE B  25     390.017 441.135 -15.488  1.00 86.58           C  
ATOM    188  CB  ILE B  25     387.766 442.258 -15.308  1.00 86.58           C  
ATOM    189  O   ILE B  25     389.862 440.812 -16.669  1.00 86.58           O  
ATOM    190  CG1 ILE B  25     387.016 443.487 -14.782  1.00 86.58           C  
ATOM    191  CG2 ILE B  25     387.125 440.965 -14.798  1.00 86.58           C  
ATOM    192  CD1 ILE B  25     385.570 443.577 -15.251  1.00 86.58           C  
ATOM    193  N   HIS B  26     390.945 440.634 -14.834  1.00 79.26           N  
ATOM    194  CA  HIS B  26     391.836 439.607 -15.365  1.00 79.26           C  
ATOM    195  C   HIS B  26     391.713 438.309 -14.574  1.00 79.26           C  
ATOM    196  CB  HIS B  26     393.285 440.096 -15.350  1.00 79.26           C  
ATOM    197  O   HIS B  26     391.478 438.335 -13.363  1.00 79.26           O  
ATOM    198  CG  HIS B  26     393.831 440.315 -13.975  1.00 79.26           C  
ATOM    199  CD2 HIS B  26     394.587 439.522 -13.181  1.00 79.26           C  
ATOM    200  ND1 HIS B  26     393.608 441.474 -13.262  1.00 79.26           N  
ATOM    201  CE1 HIS B  26     394.206 441.382 -12.086  1.00 79.26           C  
ATOM    202  NE2 HIS B  26     394.807 440.207 -12.011  1.00 79.26           N  
ATOM    203  N   ILE B  27     391.709 437.149 -15.238  1.00 87.24           N  
ATOM    204  CA  ILE B  27     391.566 435.817 -14.658  1.00 87.24           C  
ATOM    205  C   ILE B  27     392.947 435.225 -14.380  1.00 87.24           C  
ATOM    206  CB  ILE B  27     390.759 434.880 -15.584  1.00 87.24           C  
ATOM    207  O   ILE B  27     393.840 435.292 -15.228  1.00 87.24           O  
ATOM    208  CG1 ILE B  27     389.336 435.416 -15.774  1.00 87.24           C  
ATOM    209  CG2 ILE B  27     390.737 433.454 -15.023  1.00 87.24           C  
ATOM    210  CD1 ILE B  27     388.531 434.674 -16.833  1.00 87.24           C  
ATOM    211  N   VAL B  28     393.153 434.847 -13.173  1.00 83.16           N  
ATOM    212  CA  VAL B  28     394.373 434.151 -12.781  1.00 83.16           C  
ATOM    213  C   VAL B  28     394.020 432.811 -12.138  1.00 83.16           C  
ATOM    214  CB  VAL B  28     395.223 434.999 -11.808  1.00 83.16           C  
ATOM    215  O   VAL B  28     392.853 432.548 -11.838  1.00 83.16           O  
ATOM    216  CG1 VAL B  28     395.691 436.287 -12.483  1.00 83.16           C  
ATOM    217  CG2 VAL B  28     394.430 435.314 -10.542  1.00 83.16           C  
ATOM    218  N   ASP B  29     394.937 431.921 -11.912  1.00 85.51           N  
ATOM    219  CA  ASP B  29     394.789 430.617 -11.273  1.00 85.51           C  
ATOM    220  C   ASP B  29     393.652 429.819 -11.909  1.00 85.51           C  
ATOM    221  CB  ASP B  29     394.541 430.780  -9.771  1.00 85.51           C  
ATOM    222  O   ASP B  29     392.907 429.128 -11.213  1.00 85.51           O  
ATOM    223  CG  ASP B  29     395.708 431.423  -9.044  1.00 85.51           C  
ATOM    224  OD1 ASP B  29     395.483 432.150  -8.052  1.00 85.51           O  
ATOM    225  OD2 ASP B  29     396.863 431.205  -9.469  1.00 85.51           O  
ATOM    226  N   ASP B  30     393.528 429.941 -13.270  1.00 83.23           N  
ATOM    227  CA  ASP B  30     392.431 429.256 -13.949  1.00 83.23           C  
ATOM    228  C   ASP B  30     392.840 427.847 -14.370  1.00 83.23           C  
ATOM    229  CB  ASP B  30     391.972 430.058 -15.168  1.00 83.23           C  
ATOM    230  O   ASP B  30     394.024 427.573 -14.574  1.00 83.23           O  
ATOM    231  CG  ASP B  30     393.053 430.202 -16.224  1.00 83.23           C  
ATOM    232  OD1 ASP B  30     392.773 429.965 -17.421  1.00 83.23           O  
ATOM    233  OD2 ASP B  30     394.197 430.549 -15.859  1.00 83.23           O  
ATOM    234  N   THR B  31     391.949 426.986 -14.439  1.00 83.15           N  
ATOM    235  CA  THR B  31     392.108 425.633 -14.961  1.00 83.15           C  
ATOM    236  C   THR B  31     390.901 425.235 -15.806  1.00 83.15           C  
ATOM    237  CB  THR B  31     392.301 424.614 -13.823  1.00 83.15           C  
ATOM    238  O   THR B  31     389.763 425.285 -15.336  1.00 83.15           O  
ATOM    239  CG2 THR B  31     392.529 423.211 -14.373  1.00 83.15           C  
ATOM    240  OG1 THR B  31     393.433 424.998 -13.033  1.00 83.15           O  
ATOM    241  N   ASP B  32     391.166 425.026 -17.148  1.00 82.56           N  
ATOM    242  CA  ASP B  32     390.230 424.339 -18.032  1.00 82.56           C  
ATOM    243  C   ASP B  32     390.486 422.834 -18.041  1.00 82.56           C  
ATOM    244  CB  ASP B  32     390.323 424.898 -19.453  1.00 82.56           C  
ATOM    245  O   ASP B  32     391.497 422.375 -18.576  1.00 82.56           O  
ATOM    246  CG  ASP B  32     389.235 424.371 -20.371  1.00 82.56           C  
ATOM    247  OD1 ASP B  32     388.732 425.134 -21.222  1.00 82.56           O  
ATOM    248  OD2 ASP B  32     388.875 423.180 -20.239  1.00 82.56           O  
ATOM    249  N   ASP B  33     389.634 422.042 -17.404  1.00 85.50           N  
ATOM    250  CA  ASP B  33     389.878 420.621 -17.173  1.00 85.50           C  
ATOM    251  C   ASP B  33     388.940 419.759 -18.015  1.00 85.50           C  
ATOM    252  CB  ASP B  33     389.710 420.283 -15.688  1.00 85.50           C  
ATOM    253  O   ASP B  33     387.717 419.866 -17.900  1.00 85.50           O  
ATOM    254  CG  ASP B  33     390.102 418.854 -15.359  1.00 85.50           C  
ATOM    255  OD1 ASP B  33     389.959 418.437 -14.189  1.00 85.50           O  
ATOM    256  OD2 ASP B  33     390.561 418.139 -16.276  1.00 85.50           O  
ATOM    257  N   GLN B  34     389.469 418.967 -18.972  1.00 83.77           N  
ATOM    258  CA  GLN B  34     388.761 417.939 -19.728  1.00 83.77           C  
ATOM    259  C   GLN B  34     389.187 416.542 -19.287  1.00 83.77           C  
ATOM    260  CB  GLN B  34     389.004 418.112 -21.228  1.00 83.77           C  
ATOM    261  O   GLN B  34     390.373 416.209 -19.318  1.00 83.77           O  
ATOM    262  CG  GLN B  34     388.546 419.457 -21.773  1.00 83.77           C  
ATOM    263  CD  GLN B  34     388.876 419.638 -23.244  1.00 83.77           C  
ATOM    264  NE2 GLN B  34     389.759 420.585 -23.542  1.00 83.77           N  
ATOM    265  OE1 GLN B  34     388.342 418.931 -24.105  1.00 83.77           O  
ATOM    266  N   LEU B  35     388.293 415.729 -18.764  1.00 82.06           N  
ATOM    267  CA  LEU B  35     388.524 414.354 -18.336  1.00 82.06           C  
ATOM    268  C   LEU B  35     387.558 413.400 -19.030  1.00 82.06           C  
ATOM    269  CB  LEU B  35     388.374 414.232 -16.818  1.00 82.06           C  
ATOM    270  O   LEU B  35     386.339 413.564 -18.936  1.00 82.06           O  
ATOM    271  CG  LEU B  35     388.541 412.830 -16.230  1.00 82.06           C  
ATOM    272  CD1 LEU B  35     389.924 412.277 -16.564  1.00 82.06           C  
ATOM    273  CD2 LEU B  35     388.320 412.851 -14.722  1.00 82.06           C  
ATOM    274  N   ILE B  36     388.181 412.457 -19.803  1.00 80.80           N  
ATOM    275  CA  ILE B  36     387.385 411.562 -20.635  1.00 80.80           C  
ATOM    276  C   ILE B  36     386.295 410.904 -19.790  1.00 80.80           C  
ATOM    277  CB  ILE B  36     388.265 410.485 -21.308  1.00 80.80           C  
ATOM    278  O   ILE B  36     385.124 410.892 -20.176  1.00 80.80           O  
ATOM    279  CG1 ILE B  36     389.127 411.111 -22.409  1.00 80.80           C  
ATOM    280  CG2 ILE B  36     387.398 409.354 -21.868  1.00 80.80           C  
ATOM    281  CD1 ILE B  36     388.351 411.491 -23.663  1.00 80.80           C  
ATOM    282  N   SER B  37     386.635 410.483 -18.635  1.00 77.56           N  
ATOM    283  CA  SER B  37     385.713 409.708 -17.812  1.00 77.56           C  
ATOM    284  C   SER B  37     384.607 410.589 -17.241  1.00 77.56           C  
ATOM    285  CB  SER B  37     386.461 409.013 -16.675  1.00 77.56           C  
ATOM    286  O   SER B  37     383.532 410.096 -16.892  1.00 77.56           O  
ATOM    287  OG  SER B  37     387.122 409.962 -15.854  1.00 77.56           O  
ATOM    288  N   ALA B  38     384.889 411.864 -17.032  1.00 76.21           N  
ATOM    289  CA  ALA B  38     383.911 412.784 -16.457  1.00 76.21           C  
ATOM    290  C   ALA B  38     382.889 413.224 -17.501  1.00 76.21           C  
ATOM    291  CB  ALA B  38     384.614 414.002 -15.860  1.00 76.21           C  
ATOM    292  O   ALA B  38     381.766 413.600 -17.159  1.00 76.21           O  
ATOM    293  N   GLY B  39     383.121 413.103 -18.608  1.00 76.62           N  
ATOM    294  CA  GLY B  39     382.259 413.516 -19.705  1.00 76.62           C  
ATOM    295  C   GLY B  39     382.093 415.021 -19.799  1.00 76.62           C  
ATOM    296  O   GLY B  39     382.085 415.581 -20.896  1.00 76.62           O  
ATOM    297  N   ALA B  40     381.947 415.707 -18.662  1.00 74.71           N  
ATOM    298  CA  ALA B  40     381.730 417.152 -18.638  1.00 74.71           C  
ATOM    299  C   ALA B  40     383.045 417.902 -18.444  1.00 74.71           C  
ATOM    300  CB  ALA B  40     380.742 417.522 -17.535  1.00 74.71           C  
ATOM    301  O   ALA B  40     383.934 417.431 -17.730  1.00 74.71           O  
ATOM    302  N   ARG B  41     383.263 419.064 -19.088  1.00 80.13           N  
ATOM    303  CA  ARG B  41     384.387 419.987 -18.963  1.00 80.13           C  
ATOM    304  C   ARG B  41     384.144 420.996 -17.845  1.00 80.13           C  
ATOM    305  CB  ARG B  41     384.632 420.718 -20.285  1.00 80.13           C  
ATOM    306  O   ARG B  41     383.014 421.440 -17.638  1.00 80.13           O  
ATOM    307  CG  ARG B  41     385.881 421.586 -20.284  1.00 80.13           C  
ATOM    308  CD  ARG B  41     386.250 422.042 -21.690  1.00 80.13           C  
ATOM    309  NE  ARG B  41     387.496 422.804 -21.699  1.00 80.13           N  
ATOM    310  NH1 ARG B  41     387.557 423.069 -23.993  1.00 80.13           N  
ATOM    311  NH2 ARG B  41     389.219 423.957 -22.687  1.00 80.13           N  
ATOM    312  CZ  ARG B  41     388.087 423.275 -22.794  1.00 80.13           C  
ATOM    313  N   THR B  42     385.154 421.262 -16.994  1.00 84.36           N  
ATOM    314  CA  THR B  42     385.057 422.262 -15.937  1.00 84.36           C  
ATOM    315  C   THR B  42     386.066 423.383 -16.159  1.00 84.36           C  
ATOM    316  CB  THR B  42     385.281 421.632 -14.549  1.00 84.36           C  
ATOM    317  O   THR B  42     387.178 423.140 -16.633  1.00 84.36           O  
ATOM    318  CG2 THR B  42     384.269 420.524 -14.277  1.00 84.36           C  
ATOM    319  OG1 THR B  42     386.602 421.080 -14.489  1.00 84.36           O  
ATOM    320  N   TYR B  43     385.654 424.647 -15.997  1.00 84.42           N  
ATOM    321  CA  TYR B  43     386.552 425.796 -15.967  1.00 84.42           C  
ATOM    322  C   TYR B  43     386.456 426.528 -14.634  1.00 84.42           C  
ATOM    323  CB  TYR B  43     386.231 426.760 -17.115  1.00 84.42           C  
ATOM    324  O   TYR B  43     385.363 426.901 -14.199  1.00 84.42           O  
ATOM    325  CG  TYR B  43     387.176 427.933 -17.203  1.00 84.42           C  
ATOM    326  CD1 TYR B  43     386.708 429.239 -17.089  1.00 84.42           C  
ATOM    327  CD2 TYR B  43     388.539 427.738 -17.405  1.00 84.42           C  
ATOM    328  CE1 TYR B  43     387.575 430.325 -17.172  1.00 84.42           C  
ATOM    329  CE2 TYR B  43     389.415 428.815 -17.490  1.00 84.42           C  
ATOM    330  OH  TYR B  43     389.786 431.173 -17.455  1.00 84.42           O  
ATOM    331  CZ  TYR B  43     388.925 430.102 -17.372  1.00 84.42           C  
ATOM    332  N   SER B  44     387.486 426.578 -13.933  1.00 87.05           N  
ATOM    333  CA  SER B  44     387.529 427.305 -12.669  1.00 87.05           C  
ATOM    334  C   SER B  44     388.677 428.310 -12.648  1.00 87.05           C  
ATOM    335  CB  SER B  44     387.668 426.334 -11.496  1.00 87.05           C  
ATOM    336  O   SER B  44     389.656 428.157 -13.383  1.00 87.05           O  
ATOM    337  OG  SER B  44     388.901 425.639 -11.562  1.00 87.05           O  
ATOM    338  N   GLY B  45     388.553 429.457 -11.938  1.00 86.10           N  
ATOM    339  CA  GLY B  45     389.595 430.466 -11.836  1.00 86.10           C  
ATOM    340  C   GLY B  45     389.264 431.568 -10.847  1.00 86.10           C  
ATOM    341  O   GLY B  45     388.270 431.480 -10.122  1.00 86.10           O  
ATOM    342  N   THR B  46     390.178 432.535 -10.713  1.00 86.44           N  
ATOM    343  CA  THR B  46     390.010 433.707  -9.861  1.00 86.44           C  
ATOM    344  C   THR B  46     390.052 434.989 -10.691  1.00 86.44           C  
ATOM    345  CB  THR B  46     391.095 433.764  -8.769  1.00 86.44           C  
ATOM    346  O   THR B  46     390.991 435.208 -11.458  1.00 86.44           O  
ATOM    347  CG2 THR B  46     390.886 434.962  -7.850  1.00 86.44           C  
ATOM    348  OG1 THR B  46     391.044 432.562  -7.992  1.00 86.44           O  
ATOM    349  N   ILE B  47     388.912 435.811 -10.643  1.00 88.46           N  
ATOM    350  CA  ILE B  47     388.901 437.124 -11.276  1.00 88.46           C  
ATOM    351  C   ILE B  47     389.453 438.168 -10.309  1.00 88.46           C  
ATOM    352  CB  ILE B  47     387.478 437.519 -11.735  1.00 88.46           C  
ATOM    353  O   ILE B  47     388.943 438.325  -9.197  1.00 88.46           O  
ATOM    354  CG1 ILE B  47     386.908 436.453 -12.677  1.00 88.46           C  
ATOM    355  CG2 ILE B  47     387.489 438.895 -12.408  1.00 88.46           C  
ATOM    356  CD1 ILE B  47     385.421 436.609 -12.960  1.00 88.46           C  
ATOM    357  N   LEU B  48     390.546 438.818 -10.634  1.00 86.65           N  
ATOM    358  CA  LEU B  48     391.064 439.940  -9.861  1.00 86.65           C  
ATOM    359  C   LEU B  48     390.435 441.252 -10.317  1.00 86.65           C  
ATOM    360  CB  LEU B  48     392.587 440.022  -9.985  1.00 86.65           C  
ATOM    361  O   LEU B  48     390.271 441.484 -11.517  1.00 86.65           O  
ATOM    362  CG  LEU B  48     393.372 438.795  -9.519  1.00 86.65           C  
ATOM    363  CD1 LEU B  48     394.866 439.003  -9.746  1.00 86.65           C  
ATOM    364  CD2 LEU B  48     393.087 438.505  -8.048  1.00 86.65           C  
ATOM    365  N   PHE B  49     389.995 442.065  -9.359  1.00 84.96           N  
ATOM    366  CA  PHE B  49     389.331 443.317  -9.699  1.00 84.96           C  
ATOM    367  C   PHE B  49     389.742 444.428  -8.740  1.00 84.96           C  
ATOM    368  CB  PHE B  49     387.809 443.143  -9.678  1.00 84.96           C  
ATOM    369  O   PHE B  49     390.249 444.157  -7.648  1.00 84.96           O  
ATOM    370  CG  PHE B  49     387.270 442.681  -8.352  1.00 84.96           C  
ATOM    371  CD1 PHE B  49     387.051 441.329  -8.108  1.00 84.96           C  
ATOM    372  CD2 PHE B  49     386.981 443.596  -7.348  1.00 84.96           C  
ATOM    373  CE1 PHE B  49     386.551 440.899  -6.881  1.00 84.96           C  
ATOM    374  CE2 PHE B  49     386.482 443.173  -6.120  1.00 84.96           C  
ATOM    375  CZ  PHE B  49     386.266 441.823  -5.889  1.00 84.96           C  
ATOM    376  N   THR B  50     389.582 445.647  -9.135  1.00 80.99           N  
ATOM    377  CA  THR B  50     389.743 446.797  -8.252  1.00 80.99           C  
ATOM    378  C   THR B  50     388.442 447.101  -7.517  1.00 80.99           C  
ATOM    379  CB  THR B  50     390.196 448.044  -9.037  1.00 80.99           C  
ATOM    380  O   THR B  50     387.361 446.723  -7.974  1.00 80.99           O  
ATOM    381  CG2 THR B  50     391.550 447.815  -9.700  1.00 80.99           C  
ATOM    382  OG1 THR B  50     389.227 448.343 -10.048  1.00 80.99           O  
ATOM    383  N   PRO B  51     388.525 447.641  -6.371  1.00 78.45           N  
ATOM    384  CA  PRO B  51     387.348 447.880  -5.534  1.00 78.45           C  
ATOM    385  C   PRO B  51     386.190 448.508  -6.307  1.00 78.45           C  
ATOM    386  CB  PRO B  51     387.868 448.836  -4.457  1.00 78.45           C  
ATOM    387  O   PRO B  51     385.027 448.181  -6.058  1.00 78.45           O  
ATOM    388  CG  PRO B  51     389.308 448.474  -4.289  1.00 78.45           C  
ATOM    389  CD  PRO B  51     389.871 448.117  -5.634  1.00 78.45           C  
ATOM    390  N   GLU B  52     386.436 449.365  -7.278  1.00 82.07           N  
ATOM    391  CA  GLU B  52     385.388 450.047  -8.032  1.00 82.07           C  
ATOM    392  C   GLU B  52     384.609 449.066  -8.904  1.00 82.07           C  
ATOM    393  CB  GLU B  52     385.984 451.161  -8.896  1.00 82.07           C  
ATOM    394  O   GLU B  52     383.482 449.351  -9.313  1.00 82.07           O  
ATOM    395  CG  GLU B  52     386.736 452.219  -8.102  1.00 82.07           C  
ATOM    396  CD  GLU B  52     388.159 451.809  -7.755  1.00 82.07           C  
ATOM    397  OE1 GLU B  52     388.815 452.516  -6.957  1.00 82.07           O  
ATOM    398  OE2 GLU B  52     388.621 450.774  -8.284  1.00 82.07           O  
ATOM    399  N   LEU B  53     385.351 447.918  -9.122  1.00 84.35           N  
ATOM    400  CA  LEU B  53     384.743 446.952 -10.030  1.00 84.35           C  
ATOM    401  C   LEU B  53     384.109 445.801  -9.255  1.00 84.35           C  
ATOM    402  CB  LEU B  53     385.786 446.408 -11.010  1.00 84.35           C  
ATOM    403  O   LEU B  53     383.641 444.829  -9.852  1.00 84.35           O  
ATOM    404  CG  LEU B  53     386.338 447.403 -12.033  1.00 84.35           C  
ATOM    405  CD1 LEU B  53     387.522 446.795 -12.777  1.00 84.35           C  
ATOM    406  CD2 LEU B  53     385.248 447.828 -13.010  1.00 84.35           C  
ATOM    407  N   SER B  54     384.067 445.943  -7.929  1.00 84.36           N  
ATOM    408  CA  SER B  54     383.578 444.871  -7.069  1.00 84.36           C  
ATOM    409  C   SER B  54     382.156 444.467  -7.441  1.00 84.36           C  
ATOM    410  CB  SER B  54     383.629 445.296  -5.600  1.00 84.36           C  
ATOM    411  O   SER B  54     381.876 443.286  -7.654  1.00 84.36           O  
ATOM    412  OG  SER B  54     383.216 444.236  -4.755  1.00 84.36           O  
ATOM    413  N   SER B  55     381.193 445.337  -7.591  1.00 81.66           N  
ATOM    414  CA  SER B  55     379.799 445.063  -7.921  1.00 81.66           C  
ATOM    415  C   SER B  55     379.669 444.460  -9.316  1.00 81.66           C  
ATOM    416  CB  SER B  55     378.966 446.341  -7.829  1.00 81.66           C  
ATOM    417  O   SER B  55     378.874 443.540  -9.528  1.00 81.66           O  
ATOM    418  OG  SER B  55     377.603 446.075  -8.118  1.00 81.66           O  
ATOM    419  N   LYS B  56     380.482 444.916 -10.205  1.00 85.08           N  
ATOM    420  CA  LYS B  56     380.443 444.413 -11.575  1.00 85.08           C  
ATOM    421  C   LYS B  56     380.886 442.955 -11.640  1.00 85.08           C  
ATOM    422  CB  LYS B  56     381.324 445.271 -12.487  1.00 85.08           C  
ATOM    423  O   LYS B  56     380.234 442.131 -12.283  1.00 85.08           O  
ATOM    424  CG  LYS B  56     381.315 444.833 -13.944  1.00 85.08           C  
ATOM    425  CD  LYS B  56     382.098 445.802 -14.821  1.00 85.08           C  
ATOM    426  CE  LYS B  56     382.080 445.373 -16.282  1.00 85.08           C  
ATOM    427  NZ  LYS B  56     382.489 446.484 -17.192  1.00 85.08           N  
ATOM    428  N   VAL B  57     382.007 442.744 -10.967  1.00 85.50           N  
ATOM    429  CA  VAL B  57     382.566 441.397 -11.016  1.00 85.50           C  
ATOM    430  C   VAL B  57     381.627 440.423 -10.307  1.00 85.50           C  
ATOM    431  CB  VAL B  57     383.972 441.341 -10.379  1.00 85.50           C  
ATOM    432  O   VAL B  57     381.448 439.287 -10.755  1.00 85.50           O  
ATOM    433  CG1 VAL B  57     384.413 439.895 -10.168  1.00 85.50           C  
ATOM    434  CG2 VAL B  57     384.981 442.089 -11.248  1.00 85.50           C  
ATOM    435  N   GLN B  58     380.989 440.792  -9.225  1.00 85.55           N  
ATOM    436  CA  GLN B  58     380.011 439.952  -8.539  1.00 85.55           C  
ATOM    437  C   GLN B  58     378.824 439.640  -9.445  1.00 85.55           C  
ATOM    438  CB  GLN B  58     379.529 440.630  -7.255  1.00 85.55           C  
ATOM    439  O   GLN B  58     378.324 438.513  -9.455  1.00 85.55           O  
ATOM    440  CG  GLN B  58     378.768 439.701  -6.319  1.00 85.55           C  
ATOM    441  CD  GLN B  58     378.458 440.343  -4.979  1.00 85.55           C  
ATOM    442  NE2 GLN B  58     378.490 439.544  -3.918  1.00 85.55           N  
ATOM    443  OE1 GLN B  58     378.196 441.547  -4.899  1.00 85.55           O  
ATOM    444  N   THR B  59     378.371 440.661 -10.157  1.00 81.86           N  
ATOM    445  CA  THR B  59     377.266 440.483 -11.092  1.00 81.86           C  
ATOM    446  C   THR B  59     377.665 439.545 -12.228  1.00 81.86           C  
ATOM    447  CB  THR B  59     376.803 441.831 -11.674  1.00 81.86           C  
ATOM    448  O   THR B  59     376.881 438.688 -12.637  1.00 81.86           O  
ATOM    449  CG2 THR B  59     375.676 441.638 -12.683  1.00 81.86           C  
ATOM    450  OG1 THR B  59     376.339 442.670 -10.610  1.00 81.86           O  
ATOM    451  N   MET B  60     378.902 439.639 -12.772  1.00 87.05           N  
ATOM    452  CA  MET B  60     379.414 438.805 -13.855  1.00 87.05           C  
ATOM    453  C   MET B  60     379.464 437.339 -13.438  1.00 87.05           C  
ATOM    454  CB  MET B  60     380.806 439.274 -14.283  1.00 87.05           C  
ATOM    455  O   MET B  60     379.036 436.461 -14.188  1.00 87.05           O  
ATOM    456  CG  MET B  60     380.805 440.595 -15.036  1.00 87.05           C  
ATOM    457  SD  MET B  60     382.482 441.324 -15.179  1.00 87.05           S  
ATOM    458  CE  MET B  60     383.333 439.996 -16.077  1.00 87.05           C  
ATOM    459  N   ALA B  61     379.960 437.132 -12.155  1.00 86.68           N  
ATOM    460  CA  ALA B  61     380.251 435.769 -11.722  1.00 86.68           C  
ATOM    461  C   ALA B  61     379.107 435.203 -10.884  1.00 86.68           C  
ATOM    462  CB  ALA B  61     381.557 435.727 -10.934  1.00 86.68           C  
ATOM    463  O   ALA B  61     379.274 434.190 -10.201  1.00 86.68           O  
ATOM    464  N   ALA B  62     377.924 435.774 -11.028  1.00 83.71           N  
ATOM    465  CA  ALA B  62     376.767 435.261 -10.299  1.00 83.71           C  
ATOM    466  C   ALA B  62     376.407 433.852 -10.764  1.00 83.71           C  
ATOM    467  CB  ALA B  62     375.572 436.196 -10.470  1.00 83.71           C  
ATOM    468  O   ALA B  62     376.516 433.537 -11.952  1.00 83.71           O  
ATOM    469  N   ARG B  63     376.087 432.930  -9.755  1.00 84.04           N  
ATOM    470  CA  ARG B  63     375.737 431.548 -10.069  1.00 84.04           C  
ATOM    471  C   ARG B  63     374.570 431.488 -11.049  1.00 84.04           C  
ATOM    472  CB  ARG B  63     375.389 430.780  -8.792  1.00 84.04           C  
ATOM    473  O   ARG B  63     373.593 432.226 -10.906  1.00 84.04           O  
ATOM    474  CG  ARG B  63     376.590 430.465  -7.915  1.00 84.04           C  
ATOM    475  CD  ARG B  63     376.677 431.405  -6.721  1.00 84.04           C  
ATOM    476  NE  ARG B  63     375.447 432.169  -6.545  1.00 84.04           N  
ATOM    477  NH1 ARG B  63     376.456 434.236  -6.766  1.00 84.04           N  
ATOM    478  NH2 ARG B  63     374.198 434.091  -6.399  1.00 84.04           N  
ATOM    479  CZ  ARG B  63     375.370 433.498  -6.570  1.00 84.04           C  
ATOM    480  N   GLY B  64     374.670 430.719 -12.090  1.00 83.59           N  
ATOM    481  CA  GLY B  64     373.668 430.588 -13.135  1.00 83.59           C  
ATOM    482  C   GLY B  64     374.041 431.313 -14.415  1.00 83.59           C  
ATOM    483  O   GLY B  64     373.560 430.963 -15.495  1.00 83.59           O  
ATOM    484  N   ASN B  65     374.885 432.405 -14.303  1.00 82.14           N  
ATOM    485  CA  ASN B  65     375.359 433.092 -15.500  1.00 82.14           C  
ATOM    486  C   ASN B  65     376.268 432.197 -16.338  1.00 82.14           C  
ATOM    487  CB  ASN B  65     376.086 434.385 -15.127  1.00 82.14           C  
ATOM    488  O   ASN B  65     376.666 431.118 -15.891  1.00 82.14           O  
ATOM    489  CG  ASN B  65     375.144 435.457 -14.615  1.00 82.14           C  
ATOM    490  ND2 ASN B  65     375.706 436.527 -14.065  1.00 82.14           N  
ATOM    491  OD1 ASN B  65     373.921 435.326 -14.714  1.00 82.14           O  
ATOM    492  N   TYR B  66     376.555 432.591 -17.565  1.00 82.28           N  
ATOM    493  CA  TYR B  66     377.325 431.776 -18.497  1.00 82.28           C  
ATOM    494  C   TYR B  66     378.667 432.426 -18.812  1.00 82.28           C  
ATOM    495  CB  TYR B  66     376.538 431.553 -19.792  1.00 82.28           C  
ATOM    496  O   TYR B  66     378.803 433.649 -18.743  1.00 82.28           O  
ATOM    497  CG  TYR B  66     375.169 430.952 -19.575  1.00 82.28           C  
ATOM    498  CD1 TYR B  66     375.029 429.651 -19.097  1.00 82.28           C  
ATOM    499  CD2 TYR B  66     374.019 431.682 -19.849  1.00 82.28           C  
ATOM    500  CE1 TYR B  66     373.770 429.091 -18.896  1.00 82.28           C  
ATOM    501  CE2 TYR B  66     372.755 431.132 -19.653  1.00 82.28           C  
ATOM    502  OH  TYR B  66     371.393 429.291 -18.981  1.00 82.28           O  
ATOM    503  CZ  TYR B  66     372.641 429.839 -19.177  1.00 82.28           C  
ATOM    504  N   ILE B  67     379.639 431.616 -19.103  1.00 86.27           N  
ATOM    505  CA  ILE B  67     380.929 432.047 -19.632  1.00 86.27           C  
ATOM    506  C   ILE B  67     381.124 431.484 -21.039  1.00 86.27           C  
ATOM    507  CB  ILE B  67     382.091 431.610 -18.715  1.00 86.27           C  
ATOM    508  O   ILE B  67     380.964 430.282 -21.260  1.00 86.27           O  
ATOM    509  CG1 ILE B  67     381.856 432.106 -17.282  1.00 86.27           C  
ATOM    510  CG2 ILE B  67     383.430 432.120 -19.257  1.00 86.27           C  
ATOM    511  CD1 ILE B  67     382.856 431.567 -16.269  1.00 86.27           C  
ATOM    512  N   LEU B  68     381.357 432.273 -22.066  1.00 85.68           N  
ATOM    513  CA  LEU B  68     381.661 431.872 -23.436  1.00 85.68           C  
ATOM    514  C   LEU B  68     383.101 432.222 -23.796  1.00 85.68           C  
ATOM    515  CB  LEU B  68     380.699 432.543 -24.417  1.00 85.68           C  
ATOM    516  O   LEU B  68     383.557 433.337 -23.532  1.00 85.68           O  
ATOM    517  CG  LEU B  68     379.225 432.150 -24.299  1.00 85.68           C  
ATOM    518  CD1 LEU B  68     378.539 432.981 -23.220  1.00 85.68           C  
ATOM    519  CD2 LEU B  68     378.517 432.315 -25.640  1.00 85.68           C  
ATOM    520  N   TYR B  69     383.796 431.250 -24.317  1.00 84.15           N  
ATOM    521  CA  TYR B  69     385.158 431.509 -24.771  1.00 84.15           C  
ATOM    522  C   TYR B  69     385.579 430.504 -25.836  1.00 84.15           C  
ATOM    523  CB  TYR B  69     386.135 431.462 -23.592  1.00 84.15           C  
ATOM    524  O   TYR B  69     384.914 429.486 -26.034  1.00 84.15           O  
ATOM    525  CG  TYR B  69     386.195 430.118 -22.907  1.00 84.15           C  
ATOM    526  CD1 TYR B  69     385.247 429.760 -21.952  1.00 84.15           C  
ATOM    527  CD2 TYR B  69     387.199 429.206 -23.211  1.00 84.15           C  
ATOM    528  CE1 TYR B  69     385.299 428.524 -21.315  1.00 84.15           C  
ATOM    529  CE2 TYR B  69     387.261 427.968 -22.581  1.00 84.15           C  
ATOM    530  OH  TYR B  69     386.364 426.412 -21.010  1.00 84.15           O  
ATOM    531  CZ  TYR B  69     386.308 427.636 -21.637  1.00 84.15           C  
ATOM    532  N   MET B  70     386.632 430.812 -26.588  1.00 79.06           N  
ATOM    533  CA  MET B  70     387.261 429.890 -27.529  1.00 79.06           C  
ATOM    534  C   MET B  70     388.475 429.214 -26.898  1.00 79.06           C  
ATOM    535  CB  MET B  70     387.676 430.622 -28.805  1.00 79.06           C  
ATOM    536  O   MET B  70     389.335 429.884 -26.324  1.00 79.06           O  
ATOM    537  CG  MET B  70     386.503 431.118 -29.635  1.00 79.06           C  
ATOM    538  SD  MET B  70     386.961 431.425 -31.386  1.00 79.06           S  
ATOM    539  CE  MET B  70     386.729 433.222 -31.467  1.00 79.06           C  
ATOM    540  N   ASP B  71     388.442 427.931 -26.945  1.00 81.10           N  
ATOM    541  CA  ASP B  71     389.588 427.251 -26.349  1.00 81.10           C  
ATOM    542  C   ASP B  71     390.819 427.363 -27.242  1.00 81.10           C  
ATOM    543  CB  ASP B  71     389.260 425.780 -26.085  1.00 81.10           C  
ATOM    544  O   ASP B  71     390.799 428.072 -28.252  1.00 81.10           O  
ATOM    545  CG  ASP B  71     389.112 424.968 -27.360  1.00 81.10           C  
ATOM    546  OD1 ASP B  71     388.666 423.801 -27.292  1.00 81.10           O  
ATOM    547  OD2 ASP B  71     389.445 425.499 -28.441  1.00 81.10           O  
ATOM    548  N   GLU B  72     391.920 426.633 -27.000  1.00 74.44           N  
ATOM    549  CA  GLU B  72     393.184 426.755 -27.720  1.00 74.44           C  
ATOM    550  C   GLU B  72     393.063 426.213 -29.141  1.00 74.44           C  
ATOM    551  CB  GLU B  72     394.302 426.025 -26.972  1.00 74.44           C  
ATOM    552  O   GLU B  72     393.899 426.510 -29.997  1.00 74.44           O  
ATOM    553  CG  GLU B  72     394.690 426.678 -25.655  1.00 74.44           C  
ATOM    554  CD  GLU B  72     395.943 426.081 -25.034  1.00 74.44           C  
ATOM    555  OE1 GLU B  72     396.481 426.668 -24.066  1.00 74.44           O  
ATOM    556  OE2 GLU B  72     396.392 425.019 -25.519  1.00 74.44           O  
ATOM    557  N   ARG B  73     392.009 425.394 -29.221  1.00 67.94           N  
ATOM    558  CA  ARG B  73     391.778 424.825 -30.546  1.00 67.94           C  
ATOM    559  C   ARG B  73     390.741 425.633 -31.316  1.00 67.94           C  
ATOM    560  CB  ARG B  73     391.328 423.365 -30.433  1.00 67.94           C  
ATOM    561  O   ARG B  73     390.246 425.190 -32.355  1.00 67.94           O  
ATOM    562  CG  ARG B  73     392.386 422.437 -29.860  1.00 67.94           C  
ATOM    563  CD  ARG B  73     391.800 421.088 -29.467  1.00 67.94           C  
ATOM    564  NE  ARG B  73     392.803 420.223 -28.851  1.00 67.94           N  
ATOM    565  NH1 ARG B  73     392.055 420.546 -26.690  1.00 67.94           N  
ATOM    566  NH2 ARG B  73     393.852 419.182 -27.094  1.00 67.94           N  
ATOM    567  CZ  ARG B  73     392.901 419.985 -27.547  1.00 67.94           C  
ATOM    568  N   ASN B  74     390.506 426.638 -30.802  1.00 75.45           N  
ATOM    569  CA  ASN B  74     389.557 427.574 -31.397  1.00 75.45           C  
ATOM    570  C   ASN B  74     388.145 426.997 -31.428  1.00 75.45           C  
ATOM    571  CB  ASN B  74     390.002 427.964 -32.808  1.00 75.45           C  
ATOM    572  O   ASN B  74     387.338 427.366 -32.282  1.00 75.45           O  
ATOM    573  CG  ASN B  74     391.160 428.942 -32.806  1.00 75.45           C  
ATOM    574  ND2 ASN B  74     392.042 428.819 -33.791  1.00 75.45           N  
ATOM    575  OD1 ASN B  74     391.264 429.800 -31.925  1.00 75.45           O  
ATOM    576  N   LYS B  75     387.845 426.122 -30.468  1.00 75.53           N  
ATOM    577  CA  LYS B  75     386.496 425.597 -30.280  1.00 75.53           C  
ATOM    578  C   LYS B  75     385.715 426.436 -29.273  1.00 75.53           C  
ATOM    579  CB  LYS B  75     386.548 424.139 -29.819  1.00 75.53           C  
ATOM    580  O   LYS B  75     386.235 426.783 -28.210  1.00 75.53           O  
ATOM    581  CG  LYS B  75     385.184 423.470 -29.730  1.00 75.53           C  
ATOM    582  CD  LYS B  75     385.298 422.033 -29.235  1.00 75.53           C  
ATOM    583  CE  LYS B  75     383.928 421.405 -29.023  1.00 75.53           C  
ATOM    584  NZ  LYS B  75     384.032 420.010 -28.501  1.00 75.53           N  
ATOM    585  N   ALA B  76     384.444 426.802 -29.573  1.00 80.89           N  
ATOM    586  CA  ALA B  76     383.593 427.568 -28.667  1.00 80.89           C  
ATOM    587  C   ALA B  76     383.164 426.724 -27.470  1.00 80.89           C  
ATOM    588  CB  ALA B  76     382.368 428.098 -29.407  1.00 80.89           C  
ATOM    589  O   ALA B  76     382.717 425.587 -27.635  1.00 80.89           O  
ATOM    590  N   VAL B  77     383.512 427.267 -26.320  1.00 83.63           N  
ATOM    591  CA  VAL B  77     383.145 426.601 -25.074  1.00 83.63           C  
ATOM    592  C   VAL B  77     382.118 427.443 -24.321  1.00 83.63           C  
ATOM    593  CB  VAL B  77     384.381 426.344 -24.183  1.00 83.63           C  
ATOM    594  O   VAL B  77     382.238 428.670 -24.257  1.00 83.63           O  
ATOM    595  CG1 VAL B  77     383.976 425.641 -22.888  1.00 83.63           C  
ATOM    596  CG2 VAL B  77     385.421 425.520 -24.940  1.00 83.63           C  
ATOM    597  N   PHE B  78     381.009 426.840 -23.849  1.00 77.85           N  
ATOM    598  CA  PHE B  78     379.933 427.443 -23.071  1.00 77.85           C  
ATOM    599  C   PHE B  78     379.816 426.780 -21.705  1.00 77.85           C  
ATOM    600  CB  PHE B  78     378.601 427.339 -23.822  1.00 77.85           C  
ATOM    601  O   PHE B  78     379.674 425.558 -21.611  1.00 77.85           O  
ATOM    602  CG  PHE B  78     377.428 427.885 -23.054  1.00 77.85           C  
ATOM    603  CD1 PHE B  78     376.577 427.033 -22.358  1.00 77.85           C  
ATOM    604  CD2 PHE B  78     377.174 429.250 -23.027  1.00 77.85           C  
ATOM    605  CE1 PHE B  78     375.490 427.535 -21.647  1.00 77.85           C  
ATOM    606  CE2 PHE B  78     376.089 429.758 -22.319  1.00 77.85           C  
ATOM    607  CZ  PHE B  78     375.248 428.900 -21.631  1.00 77.85           C  
ATOM    608  N   MET B  79     380.004 427.656 -20.679  1.00 83.96           N  
ATOM    609  CA  MET B  79     379.996 427.109 -19.325  1.00 83.96           C  
ATOM    610  C   MET B  79     378.932 427.790 -18.470  1.00 83.96           C  
ATOM    611  CB  MET B  79     381.371 427.266 -18.673  1.00 83.96           C  
ATOM    612  O   MET B  79     378.655 428.977 -18.645  1.00 83.96           O  
ATOM    613  CG  MET B  79     382.509 426.675 -19.490  1.00 83.96           C  
ATOM    614  SD  MET B  79     382.713 424.873 -19.210  1.00 83.96           S  
ATOM    615  CE  MET B  79     384.222 424.570 -20.170  1.00 83.96           C  
ATOM    616  N   THR B  80     378.251 427.026 -17.575  1.00 84.40           N  
ATOM    617  CA  THR B  80     377.382 427.567 -16.536  1.00 84.40           C  
ATOM    618  C   THR B  80     378.139 427.713 -15.220  1.00 84.40           C  
ATOM    619  CB  THR B  80     376.144 426.675 -16.323  1.00 84.40           C  
ATOM    620  O   THR B  80     378.780 426.765 -14.757  1.00 84.40           O  
ATOM    621  CG2 THR B  80     375.187 427.297 -15.310  1.00 84.40           C  
ATOM    622  OG1 THR B  80     375.461 426.510 -17.570  1.00 84.40           O  
ATOM    623  N   ILE B  81     378.120 429.010 -14.635  1.00 87.62           N  
ATOM    624  CA  ILE B  81     378.757 429.208 -13.338  1.00 87.62           C  
ATOM    625  C   ILE B  81     377.949 428.498 -12.254  1.00 87.62           C  
ATOM    626  CB  ILE B  81     378.901 430.709 -13.001  1.00 87.62           C  
ATOM    627  O   ILE B  81     376.778 428.816 -12.034  1.00 87.62           O  
ATOM    628  CG1 ILE B  81     379.769 431.410 -14.052  1.00 87.62           C  
ATOM    629  CG2 ILE B  81     379.484 430.895 -11.597  1.00 87.62           C  
ATOM    630  CD1 ILE B  81     379.765 432.929 -13.946  1.00 87.62           C  
ATOM    631  N   MET B  82     378.619 427.530 -11.615  1.00 85.40           N  
ATOM    632  CA  MET B  82     377.920 426.691 -10.646  1.00 85.40           C  
ATOM    633  C   MET B  82     378.180 427.173  -9.223  1.00 85.40           C  
ATOM    634  CB  MET B  82     378.348 425.230 -10.791  1.00 85.40           C  
ATOM    635  O   MET B  82     377.340 426.995  -8.340  1.00 85.40           O  
ATOM    636  CG  MET B  82     378.056 424.637 -12.160  1.00 85.40           C  
ATOM    637  SD  MET B  82     376.277 424.721 -12.597  1.00 85.40           S  
ATOM    638  CE  MET B  82     375.605 423.504 -11.429  1.00 85.40           C  
ATOM    639  N   GLU B  83     379.279 427.689  -8.989  1.00 87.01           N  
ATOM    640  CA  GLU B  83     379.647 428.210  -7.676  1.00 87.01           C  
ATOM    641  C   GLU B  83     380.604 429.392  -7.801  1.00 87.01           C  
ATOM    642  CB  GLU B  83     380.279 427.110  -6.819  1.00 87.01           C  
ATOM    643  O   GLU B  83     381.376 429.475  -8.760  1.00 87.01           O  
ATOM    644  CG  GLU B  83     381.634 426.637  -7.325  1.00 87.01           C  
ATOM    645  CD  GLU B  83     382.258 425.562  -6.452  1.00 87.01           C  
ATOM    646  OE1 GLU B  83     383.433 425.196  -6.684  1.00 87.01           O  
ATOM    647  OE2 GLU B  83     381.567 425.077  -5.527  1.00 87.01           O  
ATOM    648  N   SER B  84     380.490 430.380  -6.933  1.00 84.81           N  
ATOM    649  CA  SER B  84     381.398 431.524  -6.892  1.00 84.81           C  
ATOM    650  C   SER B  84     381.606 432.013  -5.463  1.00 84.81           C  
ATOM    651  CB  SER B  84     380.861 432.665  -7.755  1.00 84.81           C  
ATOM    652  O   SER B  84     380.791 431.733  -4.580  1.00 84.81           O  
ATOM    653  OG  SER B  84     379.650 433.172  -7.224  1.00 84.81           O  
ATOM    654  N   SER B  85     382.786 432.602  -5.210  1.00 86.39           N  
ATOM    655  CA  SER B  85     383.129 433.234  -3.941  1.00 86.39           C  
ATOM    656  C   SER B  85     383.726 434.621  -4.158  1.00 86.39           C  
ATOM    657  CB  SER B  85     384.113 432.365  -3.156  1.00 86.39           C  
ATOM    658  O   SER B  85     384.649 434.788  -4.958  1.00 86.39           O  
ATOM    659  OG  SER B  85     384.474 432.989  -1.936  1.00 86.39           O  
ATOM    660  N   HIS B  86     383.026 435.633  -3.474  1.00 83.58           N  
ATOM    661  CA  HIS B  86     383.423 437.026  -3.645  1.00 83.58           C  
ATOM    662  C   HIS B  86     384.103 437.564  -2.391  1.00 83.58           C  
ATOM    663  CB  HIS B  86     382.209 437.890  -3.997  1.00 83.58           C  
ATOM    664  O   HIS B  86     383.483 437.643  -1.329  1.00 83.58           O  
ATOM    665  CG  HIS B  86     382.555 439.314  -4.298  1.00 83.58           C  
ATOM    666  CD2 HIS B  86     382.446 440.433  -3.543  1.00 83.58           C  
ATOM    667  ND1 HIS B  86     383.077 439.713  -5.508  1.00 83.58           N  
ATOM    668  CE1 HIS B  86     383.277 441.020  -5.485  1.00 83.58           C  
ATOM    669  NE2 HIS B  86     382.903 441.482  -4.304  1.00 83.58           N  
ATOM    670  N   ASP B  87     385.513 437.871  -2.447  1.00 86.97           N  
ATOM    671  CA  ASP B  87     386.297 438.484  -1.379  1.00 86.97           C  
ATOM    672  C   ASP B  87     386.702 439.911  -1.744  1.00 86.97           C  
ATOM    673  CB  ASP B  87     387.540 437.645  -1.076  1.00 86.97           C  
ATOM    674  O   ASP B  87     387.679 440.118  -2.467  1.00 86.97           O  
ATOM    675  CG  ASP B  87     388.296 438.128   0.150  1.00 86.97           C  
ATOM    676  OD1 ASP B  87     389.071 437.343   0.736  1.00 86.97           O  
ATOM    677  OD2 ASP B  87     388.113 439.304   0.533  1.00 86.97           O  
ATOM    678  N   PRO B  88     385.933 440.839  -1.264  1.00 83.63           N  
ATOM    679  CA  PRO B  88     386.182 442.228  -1.655  1.00 83.63           C  
ATOM    680  C   PRO B  88     387.524 442.751  -1.149  1.00 83.63           C  
ATOM    681  CB  PRO B  88     385.020 442.990  -1.010  1.00 83.63           C  
ATOM    682  O   PRO B  88     388.189 443.527  -1.843  1.00 83.63           O  
ATOM    683  CG  PRO B  88     383.954 441.962  -0.810  1.00 83.63           C  
ATOM    684  CD  PRO B  88     384.610 440.629  -0.595  1.00 83.63           C  
ATOM    685  N   LEU B  89     387.921 442.353   0.142  1.00 80.66           N  
ATOM    686  CA  LEU B  89     389.181 442.834   0.697  1.00 80.66           C  
ATOM    687  C   LEU B  89     390.359 442.390  -0.166  1.00 80.66           C  
ATOM    688  CB  LEU B  89     389.362 442.327   2.129  1.00 80.66           C  
ATOM    689  O   LEU B  89     391.249 443.191  -0.465  1.00 80.66           O  
ATOM    690  CG  LEU B  89     390.628 442.786   2.856  1.00 80.66           C  
ATOM    691  CD1 LEU B  89     390.669 444.309   2.937  1.00 80.66           C  
ATOM    692  CD2 LEU B  89     390.698 442.170   4.248  1.00 80.66           C  
ATOM    693  N   ALA B  90     390.247 441.061  -0.658  1.00 80.28           N  
ATOM    694  CA  ALA B  90     391.325 440.520  -1.482  1.00 80.28           C  
ATOM    695  C   ALA B  90     391.174 440.954  -2.937  1.00 80.28           C  
ATOM    696  CB  ALA B  90     391.357 438.998  -1.385  1.00 80.28           C  
ATOM    697  O   ALA B  90     392.121 440.860  -3.721  1.00 80.28           O  
ATOM    698  N   GLY B  91     390.112 441.526  -3.245  1.00 78.51           N  
ATOM    699  CA  GLY B  91     389.815 441.836  -4.635  1.00 78.51           C  
ATOM    700  C   GLY B  91     389.786 440.608  -5.527  1.00 78.51           C  
ATOM    701  O   GLY B  91     390.253 440.651  -6.666  1.00 78.51           O  
ATOM    702  N   GLU B  92     389.222 439.544  -4.966  1.00 85.57           N  
ATOM    703  CA  GLU B  92     389.214 438.274  -5.683  1.00 85.57           C  
ATOM    704  C   GLU B  92     387.808 437.686  -5.749  1.00 85.57           C  
ATOM    705  CB  GLU B  92     390.170 437.278  -5.023  1.00 85.57           C  
ATOM    706  O   GLU B  92     387.060 437.740  -4.771  1.00 85.57           O  
ATOM    707  CG  GLU B  92     391.633 437.695  -5.083  1.00 85.57           C  
ATOM    708  CD  GLU B  92     392.575 436.672  -4.473  1.00 85.57           C  
ATOM    709  OE1 GLU B  92     393.811 436.826  -4.609  1.00 85.57           O  
ATOM    710  OE2 GLU B  92     392.075 435.705  -3.854  1.00 85.57           O  
ATOM    711  N   GLU B  93     387.403 437.293  -7.013  1.00 87.69           N  
ATOM    712  CA  GLU B  93     386.218 436.474  -7.252  1.00 87.69           C  
ATOM    713  C   GLU B  93     386.594 435.113  -7.829  1.00 87.69           C  
ATOM    714  CB  GLU B  93     385.248 437.193  -8.194  1.00 87.69           C  
ATOM    715  O   GLU B  93     387.138 435.028  -8.931  1.00 87.69           O  
ATOM    716  CG  GLU B  93     383.950 436.437  -8.435  1.00 87.69           C  
ATOM    717  CD  GLU B  93     382.924 436.638  -7.331  1.00 87.69           C  
ATOM    718  OE1 GLU B  93     381.968 435.835  -7.237  1.00 87.69           O  
ATOM    719  OE2 GLU B  93     383.077 437.607  -6.555  1.00 87.69           O  
ATOM    720  N   THR B  94     386.401 434.076  -6.945  1.00 86.16           N  
ATOM    721  CA  THR B  94     386.667 432.738  -7.462  1.00 86.16           C  
ATOM    722  C   THR B  94     385.386 432.097  -7.989  1.00 86.16           C  
ATOM    723  CB  THR B  94     387.290 431.835  -6.382  1.00 86.16           C  
ATOM    724  O   THR B  94     384.297 432.370  -7.483  1.00 86.16           O  
ATOM    725  CG2 THR B  94     388.612 432.407  -5.881  1.00 86.16           C  
ATOM    726  OG1 THR B  94     386.382 431.723  -5.279  1.00 86.16           O  
ATOM    727  N   PHE B  95     385.444 431.236  -9.141  1.00 86.34           N  
ATOM    728  CA  PHE B  95     384.260 430.615  -9.727  1.00 86.34           C  
ATOM    729  C   PHE B  95     384.577 429.208 -10.218  1.00 86.34           C  
ATOM    730  CB  PHE B  95     383.719 431.464 -10.880  1.00 86.34           C  
ATOM    731  O   PHE B  95     385.736 428.883 -10.489  1.00 86.34           O  
ATOM    732  CG  PHE B  95     384.647 431.546 -12.062  1.00 86.34           C  
ATOM    733  CD1 PHE B  95     385.564 432.585 -12.173  1.00 86.34           C  
ATOM    734  CD2 PHE B  95     384.604 430.584 -13.062  1.00 86.34           C  
ATOM    735  CE1 PHE B  95     386.424 432.662 -13.266  1.00 86.34           C  
ATOM    736  CE2 PHE B  95     385.460 430.655 -14.157  1.00 86.34           C  
ATOM    737  CZ  PHE B  95     386.368 431.695 -14.258  1.00 86.34           C  
ATOM    738  N   THR B  96     383.660 428.352 -10.255  1.00 86.97           N  
ATOM    739  CA  THR B  96     383.647 427.067 -10.947  1.00 86.97           C  
ATOM    740  C   THR B  96     382.456 426.975 -11.893  1.00 86.97           C  
ATOM    741  CB  THR B  96     383.606 425.897  -9.948  1.00 86.97           C  
ATOM    742  O   THR B  96     381.314 427.211 -11.491  1.00 86.97           O  
ATOM    743  CG2 THR B  96     383.632 424.554 -10.673  1.00 86.97           C  
ATOM    744  OG1 THR B  96     384.740 425.977  -9.077  1.00 86.97           O  
ATOM    745  N   ALA B  97     382.788 426.723 -13.236  1.00 84.87           N  
ATOM    746  CA  ALA B  97     381.745 426.621 -14.255  1.00 84.87           C  
ATOM    747  C   ALA B  97     381.813 425.278 -14.976  1.00 84.87           C  
ATOM    748  CB  ALA B  97     381.866 427.767 -15.256  1.00 84.87           C  
ATOM    749  O   ALA B  97     382.881 424.665 -15.060  1.00 84.87           O  
ATOM    750  N   GLU B  98     380.625 424.749 -15.398  1.00 86.75           N  
ATOM    751  CA  GLU B  98     380.545 423.449 -16.058  1.00 86.75           C  
ATOM    752  C   GLU B  98     379.803 423.550 -17.387  1.00 86.75           C  
ATOM    753  CB  GLU B  98     379.862 422.425 -15.149  1.00 86.75           C  
ATOM    754  O   GLU B  98     378.828 424.296 -17.504  1.00 86.75           O  
ATOM    755  CG  GLU B  98     380.577 422.206 -13.824  1.00 86.75           C  
ATOM    756  CD  GLU B  98     380.149 420.931 -13.114  1.00 86.75           C  
ATOM    757  OE1 GLU B  98     380.452 420.775 -11.910  1.00 86.75           O  
ATOM    758  OE2 GLU B  98     379.505 420.081 -13.769  1.00 86.75           O  
ATOM    759  N   ASP B  99     380.145 422.748 -18.338  1.00 78.29           N  
ATOM    760  CA  ASP B  99     379.541 422.824 -19.666  1.00 78.29           C  
ATOM    761  C   ASP B  99     378.291 421.951 -19.751  1.00 78.29           C  
ATOM    762  CB  ASP B  99     380.549 422.406 -20.738  1.00 78.29           C  
ATOM    763  O   ASP B  99     377.467 422.124 -20.652  1.00 78.29           O  
ATOM    764  CG  ASP B  99     380.972 420.952 -20.620  1.00 78.29           C  
ATOM    765  OD1 ASP B  99     381.608 420.422 -21.556  1.00 78.29           O  
ATOM    766  OD2 ASP B  99     380.664 420.328 -19.580  1.00 78.29           O  
ATOM    767  N   ALA B 100     378.114 420.881 -18.735  1.00 73.16           N  
ATOM    768  CA  ALA B 100     376.956 419.991 -18.756  1.00 73.16           C  
ATOM    769  C   ALA B 100     375.695 420.722 -18.305  1.00 73.16           C  
ATOM    770  CB  ALA B 100     377.206 418.772 -17.873  1.00 73.16           C  
ATOM    771  O   ALA B 100     374.579 420.250 -18.541  1.00 73.16           O  
ATOM    772  N   GLY B 101     375.595 421.756 -17.888  1.00 75.76           N  
ATOM    773  CA  GLY B 101     374.460 422.571 -17.489  1.00 75.76           C  
ATOM    774  C   GLY B 101     373.752 422.047 -16.254  1.00 75.76           C  
ATOM    775  O   GLY B 101     374.041 420.942 -15.789  1.00 75.76           O  
ATOM    776  N   ILE B 102     372.834 422.811 -15.739  1.00 81.50           N  
ATOM    777  CA  ILE B 102     372.115 422.558 -14.495  1.00 81.50           C  
ATOM    778  C   ILE B 102     371.242 421.315 -14.649  1.00 81.50           C  
ATOM    779  CB  ILE B 102     371.252 423.771 -14.084  1.00 81.50           C  
ATOM    780  O   ILE B 102     371.143 420.501 -13.728  1.00 81.50           O  
ATOM    781  CG1 ILE B 102     372.147 424.963 -13.721  1.00 81.50           C  
ATOM    782  CG2 ILE B 102     370.327 423.407 -12.920  1.00 81.50           C  
ATOM    783  CD1 ILE B 102     371.383 426.256 -13.469  1.00 81.50           C  
ATOM    784  N   ASP B 103     370.672 421.174 -15.817  1.00 79.26           N  
ATOM    785  CA  ASP B 103     369.717 420.092 -16.045  1.00 79.26           C  
ATOM    786  C   ASP B 103     370.396 418.729 -15.934  1.00 79.26           C  
ATOM    787  CB  ASP B 103     369.054 420.241 -17.415  1.00 79.26           C  
ATOM    788  O   ASP B 103     369.807 417.777 -15.419  1.00 79.26           O  
ATOM    789  CG  ASP B 103     368.098 421.419 -17.487  1.00 79.26           C  
ATOM    790  OD1 ASP B 103     368.438 422.442 -18.119  1.00 79.26           O  
ATOM    791  OD2 ASP B 103     366.997 421.323 -16.905  1.00 79.26           O  
ATOM    792  N   LEU B 104     371.651 418.619 -16.381  1.00 84.14           N  
ATOM    793  CA  LEU B 104     372.353 417.341 -16.345  1.00 84.14           C  
ATOM    794  C   LEU B 104     373.038 417.135 -14.997  1.00 84.14           C  
ATOM    795  CB  LEU B 104     373.386 417.266 -17.471  1.00 84.14           C  
ATOM    796  O   LEU B 104     373.130 416.007 -14.509  1.00 84.14           O  
ATOM    797  CG  LEU B 104     372.832 417.234 -18.897  1.00 84.14           C  
ATOM    798  CD1 LEU B 104     373.950 416.939 -19.893  1.00 84.14           C  
ATOM    799  CD2 LEU B 104     371.717 416.200 -19.014  1.00 84.14           C  
ATOM    800  N   ILE B 105     373.381 418.185 -14.308  1.00 82.12           N  
ATOM    801  CA  ILE B 105     374.181 418.098 -13.092  1.00 82.12           C  
ATOM    802  C   ILE B 105     373.263 418.033 -11.874  1.00 82.12           C  
ATOM    803  CB  ILE B 105     375.152 419.293 -12.968  1.00 82.12           C  
ATOM    804  O   ILE B 105     373.588 417.380 -10.879  1.00 82.12           O  
ATOM    805  CG1 ILE B 105     376.258 419.196 -14.027  1.00 82.12           C  
ATOM    806  CG2 ILE B 105     375.749 419.362 -11.560  1.00 82.12           C  
ATOM    807  CD1 ILE B 105     377.136 420.436 -14.120  1.00 82.12           C  
ATOM    808  N   ASN B 106     372.085 418.694 -11.922  1.00 86.19           N  
ATOM    809  CA  ASN B 106     371.245 418.841 -10.738  1.00 86.19           C  
ATOM    810  C   ASN B 106     370.077 417.858 -10.754  1.00 86.19           C  
ATOM    811  CB  ASN B 106     370.730 420.276 -10.619  1.00 86.19           C  
ATOM    812  O   ASN B 106     369.554 417.491  -9.700  1.00 86.19           O  
ATOM    813  CG  ASN B 106     371.828 421.264 -10.280  1.00 86.19           C  
ATOM    814  ND2 ASN B 106     371.500 422.258  -9.462  1.00 86.19           N  
ATOM    815  OD1 ASN B 106     372.963 421.137 -10.749  1.00 86.19           O  
ATOM    816  N   GLU B 107     369.542 417.472 -11.923  1.00 83.58           N  
ATOM    817  CA  GLU B 107     368.434 416.525 -11.998  1.00 83.58           C  
ATOM    818  C   GLU B 107     368.904 415.101 -11.718  1.00 83.58           C  
ATOM    819  CB  GLU B 107     367.759 416.596 -13.372  1.00 83.58           C  
ATOM    820  O   GLU B 107     370.033 414.738 -12.051  1.00 83.58           O  
ATOM    821  CG  GLU B 107     367.005 417.894 -13.620  1.00 83.58           C  
ATOM    822  CD  GLU B 107     366.103 417.839 -14.842  1.00 83.58           C  
ATOM    823  OE1 GLU B 107     365.717 418.911 -15.360  1.00 83.58           O  
ATOM    824  OE2 GLU B 107     365.778 416.714 -15.285  1.00 83.58           O  
ATOM    825  N   THR B 108     368.099 414.345 -11.029  1.00 86.12           N  
ATOM    826  CA  THR B 108     368.398 412.939 -10.779  1.00 86.12           C  
ATOM    827  C   THR B 108     367.278 412.045 -11.308  1.00 86.12           C  
ATOM    828  CB  THR B 108     368.604 412.671  -9.276  1.00 86.12           C  
ATOM    829  O   THR B 108     366.140 412.493 -11.459  1.00 86.12           O  
ATOM    830  CG2 THR B 108     369.705 413.559  -8.706  1.00 86.12           C  
ATOM    831  OG1 THR B 108     367.382 412.935  -8.577  1.00 86.12           O  
ATOM    832  N   VAL B 109     367.680 410.881 -11.757  1.00 83.01           N  
ATOM    833  CA  VAL B 109     366.730 409.877 -12.225  1.00 83.01           C  
ATOM    834  C   VAL B 109     366.787 408.650 -11.317  1.00 83.01           C  
ATOM    835  CB  VAL B 109     367.007 409.471 -13.689  1.00 83.01           C  
ATOM    836  O   VAL B 109     367.828 408.357 -10.723  1.00 83.01           O  
ATOM    837  CG1 VAL B 109     366.745 410.643 -14.633  1.00 83.01           C  
ATOM    838  CG2 VAL B 109     368.442 408.970 -13.840  1.00 83.01           C  
ATOM    839  N   GLY B 110     365.607 407.992 -11.053  1.00 82.27           N  
ATOM    840  CA  GLY B 110     365.520 406.822 -10.194  1.00 82.27           C  
ATOM    841  C   GLY B 110     365.751 405.520 -10.938  1.00 82.27           C  
ATOM    842  O   GLY B 110     366.240 405.522 -12.070  1.00 82.27           O  
ATOM    843  N   PRO B 111     365.474 404.343 -10.349  1.00 80.18           N  
ATOM    844  CA  PRO B 111     365.607 403.048 -11.018  1.00 80.18           C  
ATOM    845  C   PRO B 111     364.832 402.980 -12.333  1.00 80.18           C  
ATOM    846  CB  PRO B 111     365.035 402.063  -9.996  1.00 80.18           C  
ATOM    847  O   PRO B 111     363.815 403.661 -12.490  1.00 80.18           O  
ATOM    848  CG  PRO B 111     365.085 402.791  -8.693  1.00 80.18           C  
ATOM    849  CD  PRO B 111     364.967 404.264  -8.965  1.00 80.18           C  
ATOM    850  N   TYR B 112     365.358 402.310 -13.289  1.00 81.58           N  
ATOM    851  CA  TYR B 112     364.727 402.157 -14.595  1.00 81.58           C  
ATOM    852  C   TYR B 112     365.029 400.787 -15.190  1.00 81.58           C  
ATOM    853  CB  TYR B 112     365.199 403.258 -15.551  1.00 81.58           C  
ATOM    854  O   TYR B 112     366.161 400.303 -15.108  1.00 81.58           O  
ATOM    855  CG  TYR B 112     364.573 403.179 -16.923  1.00 81.58           C  
ATOM    856  CD1 TYR B 112     365.257 402.599 -17.990  1.00 81.58           C  
ATOM    857  CD2 TYR B 112     363.298 403.685 -17.156  1.00 81.58           C  
ATOM    858  CE1 TYR B 112     364.684 402.527 -19.255  1.00 81.58           C  
ATOM    859  CE2 TYR B 112     362.716 403.617 -18.417  1.00 81.58           C  
ATOM    860  OH  TYR B 112     362.845 402.967 -20.710  1.00 81.58           O  
ATOM    861  CZ  TYR B 112     363.416 403.036 -19.460  1.00 81.58           C  
ATOM    862  N   LYS B 113     364.068 400.030 -15.537  1.00 83.64           N  
ATOM    863  CA  LYS B 113     364.213 398.775 -16.270  1.00 83.64           C  
ATOM    864  C   LYS B 113     363.551 398.862 -17.642  1.00 83.64           C  
ATOM    865  CB  LYS B 113     363.613 397.616 -15.473  1.00 83.64           C  
ATOM    866  O   LYS B 113     362.342 399.077 -17.743  1.00 83.64           O  
ATOM    867  CG  LYS B 113     363.847 396.248 -16.098  1.00 83.64           C  
ATOM    868  CD  LYS B 113     363.299 395.131 -15.219  1.00 83.64           C  
ATOM    869  CE  LYS B 113     363.541 393.761 -15.838  1.00 83.64           C  
ATOM    870  NZ  LYS B 113     363.016 392.662 -14.975  1.00 83.64           N  
ATOM    871  N   ALA B 114     364.436 398.886 -18.775  1.00 84.77           N  
ATOM    872  CA  ALA B 114     363.892 398.958 -20.129  1.00 84.77           C  
ATOM    873  C   ALA B 114     363.044 397.731 -20.445  1.00 84.77           C  
ATOM    874  CB  ALA B 114     365.018 399.100 -21.149  1.00 84.77           C  
ATOM    875  O   ALA B 114     363.418 396.605 -20.106  1.00 84.77           O  
ATOM    876  N   GLN B 115     361.919 397.777 -20.955  1.00 80.51           N  
ATOM    877  CA  GLN B 115     361.023 396.678 -21.300  1.00 80.51           C  
ATOM    878  C   GLN B 115     361.399 396.064 -22.647  1.00 80.51           C  
ATOM    879  CB  GLN B 115     359.571 397.157 -21.328  1.00 80.51           C  
ATOM    880  O   GLN B 115     360.992 394.944 -22.958  1.00 80.51           O  
ATOM    881  CG  GLN B 115     359.069 397.679 -19.988  1.00 80.51           C  
ATOM    882  CD  GLN B 115     359.153 396.640 -18.887  1.00 80.51           C  
ATOM    883  NE2 GLN B 115     359.556 397.070 -17.695  1.00 80.51           N  
ATOM    884  OE1 GLN B 115     358.858 395.460 -19.102  1.00 80.51           O  
ATOM    885  N   GLN B 116     362.233 396.746 -23.317  1.00 82.53           N  
ATOM    886  CA  GLN B 116     362.726 396.286 -24.611  1.00 82.53           C  
ATOM    887  C   GLN B 116     364.105 396.865 -24.912  1.00 82.53           C  
ATOM    888  CB  GLN B 116     361.745 396.661 -25.724  1.00 82.53           C  
ATOM    889  O   GLN B 116     364.510 397.862 -24.310  1.00 82.53           O  
ATOM    890  CG  GLN B 116     361.542 398.162 -25.884  1.00 82.53           C  
ATOM    891  CD  GLN B 116     360.442 398.502 -26.872  1.00 82.53           C  
ATOM    892  NE2 GLN B 116     360.445 399.738 -27.361  1.00 82.53           N  
ATOM    893  OE1 GLN B 116     359.596 397.662 -27.195  1.00 82.53           O  
ATOM    894  N   ALA B 117     364.786 396.130 -25.768  1.00 83.19           N  
ATOM    895  CA  ALA B 117     366.091 396.633 -26.190  1.00 83.19           C  
ATOM    896  C   ALA B 117     365.960 397.996 -26.867  1.00 83.19           C  
ATOM    897  CB  ALA B 117     366.767 395.640 -27.131  1.00 83.19           C  
ATOM    898  O   ALA B 117     365.083 398.196 -27.710  1.00 83.19           O  
ATOM    899  N   MET B 118     366.633 399.041 -26.553  1.00 83.08           N  
ATOM    900  CA  MET B 118     366.656 400.394 -27.099  1.00 83.08           C  
ATOM    901  C   MET B 118     368.078 400.813 -27.458  1.00 83.08           C  
ATOM    902  CB  MET B 118     366.055 401.387 -26.103  1.00 83.08           C  
ATOM    903  O   MET B 118     369.044 400.270 -26.919  1.00 83.08           O  
ATOM    904  CG  MET B 118     364.599 401.107 -25.762  1.00 83.08           C  
ATOM    905  SD  MET B 118     363.904 402.336 -24.590  1.00 83.08           S  
ATOM    906  CE  MET B 118     364.774 401.857 -23.070  1.00 83.08           C  
ATOM    907  N   GLY B 119     368.134 401.765 -28.522  1.00 86.70           N  
ATOM    908  CA  GLY B 119     369.430 402.340 -28.844  1.00 86.70           C  
ATOM    909  C   GLY B 119     369.942 403.292 -27.780  1.00 86.70           C  
ATOM    910  O   GLY B 119     369.180 403.741 -26.922  1.00 86.70           O  
ATOM    911  N   ILE B 120     371.333 403.490 -27.939  1.00 90.52           N  
ATOM    912  CA  ILE B 120     371.953 404.373 -26.956  1.00 90.52           C  
ATOM    913  C   ILE B 120     371.259 405.733 -26.975  1.00 90.52           C  
ATOM    914  CB  ILE B 120     373.466 404.539 -27.219  1.00 90.52           C  
ATOM    915  O   ILE B 120     371.029 406.335 -25.924  1.00 90.52           O  
ATOM    916  CG1 ILE B 120     374.118 405.346 -26.093  1.00 90.52           C  
ATOM    917  CG2 ILE B 120     373.708 405.201 -28.579  1.00 90.52           C  
ATOM    918  CD1 ILE B 120     375.641 405.326 -26.117  1.00 90.52           C  
ATOM    919  N   ALA B 121     370.906 406.300 -28.109  1.00 88.56           N  
ATOM    920  CA  ALA B 121     370.247 407.596 -28.246  1.00 88.56           C  
ATOM    921  C   ALA B 121     368.885 407.596 -27.558  1.00 88.56           C  
ATOM    922  CB  ALA B 121     370.096 407.964 -29.719  1.00 88.56           C  
ATOM    923  O   ALA B 121     368.478 408.601 -26.971  1.00 88.56           O  
ATOM    924  N   ASP B 122     368.159 406.483 -27.609  1.00 86.71           N  
ATOM    925  CA  ASP B 122     366.858 406.363 -26.957  1.00 86.71           C  
ATOM    926  C   ASP B 122     366.989 406.483 -25.442  1.00 86.71           C  
ATOM    927  CB  ASP B 122     366.194 405.035 -27.325  1.00 86.71           C  
ATOM    928  O   ASP B 122     366.202 407.181 -24.798  1.00 86.71           O  
ATOM    929  CG  ASP B 122     365.826 404.942 -28.796  1.00 86.71           C  
ATOM    930  OD1 ASP B 122     365.879 403.833 -29.369  1.00 86.71           O  
ATOM    931  OD2 ASP B 122     365.480 405.988 -29.386  1.00 86.71           O  
ATOM    932  N   TYR B 123     367.983 405.746 -24.957  1.00 87.70           N  
ATOM    933  CA  TYR B 123     368.214 405.831 -23.521  1.00 87.70           C  
ATOM    934  C   TYR B 123     368.596 407.249 -23.111  1.00 87.70           C  
ATOM    935  CB  TYR B 123     369.314 404.853 -23.095  1.00 87.70           C  
ATOM    936  O   TYR B 123     368.035 407.798 -22.160  1.00 87.70           O  
ATOM    937  CG  TYR B 123     368.847 403.421 -22.995  1.00 87.70           C  
ATOM    938  CD1 TYR B 123     368.020 403.007 -21.953  1.00 87.70           C  
ATOM    939  CD2 TYR B 123     369.231 402.478 -23.943  1.00 87.70           C  
ATOM    940  CE1 TYR B 123     367.588 401.688 -21.858  1.00 87.70           C  
ATOM    941  CE2 TYR B 123     368.806 401.157 -23.856  1.00 87.70           C  
ATOM    942  OH  TYR B 123     367.561 399.466 -22.721  1.00 87.70           O  
ATOM    943  CZ  TYR B 123     367.986 400.772 -22.813  1.00 87.70           C  
ATOM    944  N   ILE B 124     369.546 407.875 -23.857  1.00 90.70           N  
ATOM    945  CA  ILE B 124     370.031 409.210 -23.524  1.00 90.70           C  
ATOM    946  C   ILE B 124     368.887 410.216 -23.626  1.00 90.70           C  
ATOM    947  CB  ILE B 124     371.199 409.632 -24.444  1.00 90.70           C  
ATOM    948  O   ILE B 124     368.722 411.067 -22.749  1.00 90.70           O  
ATOM    949  CG1 ILE B 124     372.463 408.832 -24.103  1.00 90.70           C  
ATOM    950  CG2 ILE B 124     371.458 411.137 -24.332  1.00 90.70           C  
ATOM    951  CD1 ILE B 124     373.631 409.091 -25.044  1.00 90.70           C  
ATOM    952  N   SER B 125     368.034 410.104 -24.630  1.00 85.53           N  
ATOM    953  CA  SER B 125     366.893 410.995 -24.803  1.00 85.53           C  
ATOM    954  C   SER B 125     365.877 410.822 -23.680  1.00 85.53           C  
ATOM    955  CB  SER B 125     366.220 410.746 -26.154  1.00 85.53           C  
ATOM    956  O   SER B 125     365.286 411.798 -23.214  1.00 85.53           O  
ATOM    957  OG  SER B 125     367.060 411.158 -27.219  1.00 85.53           O  
ATOM    958  N   LEU B 126     365.738 409.572 -23.244  1.00 84.55           N  
ATOM    959  CA  LEU B 126     364.815 409.267 -22.157  1.00 84.55           C  
ATOM    960  C   LEU B 126     365.268 409.927 -20.858  1.00 84.55           C  
ATOM    961  CB  LEU B 126     364.700 407.753 -21.960  1.00 84.55           C  
ATOM    962  O   LEU B 126     364.479 410.601 -20.192  1.00 84.55           O  
ATOM    963  CG  LEU B 126     363.824 407.285 -20.798  1.00 84.55           C  
ATOM    964  CD1 LEU B 126     362.365 407.642 -21.056  1.00 84.55           C  
ATOM    965  CD2 LEU B 126     363.980 405.783 -20.580  1.00 84.55           C  
ATOM    966  N   PHE B 127     366.535 409.810 -20.611  1.00 83.93           N  
ATOM    967  CA  PHE B 127     367.044 410.243 -19.315  1.00 83.93           C  
ATOM    968  C   PHE B 127     367.318 411.742 -19.315  1.00 83.93           C  
ATOM    969  CB  PHE B 127     368.321 409.476 -18.954  1.00 83.93           C  
ATOM    970  O   PHE B 127     367.407 412.361 -18.253  1.00 83.93           O  
ATOM    971  CG  PHE B 127     368.093 408.015 -18.676  1.00 83.93           C  
ATOM    972  CD1 PHE B 127     367.119 407.608 -17.772  1.00 83.93           C  
ATOM    973  CD2 PHE B 127     368.853 407.047 -19.320  1.00 83.93           C  
ATOM    974  CE1 PHE B 127     366.907 406.257 -17.513  1.00 83.93           C  
ATOM    975  CE2 PHE B 127     368.646 405.694 -19.067  1.00 83.93           C  
ATOM    976  CZ  PHE B 127     367.674 405.301 -18.162  1.00 83.93           C  
ATOM    977  N   THR B 128     367.353 412.345 -20.495  1.00 86.09           N  
ATOM    978  CA  THR B 128     367.620 413.776 -20.584  1.00 86.09           C  
ATOM    979  C   THR B 128     366.383 414.527 -21.065  1.00 86.09           C  
ATOM    980  CB  THR B 128     368.801 414.066 -21.529  1.00 86.09           C  
ATOM    981  O   THR B 128     366.484 415.665 -21.531  1.00 86.09           O  
ATOM    982  CG2 THR B 128     370.089 413.440 -21.008  1.00 86.09           C  
ATOM    983  OG1 THR B 128     368.512 413.527 -22.825  1.00 86.09           O  
ATOM    984  N   ASN B 129     365.312 413.886 -20.851  1.00 78.63           N  
ATOM    985  CA  ASN B 129     364.064 414.506 -21.288  1.00 78.63           C  
ATOM    986  C   ASN B 129     363.838 415.851 -20.605  1.00 78.63           C  
ATOM    987  CB  ASN B 129     362.880 413.570 -21.028  1.00 78.63           C  
ATOM    988  O   ASN B 129     363.980 415.964 -19.386  1.00 78.63           O  
ATOM    989  CG  ASN B 129     361.600 414.058 -21.675  1.00 78.63           C  
ATOM    990  ND2 ASN B 129     360.511 414.054 -20.913  1.00 78.63           N  
ATOM    991  OD1 ASN B 129     361.586 414.433 -22.851  1.00 78.63           O  
ATOM    992  N   ASP B 130     363.668 416.848 -21.378  1.00 74.83           N  
ATOM    993  CA  ASP B 130     363.344 418.196 -20.920  1.00 74.83           C  
ATOM    994  C   ASP B 130     364.583 418.905 -20.377  1.00 74.83           C  
ATOM    995  CB  ASP B 130     362.253 418.150 -19.847  1.00 74.83           C  
ATOM    996  O   ASP B 130     364.474 419.803 -19.540  1.00 74.83           O  
ATOM    997  CG  ASP B 130     361.699 419.521 -19.506  1.00 74.83           C  
ATOM    998  OD1 ASP B 130     361.303 419.749 -18.342  1.00 74.83           O  
ATOM    999  OD2 ASP B 130     361.652 420.383 -20.411  1.00 74.83           O  
ATOM   1000  N   SER B 131     365.699 418.517 -20.854  1.00 76.92           N  
ATOM   1001  CA  SER B 131     366.950 419.103 -20.381  1.00 76.92           C  
ATOM   1002  C   SER B 131     367.422 420.219 -21.306  1.00 76.92           C  
ATOM   1003  CB  SER B 131     368.035 418.031 -20.266  1.00 76.92           C  
ATOM   1004  O   SER B 131     368.244 421.051 -20.915  1.00 76.92           O  
ATOM   1005  OG  SER B 131     368.419 417.566 -21.550  1.00 76.92           O  
ATOM   1006  N   GLY B 132     366.923 420.276 -22.566  1.00 81.10           N  
ATOM   1007  CA  GLY B 132     367.390 421.191 -23.596  1.00 81.10           C  
ATOM   1008  C   GLY B 132     368.521 420.622 -24.432  1.00 81.10           C  
ATOM   1009  O   GLY B 132     368.933 421.228 -25.424  1.00 81.10           O  
ATOM   1010  N   PHE B 133     369.012 419.439 -24.078  1.00 83.92           N  
ATOM   1011  CA  PHE B 133     370.073 418.783 -24.833  1.00 83.92           C  
ATOM   1012  C   PHE B 133     369.490 417.881 -25.914  1.00 83.92           C  
ATOM   1013  CB  PHE B 133     370.975 417.969 -23.900  1.00 83.92           C  
ATOM   1014  O   PHE B 133     368.446 417.254 -25.710  1.00 83.92           O  
ATOM   1015  CG  PHE B 133     371.962 418.804 -23.129  1.00 83.92           C  
ATOM   1016  CD1 PHE B 133     373.240 419.029 -23.624  1.00 83.92           C  
ATOM   1017  CD2 PHE B 133     371.610 419.366 -21.909  1.00 83.92           C  
ATOM   1018  CE1 PHE B 133     374.155 419.801 -22.913  1.00 83.92           C  
ATOM   1019  CE2 PHE B 133     372.519 420.139 -21.192  1.00 83.92           C  
ATOM   1020  CZ  PHE B 133     373.791 420.355 -21.696  1.00 83.92           C  
ATOM   1021  N   GLU B 134     370.144 417.844 -27.166  1.00 83.60           N  
ATOM   1022  CA  GLU B 134     369.766 416.976 -28.276  1.00 83.60           C  
ATOM   1023  C   GLU B 134     370.921 416.066 -28.684  1.00 83.60           C  
ATOM   1024  CB  GLU B 134     369.303 417.806 -29.477  1.00 83.60           C  
ATOM   1025  O   GLU B 134     372.086 416.384 -28.436  1.00 83.60           O  
ATOM   1026  CG  GLU B 134     368.177 418.777 -29.155  1.00 83.60           C  
ATOM   1027  CD  GLU B 134     367.870 419.739 -30.292  1.00 83.60           C  
ATOM   1028  OE1 GLU B 134     367.072 420.681 -30.091  1.00 83.60           O  
ATOM   1029  OE2 GLU B 134     368.431 419.546 -31.392  1.00 83.60           O  
ATOM   1030  N   ILE B 135     370.475 414.958 -29.251  1.00 87.20           N  
ATOM   1031  CA  ILE B 135     371.502 414.045 -29.742  1.00 87.20           C  
ATOM   1032  C   ILE B 135     372.204 414.659 -30.952  1.00 87.20           C  
ATOM   1033  CB  ILE B 135     370.905 412.669 -30.108  1.00 87.20           C  
ATOM   1034  O   ILE B 135     371.547 415.134 -31.883  1.00 87.20           O  
ATOM   1035  CG1 ILE B 135     370.282 412.010 -28.873  1.00 87.20           C  
ATOM   1036  CG2 ILE B 135     371.974 411.766 -30.730  1.00 87.20           C  
ATOM   1037  CD1 ILE B 135     371.270 411.756 -27.742  1.00 87.20           C  
ATOM   1038  N   GLY B 136     373.548 414.892 -30.881  1.00 87.97           N  
ATOM   1039  CA  GLY B 136     374.340 415.294 -32.034  1.00 87.97           C  
ATOM   1040  C   GLY B 136     374.853 414.118 -32.843  1.00 87.97           C  
ATOM   1041  O   GLY B 136     374.069 413.304 -33.334  1.00 87.97           O  
ATOM   1042  N   LEU B 137     376.201 413.921 -32.934  1.00 81.06           N  
ATOM   1043  CA  LEU B 137     376.841 412.796 -33.609  1.00 81.06           C  
ATOM   1044  C   LEU B 137     376.550 411.488 -32.882  1.00 81.06           C  
ATOM   1045  CB  LEU B 137     378.353 413.016 -33.701  1.00 81.06           C  
ATOM   1046  O   LEU B 137     376.626 411.425 -31.653  1.00 81.06           O  
ATOM   1047  CG  LEU B 137     379.171 411.867 -34.293  1.00 81.06           C  
ATOM   1048  CD1 LEU B 137     378.932 411.763 -35.795  1.00 81.06           C  
ATOM   1049  CD2 LEU B 137     380.654 412.055 -33.994  1.00 81.06           C  
ATOM   1050  N   ASN B 138     376.037 410.390 -33.537  1.00 89.12           N  
ATOM   1051  CA  ASN B 138     375.860 409.040 -33.013  1.00 89.12           C  
ATOM   1052  C   ASN B 138     376.617 408.011 -33.850  1.00 89.12           C  
ATOM   1053  CB  ASN B 138     374.376 408.679 -32.944  1.00 89.12           C  
ATOM   1054  O   ASN B 138     376.185 407.659 -34.949  1.00 89.12           O  
ATOM   1055  CG  ASN B 138     374.131 407.334 -32.290  1.00 89.12           C  
ATOM   1056  ND2 ASN B 138     372.863 406.970 -32.139  1.00 89.12           N  
ATOM   1057  OD1 ASN B 138     375.073 406.628 -31.923  1.00 89.12           O  
ATOM   1058  N   GLU B 139     377.799 407.604 -33.373  1.00 87.83           N  
ATOM   1059  CA  GLU B 139     378.655 406.701 -34.135  1.00 87.83           C  
ATOM   1060  C   GLU B 139     378.209 405.249 -33.973  1.00 87.83           C  
ATOM   1061  CB  GLU B 139     380.117 406.851 -33.705  1.00 87.83           C  
ATOM   1062  O   GLU B 139     378.734 404.355 -34.640  1.00 87.83           O  
ATOM   1063  CG  GLU B 139     380.738 408.185 -34.097  1.00 87.83           C  
ATOM   1064  CD  GLU B 139     382.206 408.297 -33.718  1.00 87.83           C  
ATOM   1065  OE1 GLU B 139     382.868 409.272 -34.138  1.00 87.83           O  
ATOM   1066  OE2 GLU B 139     382.698 407.401 -32.996  1.00 87.83           O  
ATOM   1067  N   ILE B 140     377.199 405.005 -33.166  1.00 88.98           N  
ATOM   1068  CA  ILE B 140     376.725 403.637 -32.987  1.00 88.98           C  
ATOM   1069  C   ILE B 140     375.198 403.613 -33.008  1.00 88.98           C  
ATOM   1070  CB  ILE B 140     377.253 403.024 -31.672  1.00 88.98           C  
ATOM   1071  O   ILE B 140     374.565 403.177 -32.043  1.00 88.98           O  
ATOM   1072  CG1 ILE B 140     377.022 403.989 -30.502  1.00 88.98           C  
ATOM   1073  CG2 ILE B 140     378.735 402.664 -31.800  1.00 88.98           C  
ATOM   1074  CD1 ILE B 140     377.366 403.403 -29.139  1.00 88.98           C  
ATOM   1075  N   PRO B 141     374.572 403.994 -33.909  1.00 84.24           N  
ATOM   1076  CA  PRO B 141     373.118 404.157 -33.974  1.00 84.24           C  
ATOM   1077  C   PRO B 141     372.378 402.822 -34.041  1.00 84.24           C  
ATOM   1078  CB  PRO B 141     372.910 404.962 -35.259  1.00 84.24           C  
ATOM   1079  O   PRO B 141     371.182 402.760 -33.744  1.00 84.24           O  
ATOM   1080  CG  PRO B 141     374.084 404.620 -36.118  1.00 84.24           C  
ATOM   1081  CD  PRO B 141     375.290 404.459 -35.236  1.00 84.24           C  
ATOM   1082  N   ASN B 142     373.184 401.616 -34.264  1.00 84.47           N  
ATOM   1083  CA  ASN B 142     372.504 400.366 -34.583  1.00 84.47           C  
ATOM   1084  C   ASN B 142     372.544 399.390 -33.410  1.00 84.47           C  
ATOM   1085  CB  ASN B 142     373.120 399.724 -35.829  1.00 84.47           C  
ATOM   1086  O   ASN B 142     371.871 398.358 -33.432  1.00 84.47           O  
ATOM   1087  CG  ASN B 142     372.973 400.590 -37.064  1.00 84.47           C  
ATOM   1088  ND2 ASN B 142     374.038 400.682 -37.853  1.00 84.47           N  
ATOM   1089  OD1 ASN B 142     371.912 401.170 -37.308  1.00 84.47           O  
ATOM   1090  N   LEU B 143     373.415 399.774 -32.381  1.00 85.27           N  
ATOM   1091  CA  LEU B 143     373.484 398.902 -31.214  1.00 85.27           C  
ATOM   1092  C   LEU B 143     372.268 399.099 -30.315  1.00 85.27           C  
ATOM   1093  CB  LEU B 143     374.768 399.166 -30.422  1.00 85.27           C  
ATOM   1094  O   LEU B 143     371.854 400.233 -30.064  1.00 85.27           O  
ATOM   1095  CG  LEU B 143     376.081 398.812 -31.122  1.00 85.27           C  
ATOM   1096  CD1 LEU B 143     377.268 399.188 -30.241  1.00 85.27           C  
ATOM   1097  CD2 LEU B 143     376.117 397.328 -31.472  1.00 85.27           C  
ATOM   1098  N   LYS B 144     371.631 397.945 -29.891  1.00 83.22           N  
ATOM   1099  CA  LYS B 144     370.496 397.990 -28.973  1.00 83.22           C  
ATOM   1100  C   LYS B 144     370.732 397.090 -27.764  1.00 83.22           C  
ATOM   1101  CB  LYS B 144     369.209 397.580 -29.690  1.00 83.22           C  
ATOM   1102  O   LYS B 144     371.318 396.013 -27.890  1.00 83.22           O  
ATOM   1103  CG  LYS B 144     368.796 398.524 -30.810  1.00 83.22           C  
ATOM   1104  CD  LYS B 144     367.435 398.150 -31.383  1.00 83.22           C  
ATOM   1105  CE  LYS B 144     366.990 399.134 -32.454  1.00 83.22           C  
ATOM   1106  NZ  LYS B 144     365.640 398.790 -32.996  1.00 83.22           N  
ATOM   1107  N   ARG B 145     370.482 397.469 -26.592  1.00 84.09           N  
ATOM   1108  CA  ARG B 145     370.623 396.722 -25.346  1.00 84.09           C  
ATOM   1109  C   ARG B 145     369.406 396.917 -24.448  1.00 84.09           C  
ATOM   1110  CB  ARG B 145     371.894 397.146 -24.606  1.00 84.09           C  
ATOM   1111  O   ARG B 145     368.734 397.948 -24.521  1.00 84.09           O  
ATOM   1112  CG  ARG B 145     373.169 396.951 -25.409  1.00 84.09           C  
ATOM   1113  CD  ARG B 145     373.658 395.510 -25.350  1.00 84.09           C  
ATOM   1114  NE  ARG B 145     374.992 395.368 -25.926  1.00 84.09           N  
ATOM   1115  NH1 ARG B 145     374.453 393.562 -27.259  1.00 84.09           N  
ATOM   1116  NH2 ARG B 145     376.582 394.409 -27.277  1.00 84.09           N  
ATOM   1117  CZ  ARG B 145     375.339 394.447 -26.820  1.00 84.09           C  
ATOM   1118  N   THR B 146     368.953 396.054 -23.732  1.00 81.45           N  
ATOM   1119  CA  THR B 146     368.010 396.185 -22.627  1.00 81.45           C  
ATOM   1120  C   THR B 146     368.747 396.414 -21.311  1.00 81.45           C  
ATOM   1121  CB  THR B 146     367.114 394.938 -22.507  1.00 81.45           C  
ATOM   1122  O   THR B 146     369.396 395.504 -20.791  1.00 81.45           O  
ATOM   1123  CG2 THR B 146     366.024 395.142 -21.460  1.00 81.45           C  
ATOM   1124  OG1 THR B 146     366.499 394.675 -23.775  1.00 81.45           O  
ATOM   1125  N   LEU B 147     368.772 397.663 -20.824  1.00 84.71           N  
ATOM   1126  CA  LEU B 147     369.566 398.036 -19.658  1.00 84.71           C  
ATOM   1127  C   LEU B 147     368.676 398.225 -18.434  1.00 84.71           C  
ATOM   1128  CB  LEU B 147     370.355 399.317 -19.934  1.00 84.71           C  
ATOM   1129  O   LEU B 147     367.468 398.431 -18.564  1.00 84.71           O  
ATOM   1130  CG  LEU B 147     371.326 399.275 -21.114  1.00 84.71           C  
ATOM   1131  CD1 LEU B 147     371.992 400.634 -21.303  1.00 84.71           C  
ATOM   1132  CD2 LEU B 147     372.373 398.186 -20.906  1.00 84.71           C  
ATOM   1133  N   GLU B 148     369.217 398.038 -17.339  1.00 82.19           N  
ATOM   1134  CA  GLU B 148     368.521 398.230 -16.071  1.00 82.19           C  
ATOM   1135  C   GLU B 148     369.427 398.902 -15.041  1.00 82.19           C  
ATOM   1136  CB  GLU B 148     368.012 396.892 -15.528  1.00 82.19           C  
ATOM   1137  O   GLU B 148     370.633 398.655 -15.012  1.00 82.19           O  
ATOM   1138  CG  GLU B 148     367.262 397.010 -14.209  1.00 82.19           C  
ATOM   1139  CD  GLU B 148     366.773 395.671 -13.677  1.00 82.19           C  
ATOM   1140  OE1 GLU B 148     366.001 395.657 -12.691  1.00 82.19           O  
ATOM   1141  OE2 GLU B 148     367.168 394.630 -14.248  1.00 82.19           O  
ATOM   1142  N   TRP B 149     368.852 399.803 -14.203  1.00 83.07           N  
ATOM   1143  CA  TRP B 149     369.501 400.440 -13.062  1.00 83.07           C  
ATOM   1144  C   TRP B 149     368.650 400.298 -11.803  1.00 83.07           C  
ATOM   1145  CB  TRP B 149     369.763 401.920 -13.350  1.00 83.07           C  
ATOM   1146  O   TRP B 149     367.455 400.602 -11.816  1.00 83.07           O  
ATOM   1147  CG  TRP B 149     370.797 402.161 -14.409  1.00 83.07           C  
ATOM   1148  CD1 TRP B 149     372.127 402.412 -14.219  1.00 83.07           C  
ATOM   1149  CD2 TRP B 149     370.583 402.177 -15.823  1.00 83.07           C  
ATOM   1150  CE2 TRP B 149     371.828 402.444 -16.432  1.00 83.07           C  
ATOM   1151  CE3 TRP B 149     369.456 401.990 -16.636  1.00 83.07           C  
ATOM   1152  NE1 TRP B 149     372.753 402.584 -15.433  1.00 83.07           N  
ATOM   1153  CH2 TRP B 149     370.862 402.342 -18.590  1.00 83.07           C  
ATOM   1154  CZ2 TRP B 149     371.980 402.529 -17.818  1.00 83.07           C  
ATOM   1155  CZ3 TRP B 149     369.609 402.075 -18.015  1.00 83.07           C  
ATOM   1156  N   THR B 150     369.185 399.907 -10.939  1.00 78.89           N  
ATOM   1157  CA  THR B 150     368.429 399.668  -9.714  1.00 78.89           C  
ATOM   1158  C   THR B 150     368.767 400.714  -8.656  1.00 78.89           C  
ATOM   1159  CB  THR B 150     368.705 398.261  -9.153  1.00 78.89           C  
ATOM   1160  O   THR B 150     368.139 400.760  -7.597  1.00 78.89           O  
ATOM   1161  CG2 THR B 150     368.222 397.181 -10.115  1.00 78.89           C  
ATOM   1162  OG1 THR B 150     370.114 398.103  -8.945  1.00 78.89           O  
ATOM   1163  N   GLY B 151     369.883 401.617  -8.879  1.00 78.84           N  
ATOM   1164  CA  GLY B 151     370.228 402.676  -7.944  1.00 78.84           C  
ATOM   1165  C   GLY B 151     369.072 403.615  -7.652  1.00 78.84           C  
ATOM   1166  O   GLY B 151     368.228 403.857  -8.519  1.00 78.84           O  
ATOM   1167  N   GLU B 152     368.944 404.082  -6.344  1.00 80.88           N  
ATOM   1168  CA  GLU B 152     367.833 404.915  -5.895  1.00 80.88           C  
ATOM   1169  C   GLU B 152     367.828 406.261  -6.612  1.00 80.88           C  
ATOM   1170  CB  GLU B 152     367.895 405.125  -4.381  1.00 80.88           C  
ATOM   1171  O   GLU B 152     366.763 406.824  -6.881  1.00 80.88           O  
ATOM   1172  CG  GLU B 152     367.606 403.869  -3.571  1.00 80.88           C  
ATOM   1173  CD  GLU B 152     367.552 404.119  -2.073  1.00 80.88           C  
ATOM   1174  OE1 GLU B 152     367.070 403.237  -1.327  1.00 80.88           O  
ATOM   1175  OE2 GLU B 152     367.995 405.207  -1.641  1.00 80.88           O  
ATOM   1176  N   SER B 153     368.954 406.807  -6.841  1.00 78.73           N  
ATOM   1177  CA  SER B 153     369.025 408.136  -7.441  1.00 78.73           C  
ATOM   1178  C   SER B 153     370.384 408.378  -8.088  1.00 78.73           C  
ATOM   1179  CB  SER B 153     368.748 409.214  -6.394  1.00 78.73           C  
ATOM   1180  O   SER B 153     371.423 408.077  -7.494  1.00 78.73           O  
ATOM   1181  OG  SER B 153     368.831 410.507  -6.969  1.00 78.73           O  
ATOM   1182  N   ASP B 154     370.482 408.668  -9.399  1.00 81.65           N  
ATOM   1183  CA  ASP B 154     371.660 409.104 -10.143  1.00 81.65           C  
ATOM   1184  C   ASP B 154     371.428 410.469 -10.789  1.00 81.65           C  
ATOM   1185  CB  ASP B 154     372.032 408.073 -11.211  1.00 81.65           C  
ATOM   1186  O   ASP B 154     370.328 410.757 -11.266  1.00 81.65           O  
ATOM   1187  CG  ASP B 154     372.493 406.751 -10.624  1.00 81.65           C  
ATOM   1188  OD1 ASP B 154     372.181 405.686 -11.201  1.00 81.65           O  
ATOM   1189  OD2 ASP B 154     373.169 406.773  -9.574  1.00 81.65           O  
ATOM   1190  N   THR B 155     372.481 411.359 -10.824  1.00 81.46           N  
ATOM   1191  CA  THR B 155     372.324 412.544 -11.662  1.00 81.46           C  
ATOM   1192  C   THR B 155     372.097 412.151 -13.118  1.00 81.46           C  
ATOM   1193  CB  THR B 155     373.555 413.465 -11.562  1.00 81.46           C  
ATOM   1194  O   THR B 155     372.543 411.088 -13.556  1.00 81.46           O  
ATOM   1195  CG2 THR B 155     373.830 413.862 -10.116  1.00 81.46           C  
ATOM   1196  OG1 THR B 155     374.701 412.780 -12.084  1.00 81.46           O  
ATOM   1197  N   THR B 156     371.382 412.865 -13.872  1.00 86.00           N  
ATOM   1198  CA  THR B 156     371.154 412.599 -15.288  1.00 86.00           C  
ATOM   1199  C   THR B 156     372.478 412.411 -16.023  1.00 86.00           C  
ATOM   1200  CB  THR B 156     370.353 413.735 -15.950  1.00 86.00           C  
ATOM   1201  O   THR B 156     372.603 411.526 -16.870  1.00 86.00           O  
ATOM   1202  CG2 THR B 156     370.128 413.459 -17.432  1.00 86.00           C  
ATOM   1203  OG1 THR B 156     369.082 413.858 -15.300  1.00 86.00           O  
ATOM   1204  N   LEU B 157     373.592 413.238 -15.586  1.00 85.18           N  
ATOM   1205  CA  LEU B 157     374.912 413.112 -16.194  1.00 85.18           C  
ATOM   1206  C   LEU B 157     375.501 411.729 -15.930  1.00 85.18           C  
ATOM   1207  CB  LEU B 157     375.854 414.192 -15.659  1.00 85.18           C  
ATOM   1208  O   LEU B 157     375.953 411.055 -16.857  1.00 85.18           O  
ATOM   1209  CG  LEU B 157     377.288 414.164 -16.191  1.00 85.18           C  
ATOM   1210  CD1 LEU B 157     377.292 414.296 -17.711  1.00 85.18           C  
ATOM   1211  CD2 LEU B 157     378.118 415.272 -15.551  1.00 85.18           C  
ATOM   1212  N   ASN B 158     375.384 411.308 -14.784  1.00 86.55           N  
ATOM   1213  CA  ASN B 158     375.939 410.004 -14.442  1.00 86.55           C  
ATOM   1214  C   ASN B 158     375.166 408.871 -15.111  1.00 86.55           C  
ATOM   1215  CB  ASN B 158     375.958 409.811 -12.925  1.00 86.55           C  
ATOM   1216  O   ASN B 158     375.751 407.855 -15.490  1.00 86.55           O  
ATOM   1217  CG  ASN B 158     377.078 410.579 -12.251  1.00 86.55           C  
ATOM   1218  ND2 ASN B 158     376.987 410.729 -10.935  1.00 86.55           N  
ATOM   1219  OD1 ASN B 158     378.017 411.036 -12.909  1.00 86.55           O  
ATOM   1220  N   ARG B 159     373.895 408.943 -15.302  1.00 86.26           N  
ATOM   1221  CA  ARG B 159     373.071 407.921 -15.942  1.00 86.26           C  
ATOM   1222  C   ARG B 159     373.421 407.780 -17.418  1.00 86.26           C  
ATOM   1223  CB  ARG B 159     371.585 408.254 -15.784  1.00 86.26           C  
ATOM   1224  O   ARG B 159     373.579 406.665 -17.920  1.00 86.26           O  
ATOM   1225  CG  ARG B 159     370.656 407.259 -16.463  1.00 86.26           C  
ATOM   1226  CD  ARG B 159     370.789 405.865 -15.865  1.00 86.26           C  
ATOM   1227  NE  ARG B 159     370.439 405.851 -14.448  1.00 86.26           N  
ATOM   1228  NH1 ARG B 159     368.160 405.723 -14.800  1.00 86.26           N  
ATOM   1229  NH2 ARG B 159     368.992 405.777 -12.664  1.00 86.26           N  
ATOM   1230  CZ  ARG B 159     369.198 405.783 -13.974  1.00 86.26           C  
ATOM   1231  N   ILE B 160     373.561 408.996 -18.122  1.00 87.46           N  
ATOM   1232  CA  ILE B 160     373.831 408.897 -19.551  1.00 87.46           C  
ATOM   1233  C   ILE B 160     375.260 408.405 -19.773  1.00 87.46           C  
ATOM   1234  CB  ILE B 160     373.613 410.250 -20.264  1.00 87.46           C  
ATOM   1235  O   ILE B 160     375.541 407.721 -20.761  1.00 87.46           O  
ATOM   1236  CG1 ILE B 160     374.584 411.303 -19.717  1.00 87.46           C  
ATOM   1237  CG2 ILE B 160     372.161 410.712 -20.113  1.00 87.46           C  
ATOM   1238  CD1 ILE B 160     374.546 412.629 -20.468  1.00 87.46           C  
ATOM   1239  N   LEU B 161     376.217 408.751 -18.810  1.00 86.46           N  
ATOM   1240  CA  LEU B 161     377.559 408.186 -18.887  1.00 86.46           C  
ATOM   1241  C   LEU B 161     377.527 406.677 -18.672  1.00 86.46           C  
ATOM   1242  CB  LEU B 161     378.477 408.842 -17.852  1.00 86.46           C  
ATOM   1243  O   LEU B 161     378.285 405.939 -19.306  1.00 86.46           O  
ATOM   1244  CG  LEU B 161     378.845 410.305 -18.102  1.00 86.46           C  
ATOM   1245  CD1 LEU B 161     379.620 410.867 -16.915  1.00 86.46           C  
ATOM   1246  CD2 LEU B 161     379.658 410.438 -19.388  1.00 86.46           C  
ATOM   1247  N   SER B 162     376.661 406.212 -17.703  1.00 83.15           N  
ATOM   1248  CA  SER B 162     376.459 404.784 -17.472  1.00 83.15           C  
ATOM   1249  C   SER B 162     375.889 404.100 -18.710  1.00 83.15           C  
ATOM   1250  CB  SER B 162     375.530 404.560 -16.278  1.00 83.15           C  
ATOM   1251  O   SER B 162     376.291 402.985 -19.049  1.00 83.15           O  
ATOM   1252  OG  SER B 162     375.321 403.175 -16.058  1.00 83.15           O  
ATOM   1253  N   VAL B 163     374.954 404.740 -19.448  1.00 87.39           N  
ATOM   1254  CA  VAL B 163     374.405 404.219 -20.696  1.00 87.39           C  
ATOM   1255  C   VAL B 163     375.533 403.989 -21.700  1.00 87.39           C  
ATOM   1256  CB  VAL B 163     373.348 405.176 -21.293  1.00 87.39           C  
ATOM   1257  O   VAL B 163     375.641 402.908 -22.283  1.00 87.39           O  
ATOM   1258  CG1 VAL B 163     372.991 404.762 -22.720  1.00 87.39           C  
ATOM   1259  CG2 VAL B 163     372.099 405.206 -20.414  1.00 87.39           C  
ATOM   1260  N   ALA B 164     376.404 404.996 -21.807  1.00 86.70           N  
ATOM   1261  CA  ALA B 164     377.511 404.922 -22.756  1.00 86.70           C  
ATOM   1262  C   ALA B 164     378.438 403.756 -22.428  1.00 86.70           C  
ATOM   1263  CB  ALA B 164     378.293 406.233 -22.761  1.00 86.70           C  
ATOM   1264  O   ALA B 164     378.852 403.013 -23.323  1.00 86.70           O  
ATOM   1265  N   THR B 165     378.702 403.620 -21.138  1.00 80.84           N  
ATOM   1266  CA  THR B 165     379.580 402.545 -20.688  1.00 80.84           C  
ATOM   1267  C   THR B 165     378.992 401.182 -21.047  1.00 80.84           C  
ATOM   1268  CB  THR B 165     379.819 402.620 -19.169  1.00 80.84           C  
ATOM   1269  O   THR B 165     379.727 400.259 -21.406  1.00 80.84           O  
ATOM   1270  CG2 THR B 165     380.693 401.463 -18.693  1.00 80.84           C  
ATOM   1271  OG1 THR B 165     380.468 403.857 -18.853  1.00 80.84           O  
ATOM   1272  N   ARG B 166     377.689 401.075 -21.026  1.00 84.92           N  
ATOM   1273  CA  ARG B 166     377.010 399.805 -21.259  1.00 84.92           C  
ATOM   1274  C   ARG B 166     376.796 399.565 -22.750  1.00 84.92           C  
ATOM   1275  CB  ARG B 166     375.668 399.770 -20.526  1.00 84.92           C  
ATOM   1276  O   ARG B 166     376.318 398.500 -23.151  1.00 84.92           O  
ATOM   1277  CG  ARG B 166     375.795 399.738 -19.011  1.00 84.92           C  
ATOM   1278  CD  ARG B 166     374.435 399.645 -18.332  1.00 84.92           C  
ATOM   1279  NE  ARG B 166     374.551 399.728 -16.880  1.00 84.92           N  
ATOM   1280  NH1 ARG B 166     372.364 399.116 -16.463  1.00 84.92           N  
ATOM   1281  NH2 ARG B 166     373.780 399.583 -14.721  1.00 84.92           N  
ATOM   1282  CZ  ARG B 166     373.565 399.475 -16.024  1.00 84.92           C  
ATOM   1283  N   PHE B 167     377.237 400.473 -23.572  1.00 83.84           N  
ATOM   1284  CA  PHE B 167     377.239 400.328 -25.022  1.00 83.84           C  
ATOM   1285  C   PHE B 167     378.664 400.266 -25.559  1.00 83.84           C  
ATOM   1286  CB  PHE B 167     376.481 401.486 -25.681  1.00 83.84           C  
ATOM   1287  O   PHE B 167     379.119 401.189 -26.238  1.00 83.84           O  
ATOM   1288  CG  PHE B 167     374.993 401.274 -25.754  1.00 83.84           C  
ATOM   1289  CD1 PHE B 167     374.409 400.724 -26.889  1.00 83.84           C  
ATOM   1290  CD2 PHE B 167     374.177 401.624 -24.685  1.00 83.84           C  
ATOM   1291  CE1 PHE B 167     373.032 400.527 -26.958  1.00 83.84           C  
ATOM   1292  CE2 PHE B 167     372.800 401.429 -24.747  1.00 83.84           C  
ATOM   1293  CZ  PHE B 167     372.229 400.881 -25.884  1.00 83.84           C  
ATOM   1294  N   ASP B 168     379.349 399.177 -25.128  1.00 77.88           N  
ATOM   1295  CA  ASP B 168     380.711 398.874 -25.557  1.00 77.88           C  
ATOM   1296  C   ASP B 168     381.670 399.999 -25.174  1.00 77.88           C  
ATOM   1297  CB  ASP B 168     380.758 398.635 -27.067  1.00 77.88           C  
ATOM   1298  O   ASP B 168     382.532 400.385 -25.967  1.00 77.88           O  
ATOM   1299  CG  ASP B 168     380.053 397.357 -27.487  1.00 77.88           C  
ATOM   1300  OD1 ASP B 168     379.736 397.201 -28.686  1.00 77.88           O  
ATOM   1301  OD2 ASP B 168     379.810 396.500 -26.610  1.00 77.88           O  
ATOM   1302  N   ASN B 169     381.406 400.567 -23.863  1.00 78.03           N  
ATOM   1303  CA  ASN B 169     382.268 401.608 -23.315  1.00 78.03           C  
ATOM   1304  C   ASN B 169     382.355 402.813 -24.246  1.00 78.03           C  
ATOM   1305  CB  ASN B 169     383.665 401.053 -23.032  1.00 78.03           C  
ATOM   1306  O   ASN B 169     383.414 403.432 -24.370  1.00 78.03           O  
ATOM   1307  CG  ASN B 169     383.674 400.037 -21.906  1.00 78.03           C  
ATOM   1308  ND2 ASN B 169     384.206 398.852 -22.182  1.00 78.03           N  
ATOM   1309  OD1 ASN B 169     383.205 400.314 -20.799  1.00 78.03           O  
ATOM   1310  N   ALA B 170     381.201 403.138 -24.978  1.00 78.48           N  
ATOM   1311  CA  ALA B 170     381.142 404.373 -25.754  1.00 78.48           C  
ATOM   1312  C   ALA B 170     381.447 405.586 -24.878  1.00 78.48           C  
ATOM   1313  CB  ALA B 170     379.771 404.524 -26.408  1.00 78.48           C  
ATOM   1314  O   ALA B 170     381.429 405.493 -23.649  1.00 78.48           O  
ATOM   1315  N   GLU B 171     381.868 406.555 -25.558  1.00 85.81           N  
ATOM   1316  CA  GLU B 171     382.212 407.784 -24.851  1.00 85.81           C  
ATOM   1317  C   GLU B 171     381.363 408.956 -25.332  1.00 85.81           C  
ATOM   1318  CB  GLU B 171     383.699 408.106 -25.025  1.00 85.81           C  
ATOM   1319  O   GLU B 171     380.925 408.981 -26.484  1.00 85.81           O  
ATOM   1320  CG  GLU B 171     384.629 407.042 -24.461  1.00 85.81           C  
ATOM   1321  CD  GLU B 171     386.089 407.270 -24.821  1.00 85.81           C  
ATOM   1322  OE1 GLU B 171     386.974 406.650 -24.188  1.00 85.81           O  
ATOM   1323  OE2 GLU B 171     386.350 408.077 -25.740  1.00 85.81           O  
ATOM   1324  N   LEU B 172     380.960 409.985 -24.452  1.00 86.08           N  
ATOM   1325  CA  LEU B 172     380.125 411.138 -24.771  1.00 86.08           C  
ATOM   1326  C   LEU B 172     380.941 412.426 -24.740  1.00 86.08           C  
ATOM   1327  CB  LEU B 172     378.951 411.238 -23.794  1.00 86.08           C  
ATOM   1328  O   LEU B 172     381.889 412.545 -23.959  1.00 86.08           O  
ATOM   1329  CG  LEU B 172     378.071 409.995 -23.661  1.00 86.08           C  
ATOM   1330  CD1 LEU B 172     376.993 410.218 -22.605  1.00 86.08           C  
ATOM   1331  CD2 LEU B 172     377.443 409.638 -25.004  1.00 86.08           C  
ATOM   1332  N   ASP B 173     380.670 413.389 -25.652  1.00 84.65           N  
ATOM   1333  CA  ASP B 173     381.142 414.765 -25.540  1.00 84.65           C  
ATOM   1334  C   ASP B 173     380.023 415.755 -25.853  1.00 84.65           C  
ATOM   1335  CB  ASP B 173     382.331 415.002 -26.474  1.00 84.65           C  
ATOM   1336  O   ASP B 173     379.010 415.388 -26.452  1.00 84.65           O  
ATOM   1337  CG  ASP B 173     381.928 415.091 -27.936  1.00 84.65           C  
ATOM   1338  OD1 ASP B 173     382.785 415.411 -28.788  1.00 84.65           O  
ATOM   1339  OD2 ASP B 173     380.741 414.841 -28.239  1.00 84.65           O  
ATOM   1340  N   PHE B 174     380.096 416.910 -25.396  1.00 83.60           N  
ATOM   1341  CA  PHE B 174     379.075 417.940 -25.544  1.00 83.60           C  
ATOM   1342  C   PHE B 174     379.569 419.065 -26.445  1.00 83.60           C  
ATOM   1343  CB  PHE B 174     378.673 418.501 -24.177  1.00 83.60           C  
ATOM   1344  O   PHE B 174     380.738 419.450 -26.382  1.00 83.60           O  
ATOM   1345  CG  PHE B 174     378.240 417.449 -23.192  1.00 83.60           C  
ATOM   1346  CD1 PHE B 174     376.905 417.074 -23.097  1.00 83.60           C  
ATOM   1347  CD2 PHE B 174     379.168 416.833 -22.361  1.00 83.60           C  
ATOM   1348  CE1 PHE B 174     376.502 416.099 -22.187  1.00 83.60           C  
ATOM   1349  CE2 PHE B 174     378.772 415.859 -21.450  1.00 83.60           C  
ATOM   1350  CZ  PHE B 174     377.438 415.494 -21.363  1.00 83.60           C  
ATOM   1351  N   SER B 175     378.801 419.471 -27.335  1.00 81.85           N  
ATOM   1352  CA  SER B 175     379.117 420.598 -28.205  1.00 81.85           C  
ATOM   1353  C   SER B 175     377.944 421.568 -28.303  1.00 81.85           C  
ATOM   1354  CB  SER B 175     379.501 420.107 -29.602  1.00 81.85           C  
ATOM   1355  O   SER B 175     376.812 421.218 -27.962  1.00 81.85           O  
ATOM   1356  OG  SER B 175     378.442 419.367 -30.183  1.00 81.85           O  
ATOM   1357  N   PHE B 176     378.224 422.753 -28.647  1.00 79.90           N  
ATOM   1358  CA  PHE B 176     377.214 423.803 -28.699  1.00 79.90           C  
ATOM   1359  C   PHE B 176     377.300 424.573 -30.012  1.00 79.90           C  
ATOM   1360  CB  PHE B 176     377.372 424.764 -27.517  1.00 79.90           C  
ATOM   1361  O   PHE B 176     378.395 424.819 -30.521  1.00 79.90           O  
ATOM   1362  CG  PHE B 176     377.379 424.079 -26.176  1.00 79.90           C  
ATOM   1363  CD1 PHE B 176     376.207 423.957 -25.437  1.00 79.90           C  
ATOM   1364  CD2 PHE B 176     378.555 423.559 -25.653  1.00 79.90           C  
ATOM   1365  CE1 PHE B 176     376.210 423.326 -24.196  1.00 79.90           C  
ATOM   1366  CE2 PHE B 176     378.565 422.924 -24.414  1.00 79.90           C  
ATOM   1367  CZ  PHE B 176     377.392 422.811 -23.686  1.00 79.90           C  
ATOM   1368  N   ASP B 177     376.068 424.820 -30.605  1.00 79.88           N  
ATOM   1369  CA  ASP B 177     376.000 425.766 -31.715  1.00 79.88           C  
ATOM   1370  C   ASP B 177     375.692 427.176 -31.217  1.00 79.88           C  
ATOM   1371  CB  ASP B 177     374.945 425.323 -32.731  1.00 79.88           C  
ATOM   1372  O   ASP B 177     374.716 427.384 -30.491  1.00 79.88           O  
ATOM   1373  CG  ASP B 177     375.304 424.025 -33.433  1.00 79.88           C  
ATOM   1374  OD1 ASP B 177     374.399 423.353 -33.973  1.00 79.88           O  
ATOM   1375  OD2 ASP B 177     376.502 423.669 -33.441  1.00 79.88           O  
ATOM   1376  N   VAL B 178     376.592 428.118 -31.492  1.00 74.57           N  
ATOM   1377  CA  VAL B 178     376.463 429.470 -30.959  1.00 74.57           C  
ATOM   1378  C   VAL B 178     376.227 430.455 -32.102  1.00 74.57           C  
ATOM   1379  CB  VAL B 178     377.712 429.882 -30.151  1.00 74.57           C  
ATOM   1380  O   VAL B 178     376.774 430.290 -33.195  1.00 74.57           O  
ATOM   1381  CG1 VAL B 178     377.514 431.257 -29.514  1.00 74.57           C  
ATOM   1382  CG2 VAL B 178     378.026 428.835 -29.083  1.00 74.57           C  
ATOM   1383  N   SER B 179     375.247 431.378 -31.998  1.00 77.85           N  
ATOM   1384  CA  SER B 179     375.052 432.564 -32.826  1.00 77.85           C  
ATOM   1385  C   SER B 179     375.371 433.837 -32.051  1.00 77.85           C  
ATOM   1386  CB  SER B 179     373.618 432.622 -33.352  1.00 77.85           C  
ATOM   1387  O   SER B 179     374.594 434.258 -31.191  1.00 77.85           O  
ATOM   1388  OG  SER B 179     373.434 433.753 -34.186  1.00 77.85           O  
ATOM   1389  N   GLY B 180     376.444 434.526 -32.249  1.00 70.57           N  
ATOM   1390  CA  GLY B 180     376.927 435.610 -31.410  1.00 70.57           C  
ATOM   1391  C   GLY B 180     377.288 435.165 -30.006  1.00 70.57           C  
ATOM   1392  O   GLY B 180     378.135 434.287 -29.826  1.00 70.57           O  
ATOM   1393  N   THR B 181     376.658 435.535 -29.066  1.00 67.45           N  
ATOM   1394  CA  THR B 181     376.869 435.164 -27.672  1.00 67.45           C  
ATOM   1395  C   THR B 181     375.713 434.309 -27.159  1.00 67.45           C  
ATOM   1396  CB  THR B 181     377.025 436.409 -26.780  1.00 67.45           C  
ATOM   1397  O   THR B 181     375.595 434.072 -25.955  1.00 67.45           O  
ATOM   1398  CG2 THR B 181     378.270 437.204 -27.157  1.00 67.45           C  
ATOM   1399  OG1 THR B 181     375.872 437.246 -26.932  1.00 67.45           O  
ATOM   1400  N   THR B 182     374.864 433.836 -28.187  1.00 74.11           N  
ATOM   1401  CA  THR B 182     373.683 433.059 -27.825  1.00 74.11           C  
ATOM   1402  C   THR B 182     373.847 431.600 -28.240  1.00 74.11           C  
ATOM   1403  CB  THR B 182     372.412 433.641 -28.473  1.00 74.11           C  
ATOM   1404  O   THR B 182     374.192 431.310 -29.387  1.00 74.11           O  
ATOM   1405  CG2 THR B 182     371.169 432.882 -28.019  1.00 74.11           C  
ATOM   1406  OG1 THR B 182     372.280 435.018 -28.101  1.00 74.11           O  
ATOM   1407  N   VAL B 183     373.732 430.686 -27.269  1.00 74.42           N  
ATOM   1408  CA  VAL B 183     373.738 429.257 -27.563  1.00 74.42           C  
ATOM   1409  C   VAL B 183     372.406 428.853 -28.192  1.00 74.42           C  
ATOM   1410  CB  VAL B 183     374.004 428.417 -26.293  1.00 74.42           C  
ATOM   1411  O   VAL B 183     371.347 429.034 -27.587  1.00 74.42           O  
ATOM   1412  CG1 VAL B 183     373.845 426.927 -26.589  1.00 74.42           C  
ATOM   1413  CG2 VAL B 183     375.398 428.712 -25.743  1.00 74.42           C  
ATOM   1414  N   VAL B 184     372.439 428.272 -29.308  1.00 74.02           N  
ATOM   1415  CA  VAL B 184     371.200 427.969 -30.013  1.00 74.02           C  
ATOM   1416  C   VAL B 184     370.901 426.474 -29.920  1.00 74.02           C  
ATOM   1417  CB  VAL B 184     371.268 428.406 -31.495  1.00 74.02           C  
ATOM   1418  O   VAL B 184     369.740 426.062 -29.960  1.00 74.02           O  
ATOM   1419  CG1 VAL B 184     371.272 429.929 -31.609  1.00 74.02           C  
ATOM   1420  CG2 VAL B 184     372.504 427.813 -32.168  1.00 74.02           C  
ATOM   1421  N   ARG B 185     372.026 425.669 -29.863  1.00 76.72           N  
ATOM   1422  CA  ARG B 185     371.844 424.230 -29.705  1.00 76.72           C  
ATOM   1423  C   ARG B 185     372.855 423.655 -28.718  1.00 76.72           C  
ATOM   1424  CB  ARG B 185     371.968 423.520 -31.054  1.00 76.72           C  
ATOM   1425  O   ARG B 185     374.030 424.027 -28.738  1.00 76.72           O  
ATOM   1426  CG  ARG B 185     370.877 423.889 -32.047  1.00 76.72           C  
ATOM   1427  CD  ARG B 185     371.014 423.116 -33.351  1.00 76.72           C  
ATOM   1428  NE  ARG B 185     370.800 421.685 -33.154  1.00 76.72           N  
ATOM   1429  NH1 ARG B 185     371.689 421.061 -35.192  1.00 76.72           N  
ATOM   1430  NH2 ARG B 185     370.885 419.469 -33.752  1.00 76.72           N  
ATOM   1431  CZ  ARG B 185     371.126 420.741 -34.033  1.00 76.72           C  
ATOM   1432  N   ARG B 186     372.423 422.695 -27.849  1.00 81.67           N  
ATOM   1433  CA  ARG B 186     373.252 421.875 -26.971  1.00 81.67           C  
ATOM   1434  C   ARG B 186     373.216 420.411 -27.392  1.00 81.67           C  
ATOM   1435  CB  ARG B 186     372.794 422.014 -25.517  1.00 81.67           C  
ATOM   1436  O   ARG B 186     372.142 419.811 -27.480  1.00 81.67           O  
ATOM   1437  CG  ARG B 186     372.780 423.447 -25.010  1.00 81.67           C  
ATOM   1438  CD  ARG B 186     372.175 423.547 -23.616  1.00 81.67           C  
ATOM   1439  NE  ARG B 186     372.046 424.934 -23.181  1.00 81.67           N  
ATOM   1440  NH1 ARG B 186     371.212 424.419 -21.090  1.00 81.67           N  
ATOM   1441  NH2 ARG B 186     371.518 426.608 -21.700  1.00 81.67           N  
ATOM   1442  CZ  ARG B 186     371.593 425.318 -21.992  1.00 81.67           C  
ATOM   1443  N   LEU B 187     374.355 420.011 -27.734  1.00 83.73           N  
ATOM   1444  CA  LEU B 187     374.374 418.681 -28.335  1.00 83.73           C  
ATOM   1445  C   LEU B 187     375.154 417.702 -27.464  1.00 83.73           C  
ATOM   1446  CB  LEU B 187     374.987 418.736 -29.737  1.00 83.73           C  
ATOM   1447  O   LEU B 187     376.185 418.062 -26.889  1.00 83.73           O  
ATOM   1448  CG  LEU B 187     374.320 419.688 -30.732  1.00 83.73           C  
ATOM   1449  CD1 LEU B 187     375.221 419.907 -31.941  1.00 83.73           C  
ATOM   1450  CD2 LEU B 187     372.961 419.145 -31.163  1.00 83.73           C  
ATOM   1451  N   ILE B 188     374.539 416.457 -27.259  1.00 87.93           N  
ATOM   1452  CA  ILE B 188     375.263 415.316 -26.713  1.00 87.93           C  
ATOM   1453  C   ILE B 188     375.749 414.420 -27.850  1.00 87.93           C  
ATOM   1454  CB  ILE B 188     374.386 414.507 -25.731  1.00 87.93           C  
ATOM   1455  O   ILE B 188     374.942 413.891 -28.619  1.00 87.93           O  
ATOM   1456  CG1 ILE B 188     373.904 415.405 -24.584  1.00 87.93           C  
ATOM   1457  CG2 ILE B 188     375.154 413.296 -25.193  1.00 87.93           C  
ATOM   1458  CD1 ILE B 188     372.846 414.760 -23.699  1.00 87.93           C  
ATOM   1459  N   ASN B 189     377.128 414.340 -28.125  1.00 84.23           N  
ATOM   1460  CA  ASN B 189     377.711 413.527 -29.186  1.00 84.23           C  
ATOM   1461  C   ASN B 189     378.154 412.161 -28.667  1.00 84.23           C  
ATOM   1462  CB  ASN B 189     378.891 414.256 -29.833  1.00 84.23           C  
ATOM   1463  O   ASN B 189     378.770 412.065 -27.603  1.00 84.23           O  
ATOM   1464  CG  ASN B 189     378.504 415.611 -30.393  1.00 84.23           C  
ATOM   1465  ND2 ASN B 189     379.080 416.670 -29.835  1.00 84.23           N  
ATOM   1466  OD1 ASN B 189     377.693 415.706 -31.318  1.00 84.23           O  
ATOM   1467  N   ILE B 190     377.735 410.997 -29.329  1.00 88.78           N  
ATOM   1468  CA  ILE B 190     378.018 409.617 -28.950  1.00 88.78           C  
ATOM   1469  C   ILE B 190     379.169 409.076 -29.797  1.00 88.78           C  
ATOM   1470  CB  ILE B 190     376.771 408.719 -29.107  1.00 88.78           C  
ATOM   1471  O   ILE B 190     379.044 408.952 -31.017  1.00 88.78           O  
ATOM   1472  CG1 ILE B 190     375.600 409.285 -28.295  1.00 88.78           C  
ATOM   1473  CG2 ILE B 190     377.084 407.280 -28.687  1.00 88.78           C  
ATOM   1474  CD1 ILE B 190     374.234 408.781 -28.742  1.00 88.78           C  
ATOM   1475  N   HIS B 191     380.325 408.874 -29.235  1.00 83.76           N  
ATOM   1476  CA  HIS B 191     381.506 408.348 -29.908  1.00 83.76           C  
ATOM   1477  C   HIS B 191     381.764 406.897 -29.513  1.00 83.76           C  
ATOM   1478  CB  HIS B 191     382.732 409.204 -29.588  1.00 83.76           C  
ATOM   1479  O   HIS B 191     381.500 406.502 -28.376  1.00 83.76           O  
ATOM   1480  CG  HIS B 191     382.570 410.645 -29.953  1.00 83.76           C  
ATOM   1481  CD2 HIS B 191     382.057 411.687 -29.256  1.00 83.76           C  
ATOM   1482  ND1 HIS B 191     382.957 411.152 -31.174  1.00 83.76           N  
ATOM   1483  CE1 HIS B 191     382.691 412.447 -31.212  1.00 83.76           C  
ATOM   1484  NE2 HIS B 191     382.144 412.796 -30.060  1.00 83.76           N  
ATOM   1485  N   LYS B 192     382.278 406.094 -30.524  1.00 78.31           N  
ATOM   1486  CA  LYS B 192     382.801 404.796 -30.105  1.00 78.31           C  
ATOM   1487  C   LYS B 192     383.978 404.962 -29.149  1.00 78.31           C  
ATOM   1488  CB  LYS B 192     383.225 403.972 -31.322  1.00 78.31           C  
ATOM   1489  O   LYS B 192     384.049 404.282 -28.123  1.00 78.31           O  
ATOM   1490  CG  LYS B 192     382.065 403.502 -32.187  1.00 78.31           C  
ATOM   1491  CD  LYS B 192     382.554 402.733 -33.408  1.00 78.31           C  
ATOM   1492  CE  LYS B 192     381.410 402.408 -34.359  1.00 78.31           C  
ATOM   1493  NZ  LYS B 192     381.896 401.730 -35.598  1.00 78.31           N  
ATOM   1494  N   ARG B 193     384.814 405.758 -29.466  1.00 77.50           N  
ATOM   1495  CA  ARG B 193     386.000 406.128 -28.701  1.00 77.50           C  
ATOM   1496  C   ARG B 193     386.492 407.517 -29.093  1.00 77.50           C  
ATOM   1497  CB  ARG B 193     387.115 405.101 -28.906  1.00 77.50           C  
ATOM   1498  O   ARG B 193     386.663 407.809 -30.278  1.00 77.50           O  
ATOM   1499  CG  ARG B 193     388.283 405.259 -27.946  1.00 77.50           C  
ATOM   1500  CD  ARG B 193     389.272 404.108 -28.065  1.00 77.50           C  
ATOM   1501  NE  ARG B 193     390.385 404.254 -27.131  1.00 77.50           N  
ATOM   1502  NH1 ARG B 193     389.876 402.361 -25.909  1.00 77.50           N  
ATOM   1503  NH2 ARG B 193     391.685 403.648 -25.338  1.00 77.50           N  
ATOM   1504  CZ  ARG B 193     390.647 403.420 -26.128  1.00 77.50           C  
ATOM   1505  N   ILE B 194     386.625 408.425 -28.251  1.00 80.95           N  
ATOM   1506  CA  ILE B 194     387.122 409.770 -28.520  1.00 80.95           C  
ATOM   1507  C   ILE B 194     388.629 409.725 -28.758  1.00 80.95           C  
ATOM   1508  CB  ILE B 194     386.790 410.736 -27.360  1.00 80.95           C  
ATOM   1509  O   ILE B 194     389.357 409.038 -28.039  1.00 80.95           O  
ATOM   1510  CG1 ILE B 194     385.274 410.925 -27.239  1.00 80.95           C  
ATOM   1511  CG2 ILE B 194     387.494 412.081 -27.561  1.00 80.95           C  
ATOM   1512  CD1 ILE B 194     384.842 411.685 -25.992  1.00 80.95           C  
ATOM   1513  N   GLY B 195     389.088 410.406 -29.733  1.00 82.55           N  
ATOM   1514  CA  GLY B 195     390.507 410.531 -30.029  1.00 82.55           C  
ATOM   1515  C   GLY B 195     390.938 409.718 -31.235  1.00 82.55           C  
ATOM   1516  O   GLY B 195     390.155 408.933 -31.772  1.00 82.55           O  
ATOM   1517  N   ALA B 196     391.985 409.968 -31.757  1.00 75.63           N  
ATOM   1518  CA  ALA B 196     392.584 409.286 -32.900  1.00 75.63           C  
ATOM   1519  C   ALA B 196     394.092 409.145 -32.728  1.00 75.63           C  
ATOM   1520  CB  ALA B 196     392.267 410.038 -34.192  1.00 75.63           C  
ATOM   1521  O   ALA B 196     394.691 409.804 -31.874  1.00 75.63           O  
ATOM   1522  N   ASP B 197     394.689 408.104 -33.301  1.00 80.52           N  
ATOM   1523  CA  ASP B 197     396.143 407.981 -33.338  1.00 80.52           C  
ATOM   1524  C   ASP B 197     396.742 408.868 -34.427  1.00 80.52           C  
ATOM   1525  CB  ASP B 197     396.552 406.523 -33.563  1.00 80.52           C  
ATOM   1526  O   ASP B 197     396.594 408.585 -35.618  1.00 80.52           O  
ATOM   1527  CG  ASP B 197     398.038 406.285 -33.352  1.00 80.52           C  
ATOM   1528  OD1 ASP B 197     398.451 405.116 -33.194  1.00 80.52           O  
ATOM   1529  OD2 ASP B 197     398.801 407.276 -33.341  1.00 80.52           O  
ATOM   1530  N   ARG B 198     397.294 410.077 -33.953  1.00 72.00           N  
ATOM   1531  CA  ARG B 198     397.862 410.995 -34.935  1.00 72.00           C  
ATOM   1532  C   ARG B 198     399.340 410.696 -35.171  1.00 72.00           C  
ATOM   1533  CB  ARG B 198     397.687 412.446 -34.480  1.00 72.00           C  
ATOM   1534  O   ARG B 198     400.017 411.425 -35.897  1.00 72.00           O  
ATOM   1535  CG  ARG B 198     396.235 412.882 -34.364  1.00 72.00           C  
ATOM   1536  CD  ARG B 198     396.117 414.375 -34.092  1.00 72.00           C  
ATOM   1537  NE  ARG B 198     394.724 414.796 -33.990  1.00 72.00           N  
ATOM   1538  NH1 ARG B 198     395.203 417.040 -33.723  1.00 72.00           N  
ATOM   1539  NH2 ARG B 198     393.025 416.323 -33.736  1.00 72.00           N  
ATOM   1540  CZ  ARG B 198     394.321 416.051 -33.817  1.00 72.00           C  
ATOM   1541  N   ASN B 199     399.835 409.577 -34.798  1.00 77.11           N  
ATOM   1542  CA  ASN B 199     401.209 409.115 -34.955  1.00 77.11           C  
ATOM   1543  C   ASN B 199     402.211 410.159 -34.470  1.00 77.11           C  
ATOM   1544  CB  ASN B 199     401.491 408.748 -36.414  1.00 77.11           C  
ATOM   1545  O   ASN B 199     403.238 410.385 -35.110  1.00 77.11           O  
ATOM   1546  CG  ASN B 199     400.871 407.423 -36.812  1.00 77.11           C  
ATOM   1547  ND2 ASN B 199     400.406 407.336 -38.052  1.00 77.11           N  
ATOM   1548  OD1 ASN B 199     400.811 406.487 -36.012  1.00 77.11           O  
ATOM   1549  N   ILE B 200     401.968 410.840 -33.400  1.00 81.49           N  
ATOM   1550  CA  ILE B 200     402.876 411.797 -32.777  1.00 81.49           C  
ATOM   1551  C   ILE B 200     403.666 411.109 -31.665  1.00 81.49           C  
ATOM   1552  CB  ILE B 200     402.113 413.017 -32.214  1.00 81.49           C  
ATOM   1553  O   ILE B 200     403.089 410.426 -30.816  1.00 81.49           O  
ATOM   1554  CG1 ILE B 200     401.451 413.803 -33.352  1.00 81.49           C  
ATOM   1555  CG2 ILE B 200     403.053 413.915 -31.403  1.00 81.49           C  
ATOM   1556  CD1 ILE B 200     400.510 414.903 -32.879  1.00 81.49           C  
ATOM   1557  N   THR B 201     404.996 411.099 -31.711  1.00 82.54           N  
ATOM   1558  CA  THR B 201     405.855 410.481 -30.706  1.00 82.54           C  
ATOM   1559  C   THR B 201     406.511 411.544 -29.828  1.00 82.54           C  
ATOM   1560  CB  THR B 201     406.944 409.612 -31.361  1.00 82.54           C  
ATOM   1561  O   THR B 201     407.055 412.527 -30.335  1.00 82.54           O  
ATOM   1562  CG2 THR B 201     407.792 408.906 -30.309  1.00 82.54           C  
ATOM   1563  OG1 THR B 201     406.322 408.627 -32.196  1.00 82.54           O  
ATOM   1564  N   LEU B 202     406.247 411.557 -28.470  1.00 84.57           N  
ATOM   1565  CA  LEU B 202     406.969 412.387 -27.511  1.00 84.57           C  
ATOM   1566  C   LEU B 202     408.225 411.678 -27.017  1.00 84.57           C  
ATOM   1567  CB  LEU B 202     406.069 412.743 -26.326  1.00 84.57           C  
ATOM   1568  O   LEU B 202     408.184 410.491 -26.684  1.00 84.57           O  
ATOM   1569  CG  LEU B 202     404.746 413.436 -26.663  1.00 84.57           C  
ATOM   1570  CD1 LEU B 202     404.006 413.813 -25.384  1.00 84.57           C  
ATOM   1571  CD2 LEU B 202     404.993 414.668 -27.527  1.00 84.57           C  
ATOM   1572  N   TYR B 203     409.394 412.318 -26.981  1.00 84.49           N  
ATOM   1573  CA  TYR B 203     410.674 411.710 -26.632  1.00 84.49           C  
ATOM   1574  C   TYR B 203     411.161 412.206 -25.276  1.00 84.49           C  
ATOM   1575  CB  TYR B 203     411.724 412.011 -27.705  1.00 84.49           C  
ATOM   1576  O   TYR B 203     411.065 413.397 -24.972  1.00 84.49           O  
ATOM   1577  CG  TYR B 203     411.420 411.387 -29.045  1.00 84.49           C  
ATOM   1578  CD1 TYR B 203     411.953 410.148 -29.393  1.00 84.49           C  
ATOM   1579  CD2 TYR B 203     410.600 412.033 -29.964  1.00 84.49           C  
ATOM   1580  CE1 TYR B 203     411.678 409.568 -30.628  1.00 84.49           C  
ATOM   1581  CE2 TYR B 203     410.318 411.463 -31.201  1.00 84.49           C  
ATOM   1582  OH  TYR B 203     410.583 409.663 -32.747  1.00 84.49           O  
ATOM   1583  CZ  TYR B 203     410.860 410.231 -31.523  1.00 84.49           C  
ATOM   1584  N   VAL B 204     411.722 411.271 -24.456  1.00 80.43           N  
ATOM   1585  CA  VAL B 204     412.384 411.662 -23.217  1.00 80.43           C  
ATOM   1586  C   VAL B 204     413.613 412.511 -23.531  1.00 80.43           C  
ATOM   1587  CB  VAL B 204     412.787 410.430 -22.377  1.00 80.43           C  
ATOM   1588  O   VAL B 204     414.393 412.176 -24.426  1.00 80.43           O  
ATOM   1589  CG1 VAL B 204     413.697 410.839 -21.219  1.00 80.43           C  
ATOM   1590  CG2 VAL B 204     411.545 409.711 -21.854  1.00 80.43           C  
ATOM   1591  N   ASP B 205     413.851 413.589 -22.711  1.00 81.65           N  
ATOM   1592  CA  ASP B 205     414.947 414.544 -22.832  1.00 81.65           C  
ATOM   1593  C   ASP B 205     414.650 415.588 -23.908  1.00 81.65           C  
ATOM   1594  CB  ASP B 205     416.258 413.820 -23.150  1.00 81.65           C  
ATOM   1595  O   ASP B 205     415.514 416.397 -24.250  1.00 81.65           O  
ATOM   1596  CG  ASP B 205     416.762 412.975 -21.995  1.00 81.65           C  
ATOM   1597  OD1 ASP B 205     417.458 411.965 -22.235  1.00 81.65           O  
ATOM   1598  OD2 ASP B 205     416.461 413.321 -20.831  1.00 81.65           O  
ATOM   1599  N   LYS B 206     413.474 415.582 -24.516  1.00 81.94           N  
ATOM   1600  CA  LYS B 206     413.003 416.596 -25.456  1.00 81.94           C  
ATOM   1601  C   LYS B 206     411.606 417.083 -25.086  1.00 81.94           C  
ATOM   1602  CB  LYS B 206     413.008 416.048 -26.883  1.00 81.94           C  
ATOM   1603  O   LYS B 206     411.437 418.214 -24.627  1.00 81.94           O  
ATOM   1604  CG  LYS B 206     412.653 417.081 -27.943  1.00 81.94           C  
ATOM   1605  CD  LYS B 206     412.669 416.475 -29.341  1.00 81.94           C  
ATOM   1606  CE  LYS B 206     412.098 417.437 -30.375  1.00 81.94           C  
ATOM   1607  NZ  LYS B 206     412.092 416.838 -31.744  1.00 81.94           N  
ATOM   1608  N   ASP B 207     410.640 416.242 -25.156  1.00 78.12           N  
ATOM   1609  CA  ASP B 207     409.241 416.559 -24.881  1.00 78.12           C  
ATOM   1610  C   ASP B 207     408.818 416.029 -23.512  1.00 78.12           C  
ATOM   1611  CB  ASP B 207     408.334 415.983 -25.970  1.00 78.12           C  
ATOM   1612  O   ASP B 207     407.833 416.496 -22.936  1.00 78.12           O  
ATOM   1613  CG  ASP B 207     408.754 416.399 -27.370  1.00 78.12           C  
ATOM   1614  OD1 ASP B 207     409.081 415.519 -28.196  1.00 78.12           O  
ATOM   1615  OD2 ASP B 207     408.763 417.617 -27.648  1.00 78.12           O  
ATOM   1616  N   ILE B 208     409.551 415.040 -23.018  1.00 82.22           N  
ATOM   1617  CA  ILE B 208     409.248 414.365 -21.760  1.00 82.22           C  
ATOM   1618  C   ILE B 208     410.442 414.472 -20.815  1.00 82.22           C  
ATOM   1619  CB  ILE B 208     408.877 412.883 -21.990  1.00 82.22           C  
ATOM   1620  O   ILE B 208     411.587 414.265 -21.226  1.00 82.22           O  
ATOM   1621  CG1 ILE B 208     407.627 412.775 -22.870  1.00 82.22           C  
ATOM   1622  CG2 ILE B 208     408.667 412.166 -20.653  1.00 82.22           C  
ATOM   1623  CD1 ILE B 208     407.376 411.380 -23.424  1.00 82.22           C  
ATOM   1624  N   ASN B 209     410.127 414.955 -19.657  1.00 82.11           N  
ATOM   1625  CA  ASN B 209     411.208 414.978 -18.678  1.00 82.11           C  
ATOM   1626  C   ASN B 209     411.601 413.569 -18.243  1.00 82.11           C  
ATOM   1627  CB  ASN B 209     410.813 415.818 -17.461  1.00 82.11           C  
ATOM   1628  O   ASN B 209     412.783 413.216 -18.260  1.00 82.11           O  
ATOM   1629  CG  ASN B 209     410.660 417.289 -17.792  1.00 82.11           C  
ATOM   1630  ND2 ASN B 209     409.627 417.917 -17.240  1.00 82.11           N  
ATOM   1631  OD1 ASN B 209     411.460 417.857 -18.538  1.00 82.11           O  
ATOM   1632  N   LYS B 210     410.647 412.771 -17.828  1.00 80.98           N  
ATOM   1633  CA  LYS B 210     410.916 411.407 -17.384  1.00 80.98           C  
ATOM   1634  C   LYS B 210     409.665 410.540 -17.480  1.00 80.98           C  
ATOM   1635  CB  LYS B 210     411.447 411.406 -15.951  1.00 80.98           C  
ATOM   1636  O   LYS B 210     408.547 411.058 -17.539  1.00 80.98           O  
ATOM   1637  CG  LYS B 210     410.420 411.823 -14.909  1.00 80.98           C  
ATOM   1638  CD  LYS B 210     411.007 411.799 -13.503  1.00 80.98           C  
ATOM   1639  CE  LYS B 210     409.976 412.206 -12.459  1.00 80.98           C  
ATOM   1640  NZ  LYS B 210     410.578 412.304 -11.096  1.00 80.98           N  
ATOM   1641  N   ILE B 211     409.861 409.193 -17.570  1.00 84.69           N  
ATOM   1642  CA  ILE B 211     408.816 408.188 -17.397  1.00 84.69           C  
ATOM   1643  C   ILE B 211     409.149 407.296 -16.204  1.00 84.69           C  
ATOM   1644  CB  ILE B 211     408.637 407.333 -18.672  1.00 84.69           C  
ATOM   1645  O   ILE B 211     410.221 406.686 -16.156  1.00 84.69           O  
ATOM   1646  CG1 ILE B 211     408.308 408.228 -19.873  1.00 84.69           C  
ATOM   1647  CG2 ILE B 211     407.551 406.274 -18.463  1.00 84.69           C  
ATOM   1648  CD1 ILE B 211     408.299 407.493 -21.206  1.00 84.69           C  
ATOM   1649  N   VAL B 212     408.366 407.407 -15.147  1.00 84.22           N  
ATOM   1650  CA  VAL B 212     408.520 406.534 -13.989  1.00 84.22           C  
ATOM   1651  C   VAL B 212     407.679 405.275 -14.173  1.00 84.22           C  
ATOM   1652  CB  VAL B 212     408.123 407.253 -12.680  1.00 84.22           C  
ATOM   1653  O   VAL B 212     406.490 405.355 -14.492  1.00 84.22           O  
ATOM   1654  CG1 VAL B 212     408.203 406.296 -11.492  1.00 84.22           C  
ATOM   1655  CG2 VAL B 212     409.015 408.472 -12.449  1.00 84.22           C  
ATOM   1656  N   THR B 213     408.311 404.029 -14.156  1.00 79.14           N  
ATOM   1657  CA  THR B 213     407.631 402.741 -14.253  1.00 79.14           C  
ATOM   1658  C   THR B 213     407.430 402.130 -12.869  1.00 79.14           C  
ATOM   1659  CB  THR B 213     408.418 401.759 -15.141  1.00 79.14           C  
ATOM   1660  O   THR B 213     408.381 402.008 -12.094  1.00 79.14           O  
ATOM   1661  CG2 THR B 213     407.604 400.502 -15.425  1.00 79.14           C  
ATOM   1662  OG1 THR B 213     408.738 402.400 -16.382  1.00 79.14           O  
ATOM   1663  N   SER B 214     406.219 401.971 -12.443  1.00 83.11           N  
ATOM   1664  CA  SER B 214     405.921 401.304 -11.182  1.00 83.11           C  
ATOM   1665  C   SER B 214     405.099 400.039 -11.407  1.00 83.11           C  
ATOM   1666  CB  SER B 214     405.176 402.247 -10.237  1.00 83.11           C  
ATOM   1667  O   SER B 214     404.363 399.938 -12.391  1.00 83.11           O  
ATOM   1668  OG  SER B 214     403.958 402.681 -10.820  1.00 83.11           O  
ATOM   1669  N   GLY B 215     405.296 398.948 -10.595  1.00 79.01           N  
ATOM   1670  CA  GLY B 215     404.546 397.706 -10.681  1.00 79.01           C  
ATOM   1671  C   GLY B 215     404.238 397.099  -9.324  1.00 79.01           C  
ATOM   1672  O   GLY B 215     404.918 397.393  -8.339  1.00 79.01           O  
ATOM   1673  N   SER B 216     403.166 396.441  -9.158  1.00 81.57           N  
ATOM   1674  CA  SER B 216     402.760 395.731  -7.950  1.00 81.57           C  
ATOM   1675  C   SER B 216     402.215 394.344  -8.280  1.00 81.57           C  
ATOM   1676  CB  SER B 216     401.705 396.534  -7.186  1.00 81.57           C  
ATOM   1677  O   SER B 216     401.571 394.154  -9.314  1.00 81.57           O  
ATOM   1678  OG  SER B 216     401.169 395.770  -6.118  1.00 81.57           O  
ATOM   1679  N   ILE B 217     402.575 393.308  -7.392  1.00 82.88           N  
ATOM   1680  CA  ILE B 217     401.996 391.983  -7.585  1.00 82.88           C  
ATOM   1681  C   ILE B 217     401.097 391.634  -6.400  1.00 82.88           C  
ATOM   1682  CB  ILE B 217     403.092 390.907  -7.761  1.00 82.88           C  
ATOM   1683  O   ILE B 217     400.701 390.479  -6.231  1.00 82.88           O  
ATOM   1684  CG1 ILE B 217     404.058 390.932  -6.571  1.00 82.88           C  
ATOM   1685  CG2 ILE B 217     403.842 391.111  -9.081  1.00 82.88           C  
ATOM   1686  CD1 ILE B 217     405.053 389.779  -6.559  1.00 82.88           C  
ATOM   1687  N   TYR B 218     400.703 392.585  -5.578  1.00 81.49           N  
ATOM   1688  CA  TYR B 218     399.844 392.359  -4.421  1.00 81.49           C  
ATOM   1689  C   TYR B 218     398.504 391.765  -4.843  1.00 81.49           C  
ATOM   1690  CB  TYR B 218     399.617 393.667  -3.656  1.00 81.49           C  
ATOM   1691  O   TYR B 218     397.923 390.953  -4.120  1.00 81.49           O  
ATOM   1692  CG  TYR B 218     400.691 393.971  -2.641  1.00 81.49           C  
ATOM   1693  CD1 TYR B 218     400.859 393.170  -1.514  1.00 81.49           C  
ATOM   1694  CD2 TYR B 218     401.540 395.060  -2.806  1.00 81.49           C  
ATOM   1695  CE1 TYR B 218     401.847 393.447  -0.574  1.00 81.49           C  
ATOM   1696  CE2 TYR B 218     402.532 395.348  -1.875  1.00 81.49           C  
ATOM   1697  OH  TYR B 218     403.657 394.814   0.162  1.00 81.49           O  
ATOM   1698  CZ  TYR B 218     402.678 394.536  -0.764  1.00 81.49           C  
ATOM   1699  N   ASP B 219     398.024 392.017  -6.023  1.00 82.04           N  
ATOM   1700  CA  ASP B 219     396.701 391.583  -6.459  1.00 82.04           C  
ATOM   1701  C   ASP B 219     396.803 390.501  -7.532  1.00 82.04           C  
ATOM   1702  CB  ASP B 219     395.891 392.770  -6.985  1.00 82.04           C  
ATOM   1703  O   ASP B 219     395.811 390.172  -8.185  1.00 82.04           O  
ATOM   1704  CG  ASP B 219     395.434 393.711  -5.884  1.00 82.04           C  
ATOM   1705  OD1 ASP B 219     395.359 394.936  -6.119  1.00 82.04           O  
ATOM   1706  OD2 ASP B 219     395.150 393.223  -4.768  1.00 82.04           O  
ATOM   1707  N   LEU B 220     397.913 389.927  -7.681  1.00 82.45           N  
ATOM   1708  CA  LEU B 220     398.147 388.900  -8.689  1.00 82.45           C  
ATOM   1709  C   LEU B 220     397.620 387.548  -8.221  1.00 82.45           C  
ATOM   1710  CB  LEU B 220     399.642 388.794  -9.010  1.00 82.45           C  
ATOM   1711  O   LEU B 220     397.859 387.145  -7.080  1.00 82.45           O  
ATOM   1712  CG  LEU B 220     400.028 387.819 -10.122  1.00 82.45           C  
ATOM   1713  CD1 LEU B 220     401.230 388.348 -10.896  1.00 82.45           C  
ATOM   1714  CD2 LEU B 220     400.325 386.439  -9.546  1.00 82.45           C  
ATOM   1715  N   TYR B 221     396.715 386.980  -8.929  1.00 84.27           N  
ATOM   1716  CA  TYR B 221     396.322 385.592  -8.706  1.00 84.27           C  
ATOM   1717  C   TYR B 221     396.181 384.847 -10.029  1.00 84.27           C  
ATOM   1718  CB  TYR B 221     395.007 385.525  -7.926  1.00 84.27           C  
ATOM   1719  O   TYR B 221     396.030 385.466 -11.084  1.00 84.27           O  
ATOM   1720  CG  TYR B 221     393.891 386.334  -8.544  1.00 84.27           C  
ATOM   1721  CD1 TYR B 221     393.659 387.649  -8.151  1.00 84.27           C  
ATOM   1722  CD2 TYR B 221     393.069 385.783  -9.521  1.00 84.27           C  
ATOM   1723  CE1 TYR B 221     392.631 388.398  -8.716  1.00 84.27           C  
ATOM   1724  CE2 TYR B 221     392.039 386.522 -10.093  1.00 84.27           C  
ATOM   1725  OH  TYR B 221     390.811 388.564 -10.248  1.00 84.27           O  
ATOM   1726  CZ  TYR B 221     391.828 387.828  -9.686  1.00 84.27           C  
ATOM   1727  N   THR B 222     396.358 383.523  -9.958  1.00 81.11           N  
ATOM   1728  CA  THR B 222     396.355 382.703 -11.165  1.00 81.11           C  
ATOM   1729  C   THR B 222     395.153 381.761 -11.174  1.00 81.11           C  
ATOM   1730  CB  THR B 222     397.653 381.884 -11.287  1.00 81.11           C  
ATOM   1731  O   THR B 222     395.002 380.949 -12.089  1.00 81.11           O  
ATOM   1732  CG2 THR B 222     398.867 382.796 -11.425  1.00 81.11           C  
ATOM   1733  OG1 THR B 222     397.810 381.069 -10.118  1.00 81.11           O  
ATOM   1734  N   ALA B 223     394.239 381.935 -10.159  1.00 84.68           N  
ATOM   1735  CA  ALA B 223     392.999 381.170 -10.047  1.00 84.68           C  
ATOM   1736  C   ALA B 223     391.953 381.935  -9.242  1.00 84.68           C  
ATOM   1737  CB  ALA B 223     393.269 379.810  -9.409  1.00 84.68           C  
ATOM   1738  O   ALA B 223     392.296 382.727  -8.362  1.00 84.68           O  
ATOM   1739  N   VAL B 224     390.690 381.705  -9.592  1.00 88.34           N  
ATOM   1740  CA  VAL B 224     389.590 382.325  -8.861  1.00 88.34           C  
ATOM   1741  C   VAL B 224     388.533 381.274  -8.528  1.00 88.34           C  
ATOM   1742  CB  VAL B 224     388.955 383.482  -9.666  1.00 88.34           C  
ATOM   1743  O   VAL B 224     388.191 380.440  -9.369  1.00 88.34           O  
ATOM   1744  CG1 VAL B 224     387.728 384.032  -8.944  1.00 88.34           C  
ATOM   1745  CG2 VAL B 224     389.980 384.589  -9.905  1.00 88.34           C  
ATOM   1746  N   THR B 225     388.143 381.191  -7.306  1.00 86.66           N  
ATOM   1747  CA  THR B 225     386.965 380.445  -6.879  1.00 86.66           C  
ATOM   1748  C   THR B 225     385.779 381.384  -6.667  1.00 86.66           C  
ATOM   1749  CB  THR B 225     387.239 379.660  -5.583  1.00 86.66           C  
ATOM   1750  O   THR B 225     385.659 382.013  -5.613  1.00 86.66           O  
ATOM   1751  CG2 THR B 225     386.068 378.747  -5.235  1.00 86.66           C  
ATOM   1752  OG1 THR B 225     388.417 378.864  -5.756  1.00 86.66           O  
ATOM   1753  N   PRO B 226     384.920 381.559  -7.580  1.00 83.88           N  
ATOM   1754  CA  PRO B 226     383.827 382.529  -7.502  1.00 83.88           C  
ATOM   1755  C   PRO B 226     382.593 381.972  -6.795  1.00 83.88           C  
ATOM   1756  CB  PRO B 226     383.523 382.838  -8.969  1.00 83.88           C  
ATOM   1757  O   PRO B 226     382.290 380.783  -6.919  1.00 83.88           O  
ATOM   1758  CG  PRO B 226     383.888 381.589  -9.706  1.00 83.88           C  
ATOM   1759  CD  PRO B 226     385.064 380.957  -9.018  1.00 83.88           C  
ATOM   1760  N   THR B 227     381.902 382.733  -5.958  1.00 81.51           N  
ATOM   1761  CA  THR B 227     380.580 382.464  -5.404  1.00 81.51           C  
ATOM   1762  C   THR B 227     379.585 383.538  -5.836  1.00 81.51           C  
ATOM   1763  CB  THR B 227     380.621 382.387  -3.867  1.00 81.51           C  
ATOM   1764  O   THR B 227     379.908 384.727  -5.841  1.00 81.51           O  
ATOM   1765  CG2 THR B 227     379.287 381.908  -3.305  1.00 81.51           C  
ATOM   1766  OG1 THR B 227     381.652 381.475  -3.469  1.00 81.51           O  
ATOM   1767  N   GLY B 228     378.523 383.303  -6.369  1.00 78.48           N  
ATOM   1768  CA  GLY B 228     377.512 384.250  -6.811  1.00 78.48           C  
ATOM   1769  C   GLY B 228     376.420 384.480  -5.783  1.00 78.48           C  
ATOM   1770  O   GLY B 228     376.564 384.098  -4.620  1.00 78.48           O  
ATOM   1771  N   GLY B 229     375.336 385.403  -6.181  1.00 73.66           N  
ATOM   1772  CA  GLY B 229     374.174 385.619  -5.333  1.00 73.66           C  
ATOM   1773  C   GLY B 229     373.316 384.379  -5.167  1.00 73.66           C  
ATOM   1774  O   GLY B 229     373.585 383.345  -5.782  1.00 73.66           O  
ATOM   1775  N   THR B 230     372.429 384.415  -4.251  1.00 65.92           N  
ATOM   1776  CA  THR B 230     371.470 383.340  -4.026  1.00 65.92           C  
ATOM   1777  C   THR B 230     370.274 383.477  -4.963  1.00 65.92           C  
ATOM   1778  CB  THR B 230     370.981 383.322  -2.567  1.00 65.92           C  
ATOM   1779  O   THR B 230     369.594 384.506  -4.964  1.00 65.92           O  
ATOM   1780  CG2 THR B 230     370.164 382.068  -2.274  1.00 65.92           C  
ATOM   1781  OG1 THR B 230     372.114 383.357  -1.690  1.00 65.92           O  
ATOM   1782  N   PRO B 231     370.053 382.760  -5.812  1.00 61.68           N  
ATOM   1783  CA  PRO B 231     368.908 382.865  -6.717  1.00 61.68           C  
ATOM   1784  C   PRO B 231     367.570 382.869  -5.978  1.00 61.68           C  
ATOM   1785  CB  PRO B 231     369.040 381.620  -7.598  1.00 61.68           C  
ATOM   1786  O   PRO B 231     367.451 382.271  -4.907  1.00 61.68           O  
ATOM   1787  CG  PRO B 231     370.397 381.077  -7.291  1.00 61.68           C  
ATOM   1788  CD  PRO B 231     370.868 381.673  -5.996  1.00 61.68           C  
ATOM   1789  N   GLU B 232     366.824 383.766  -6.229  1.00 53.00           N  
ATOM   1790  CA  GLU B 232     365.482 383.790  -5.654  1.00 53.00           C  
ATOM   1791  C   GLU B 232     364.798 382.433  -5.797  1.00 53.00           C  
ATOM   1792  CB  GLU B 232     364.633 384.879  -6.317  1.00 53.00           C  
ATOM   1793  O   GLU B 232     364.968 381.749  -6.807  1.00 53.00           O  
ATOM   1794  CG  GLU B 232     364.949 386.286  -5.829  1.00 53.00           C  
ATOM   1795  CD  GLU B 232     363.970 387.331  -6.340  1.00 53.00           C  
ATOM   1796  OE1 GLU B 232     364.066 388.509  -5.923  1.00 53.00           O  
ATOM   1797  OE2 GLU B 232     363.101 386.971  -7.166  1.00 53.00           O  
ATOM   1798  N   SER B 233     364.350 382.160  -4.574  1.00 47.12           N  
ATOM   1799  CA  SER B 233     363.630 380.892  -4.620  1.00 47.12           C  
ATOM   1800  C   SER B 233     362.463 380.954  -5.600  1.00 47.12           C  
ATOM   1801  CB  SER B 233     363.119 380.515  -3.230  1.00 47.12           C  
ATOM   1802  O   SER B 233     361.728 381.942  -5.636  1.00 47.12           O  
ATOM   1803  OG  SER B 233     362.051 379.586  -3.320  1.00 47.12           O  
ATOM   1804  N   LYS B 234     362.725 380.562  -6.346  1.00 42.06           N  
ATOM   1805  CA  LYS B 234     361.632 380.495  -7.312  1.00 42.06           C  
ATOM   1806  C   LYS B 234     360.385 379.874  -6.691  1.00 42.06           C  
ATOM   1807  CB  LYS B 234     362.055 379.698  -8.547  1.00 42.06           C  
ATOM   1808  O   LYS B 234     359.263 380.259  -7.021  1.00 42.06           O  
ATOM   1809  CG  LYS B 234     363.019 380.440  -9.463  1.00 42.06           C  
ATOM   1810  CD  LYS B 234     363.283 379.660 -10.744  1.00 42.06           C  
ATOM   1811  CE  LYS B 234     364.297 380.370 -11.631  1.00 42.06           C  
ATOM   1812  NZ  LYS B 234     364.572 379.600 -12.882  1.00 42.06           N  
ATOM   1813  N   ASP B 235     360.417 379.768  -5.789  1.00 40.06           N  
ATOM   1814  CA  ASP B 235     359.186 379.092  -5.393  1.00 40.06           C  
ATOM   1815  C   ASP B 235     358.969 379.187  -3.884  1.00 40.06           C  
ATOM   1816  CB  ASP B 235     359.215 377.625  -5.828  1.00 40.06           C  
ATOM   1817  O   ASP B 235     358.228 378.388  -3.307  1.00 40.06           O  
ATOM   1818  CG  ASP B 235     359.151 377.453  -7.337  1.00 40.06           C  
ATOM   1819  OD1 ASP B 235     359.609 376.410  -7.851  1.00 40.06           O  
ATOM   1820  OD2 ASP B 235     358.642 378.370  -8.016  1.00 40.06           O  
ATOM   1821  N   GLY B 236     359.641 380.219  -3.468  1.00 37.74           N  
ATOM   1822  CA  GLY B 236     359.298 380.438  -2.072  1.00 37.74           C  
ATOM   1823  C   GLY B 236     360.060 379.532  -1.123  1.00 37.74           C  
ATOM   1824  O   GLY B 236     359.946 379.667   0.098  1.00 37.74           O  
ATOM   1825  N   GLU B 237     360.815 378.905  -1.594  1.00 36.12           N  
ATOM   1826  CA  GLU B 237     361.528 377.987  -0.710  1.00 36.12           C  
ATOM   1827  C   GLU B 237     362.873 378.566  -0.281  1.00 36.12           C  
ATOM   1828  CB  GLU B 237     361.732 376.633  -1.395  1.00 36.12           C  
ATOM   1829  O   GLU B 237     363.644 379.043  -1.115  1.00 36.12           O  
ATOM   1830  CG  GLU B 237     360.583 375.658  -1.185  1.00 36.12           C  
ATOM   1831  CD  GLU B 237     360.943 374.223  -1.534  1.00 36.12           C  
ATOM   1832  OE1 GLU B 237     360.112 373.316  -1.301  1.00 36.12           O  
ATOM   1833  OE2 GLU B 237     362.065 374.004  -2.042  1.00 36.12           O  
ATOM   1834  N   THR B 238     362.744 379.125   0.555  1.00 38.25           N  
ATOM   1835  CA  THR B 238     363.774 379.834   1.303  1.00 38.25           C  
ATOM   1836  C   THR B 238     364.887 378.882   1.731  1.00 38.25           C  
ATOM   1837  CB  THR B 238     363.185 380.529   2.545  1.00 38.25           C  
ATOM   1838  O   THR B 238     365.798 379.270   2.464  1.00 38.25           O  
ATOM   1839  CG2 THR B 238     362.674 381.925   2.202  1.00 38.25           C  
ATOM   1840  OG1 THR B 238     362.100 379.746   3.053  1.00 38.25           O  
ATOM   1841  N   THR B 239     364.780 378.036   1.463  1.00 38.29           N  
ATOM   1842  CA  THR B 239     365.621 377.096   2.196  1.00 38.29           C  
ATOM   1843  C   THR B 239     367.033 377.067   1.617  1.00 38.29           C  
ATOM   1844  CB  THR B 239     365.024 375.676   2.170  1.00 38.29           C  
ATOM   1845  O   THR B 239     368.010 376.941   2.357  1.00 38.29           O  
ATOM   1846  CG2 THR B 239     364.584 375.237   3.562  1.00 38.29           C  
ATOM   1847  OG1 THR B 239     363.888 375.657   1.295  1.00 38.29           O  
ATOM   1848  N   ASP B 240     367.232 377.428   1.547  1.00 41.03           N  
ATOM   1849  CA  ASP B 240     368.662 377.137   1.597  1.00 41.03           C  
ATOM   1850  C   ASP B 240     369.393 377.774   0.418  1.00 41.03           C  
ATOM   1851  CB  ASP B 240     368.901 375.625   1.609  1.00 41.03           C  
ATOM   1852  O   ASP B 240     370.106 377.090  -0.321  1.00 41.03           O  
ATOM   1853  CG  ASP B 240     368.970 375.047   3.011  1.00 41.03           C  
ATOM   1854  OD1 ASP B 240     368.842 373.813   3.169  1.00 41.03           O  
ATOM   1855  OD2 ASP B 240     369.152 375.832   3.967  1.00 41.03           O  
ATOM   1856  N   GLN B 241     368.525 378.438  -0.029  1.00 45.84           N  
ATOM   1857  CA  GLN B 241     369.189 379.040  -1.179  1.00 45.84           C  
ATOM   1858  C   GLN B 241     370.619 379.448  -0.837  1.00 45.84           C  
ATOM   1859  CB  GLN B 241     368.403 380.252  -1.680  1.00 45.84           C  
ATOM   1860  O   GLN B 241     370.859 380.090   0.189  1.00 45.84           O  
ATOM   1861  CG  GLN B 241     367.095 379.892  -2.371  1.00 45.84           C  
ATOM   1862  CD  GLN B 241     366.419 381.091  -3.010  1.00 45.84           C  
ATOM   1863  NE2 GLN B 241     365.504 380.832  -3.938  1.00 45.84           N  
ATOM   1864  OE1 GLN B 241     366.717 382.241  -2.672  1.00 45.84           O  
ATOM   1865  N   GLN B 242     371.319 378.563  -1.482  1.00 67.16           N  
ATOM   1866  CA  GLN B 242     372.754 378.793  -1.341  1.00 67.16           C  
ATOM   1867  C   GLN B 242     373.287 379.662  -2.478  1.00 67.16           C  
ATOM   1868  CB  GLN B 242     373.509 377.465  -1.298  1.00 67.16           C  
ATOM   1869  O   GLN B 242     372.726 379.668  -3.576  1.00 67.16           O  
ATOM   1870  CG  GLN B 242     373.100 376.563  -0.141  1.00 67.16           C  
ATOM   1871  CD  GLN B 242     373.706 376.994   1.182  1.00 67.16           C  
ATOM   1872  NE2 GLN B 242     372.991 376.739   2.272  1.00 67.16           N  
ATOM   1873  OE1 GLN B 242     374.807 377.552   1.223  1.00 67.16           O  
ATOM   1874  N   PRO B 243     374.203 380.352  -2.207  1.00 76.74           N  
ATOM   1875  CA  PRO B 243     374.837 381.112  -3.287  1.00 76.74           C  
ATOM   1876  C   PRO B 243     375.321 380.222  -4.429  1.00 76.74           C  
ATOM   1877  CB  PRO B 243     376.017 381.796  -2.590  1.00 76.74           C  
ATOM   1878  O   PRO B 243     375.727 379.080  -4.198  1.00 76.74           O  
ATOM   1879  CG  PRO B 243     375.642 381.827  -1.144  1.00 76.74           C  
ATOM   1880  CD  PRO B 243     374.792 380.625  -0.846  1.00 76.74           C  
ATOM   1881  N   ILE B 244     375.145 380.524  -5.737  1.00 79.58           N  
ATOM   1882  CA  ILE B 244     375.562 379.724  -6.883  1.00 79.58           C  
ATOM   1883  C   ILE B 244     377.086 379.694  -6.964  1.00 79.58           C  
ATOM   1884  CB  ILE B 244     374.967 380.271  -8.201  1.00 79.58           C  
ATOM   1885  O   ILE B 244     377.756 380.626  -6.515  1.00 79.58           O  
ATOM   1886  CG1 ILE B 244     375.461 381.700  -8.456  1.00 79.58           C  
ATOM   1887  CG2 ILE B 244     373.437 380.219  -8.165  1.00 79.58           C  
ATOM   1888  CD1 ILE B 244     375.141 382.226  -9.849  1.00 79.58           C  
ATOM   1889  N   THR B 245     377.574 378.623  -7.356  1.00 81.56           N  
ATOM   1890  CA  THR B 245     378.987 378.422  -7.664  1.00 81.56           C  
ATOM   1891  C   THR B 245     379.163 377.919  -9.093  1.00 81.56           C  
ATOM   1892  CB  THR B 245     379.637 377.429  -6.684  1.00 81.56           C  
ATOM   1893  O   THR B 245     378.182 377.730  -9.815  1.00 81.56           O  
ATOM   1894  CG2 THR B 245     379.310 377.789  -5.238  1.00 81.56           C  
ATOM   1895  OG1 THR B 245     379.149 376.109  -6.957  1.00 81.56           O  
ATOM   1896  N   LEU B 246     380.374 377.677  -9.461  1.00 85.54           N  
ATOM   1897  CA  LEU B 246     380.621 377.147 -10.799  1.00 85.54           C  
ATOM   1898  C   LEU B 246     380.845 375.641 -10.754  1.00 85.54           C  
ATOM   1899  CB  LEU B 246     381.831 377.838 -11.434  1.00 85.54           C  
ATOM   1900  O   LEU B 246     381.248 375.039 -11.753  1.00 85.54           O  
ATOM   1901  CG  LEU B 246     381.644 379.303 -11.832  1.00 85.54           C  
ATOM   1902  CD1 LEU B 246     382.953 379.879 -12.359  1.00 85.54           C  
ATOM   1903  CD2 LEU B 246     380.537 379.438 -12.872  1.00 85.54           C  
ATOM   1904  N   GLN B 247     380.582 375.083  -9.563  1.00 83.37           N  
ATOM   1905  CA  GLN B 247     380.722 373.637  -9.425  1.00 83.37           C  
ATOM   1906  C   GLN B 247     379.823 372.901 -10.412  1.00 83.37           C  
ATOM   1907  CB  GLN B 247     380.399 373.200  -7.995  1.00 83.37           C  
ATOM   1908  O   GLN B 247     378.621 373.167 -10.483  1.00 83.37           O  
ATOM   1909  CG  GLN B 247     380.711 371.737  -7.713  1.00 83.37           C  
ATOM   1910  CD  GLN B 247     380.491 371.358  -6.261  1.00 83.37           C  
ATOM   1911  NE2 GLN B 247     381.148 370.292  -5.819  1.00 83.37           N  
ATOM   1912  OE1 GLN B 247     379.736 372.020  -5.541  1.00 83.37           O  
ATOM   1913  N   GLY B 248     380.335 372.085 -11.231  1.00 83.80           N  
ATOM   1914  CA  GLY B 248     379.594 371.269 -12.180  1.00 83.80           C  
ATOM   1915  C   GLY B 248     379.260 372.003 -13.465  1.00 83.80           C  
ATOM   1916  O   GLY B 248     378.680 371.422 -14.385  1.00 83.80           O  
ATOM   1917  N   TYR B 249     379.549 373.325 -13.630  1.00 84.54           N  
ATOM   1918  CA  TYR B 249     379.290 374.092 -14.844  1.00 84.54           C  
ATOM   1919  C   TYR B 249     380.204 373.644 -15.979  1.00 84.54           C  
ATOM   1920  CB  TYR B 249     379.478 375.590 -14.583  1.00 84.54           C  
ATOM   1921  O   TYR B 249     381.418 373.524 -15.795  1.00 84.54           O  
ATOM   1922  CG  TYR B 249     378.953 376.470 -15.691  1.00 84.54           C  
ATOM   1923  CD1 TYR B 249     379.787 377.376 -16.343  1.00 84.54           C  
ATOM   1924  CD2 TYR B 249     377.622 376.400 -16.087  1.00 84.54           C  
ATOM   1925  CE1 TYR B 249     379.306 378.190 -17.363  1.00 84.54           C  
ATOM   1926  CE2 TYR B 249     377.130 377.209 -17.106  1.00 84.54           C  
ATOM   1927  OH  TYR B 249     377.498 378.903 -18.746  1.00 84.54           O  
ATOM   1928  CZ  TYR B 249     377.979 378.099 -17.737  1.00 84.54           C  
ATOM   1929  N   GLN B 250     379.598 373.313 -17.047  1.00 81.52           N  
ATOM   1930  CA  GLN B 250     380.364 372.872 -18.208  1.00 81.52           C  
ATOM   1931  C   GLN B 250     380.727 374.051 -19.107  1.00 81.52           C  
ATOM   1932  CB  GLN B 250     379.580 371.828 -19.004  1.00 81.52           C  
ATOM   1933  O   GLN B 250     379.845 374.721 -19.649  1.00 81.52           O  
ATOM   1934  CG  GLN B 250     379.280 370.557 -18.221  1.00 81.52           C  
ATOM   1935  CD  GLN B 250     380.498 369.667 -18.055  1.00 81.52           C  
ATOM   1936  NE2 GLN B 250     380.493 368.842 -17.015  1.00 81.52           N  
ATOM   1937  OE1 GLN B 250     381.436 369.720 -18.857  1.00 81.52           O  
ATOM   1938  N   TRP B 251     381.857 374.563 -19.186  1.00 80.51           N  
ATOM   1939  CA  TRP B 251     382.364 375.686 -19.968  1.00 80.51           C  
ATOM   1940  C   TRP B 251     383.776 375.406 -20.470  1.00 80.51           C  
ATOM   1941  CB  TRP B 251     382.350 376.970 -19.137  1.00 80.51           C  
ATOM   1942  O   TRP B 251     384.599 374.840 -19.746  1.00 80.51           O  
ATOM   1943  CG  TRP B 251     382.954 378.153 -19.832  1.00 80.51           C  
ATOM   1944  CD1 TRP B 251     382.358 378.953 -20.767  1.00 80.51           C  
ATOM   1945  CD2 TRP B 251     384.278 378.667 -19.650  1.00 80.51           C  
ATOM   1946  CE2 TRP B 251     384.416 379.780 -20.508  1.00 80.51           C  
ATOM   1947  CE3 TRP B 251     385.361 378.293 -18.842  1.00 80.51           C  
ATOM   1948  NE1 TRP B 251     383.232 379.933 -21.178  1.00 80.51           N  
ATOM   1949  CH2 TRP B 251     386.640 380.138 -19.781  1.00 80.51           C  
ATOM   1950  CZ2 TRP B 251     385.596 380.524 -20.581  1.00 80.51           C  
ATOM   1951  CZ3 TRP B 251     386.535 379.035 -18.918  1.00 80.51           C  
ATOM   1952  N   THR B 252     384.032 375.591 -21.552  1.00 80.19           N  
ATOM   1953  CA  THR B 252     385.359 375.493 -22.151  1.00 80.19           C  
ATOM   1954  C   THR B 252     385.771 376.824 -22.772  1.00 80.19           C  
ATOM   1955  CB  THR B 252     385.408 374.387 -23.222  1.00 80.19           C  
ATOM   1956  O   THR B 252     384.983 377.457 -23.478  1.00 80.19           O  
ATOM   1957  CG2 THR B 252     386.822 374.211 -23.767  1.00 80.19           C  
ATOM   1958  OG1 THR B 252     384.974 373.150 -22.642  1.00 80.19           O  
ATOM   1959  N   ASP B 253     387.038 377.323 -22.496  1.00 82.88           N  
ATOM   1960  CA  ASP B 253     387.575 378.573 -23.025  1.00 82.88           C  
ATOM   1961  C   ASP B 253     387.788 378.485 -24.534  1.00 82.88           C  
ATOM   1962  CB  ASP B 253     388.889 378.930 -22.327  1.00 82.88           C  
ATOM   1963  O   ASP B 253     388.480 377.586 -25.017  1.00 82.88           O  
ATOM   1964  CG  ASP B 253     389.471 380.250 -22.799  1.00 82.88           C  
ATOM   1965  OD1 ASP B 253     390.713 380.373 -22.888  1.00 82.88           O  
ATOM   1966  OD2 ASP B 253     388.683 381.177 -23.082  1.00 82.88           O  
ATOM   1967  N   PRO B 254     387.220 379.338 -25.229  1.00 77.79           N  
ATOM   1968  CA  PRO B 254     387.373 379.299 -26.685  1.00 77.79           C  
ATOM   1969  C   PRO B 254     388.828 379.433 -27.128  1.00 77.79           C  
ATOM   1970  CB  PRO B 254     386.546 380.497 -27.159  1.00 77.79           C  
ATOM   1971  O   PRO B 254     389.204 378.922 -28.187  1.00 77.79           O  
ATOM   1972  CG  PRO B 254     385.633 380.807 -26.017  1.00 77.79           C  
ATOM   1973  CD  PRO B 254     386.266 380.305 -24.751  1.00 77.79           C  
ATOM   1974  N   ASP B 255     389.717 380.061 -26.219  1.00 74.45           N  
ATOM   1975  CA  ASP B 255     391.121 380.272 -26.554  1.00 74.45           C  
ATOM   1976  C   ASP B 255     391.993 379.155 -25.984  1.00 74.45           C  
ATOM   1977  CB  ASP B 255     391.600 381.630 -26.036  1.00 74.45           C  
ATOM   1978  O   ASP B 255     393.181 379.064 -26.304  1.00 74.45           O  
ATOM   1979  CG  ASP B 255     390.904 382.799 -26.708  1.00 74.45           C  
ATOM   1980  OD1 ASP B 255     390.724 383.855 -26.064  1.00 74.45           O  
ATOM   1981  OD2 ASP B 255     390.529 382.663 -27.893  1.00 74.45           O  
ATOM   1982  N   GLY B 256     391.386 378.417 -25.233  1.00 77.36           N  
ATOM   1983  CA  GLY B 256     392.070 377.254 -24.690  1.00 77.36           C  
ATOM   1984  C   GLY B 256     392.992 377.589 -23.535  1.00 77.36           C  
ATOM   1985  O   GLY B 256     393.715 376.721 -23.039  1.00 77.36           O  
ATOM   1986  N   ARG B 257     393.000 378.732 -23.180  1.00 81.44           N  
ATOM   1987  CA  ARG B 257     393.915 379.172 -22.132  1.00 81.44           C  
ATOM   1988  C   ARG B 257     393.349 378.867 -20.748  1.00 81.44           C  
ATOM   1989  CB  ARG B 257     394.203 380.669 -22.262  1.00 81.44           C  
ATOM   1990  O   ARG B 257     394.037 378.296 -19.902  1.00 81.44           O  
ATOM   1991  CG  ARG B 257     395.066 381.229 -21.143  1.00 81.44           C  
ATOM   1992  CD  ARG B 257     395.446 382.681 -21.397  1.00 81.44           C  
ATOM   1993  NE  ARG B 257     396.225 383.236 -20.293  1.00 81.44           N  
ATOM   1994  NH1 ARG B 257     396.665 385.247 -21.340  1.00 81.44           N  
ATOM   1995  NH2 ARG B 257     397.473 384.847 -19.233  1.00 81.44           N  
ATOM   1996  CZ  ARG B 257     396.786 384.442 -20.292  1.00 81.44           C  
ATOM   1997  N   TYR B 258     392.167 379.246 -20.449  1.00 85.86           N  
ATOM   1998  CA  TYR B 258     391.575 379.145 -19.120  1.00 85.86           C  
ATOM   1999  C   TYR B 258     390.870 377.805 -18.937  1.00 85.86           C  
ATOM   2000  CB  TYR B 258     390.586 380.291 -18.883  1.00 85.86           C  
ATOM   2001  O   TYR B 258     390.317 377.253 -19.891  1.00 85.86           O  
ATOM   2002  CG  TYR B 258     391.197 381.662 -19.045  1.00 85.86           C  
ATOM   2003  CD1 TYR B 258     391.941 382.240 -18.017  1.00 85.86           C  
ATOM   2004  CD2 TYR B 258     391.031 382.382 -20.222  1.00 85.86           C  
ATOM   2005  CE1 TYR B 258     392.504 383.504 -18.161  1.00 85.86           C  
ATOM   2006  CE2 TYR B 258     391.590 383.647 -20.376  1.00 85.86           C  
ATOM   2007  OH  TYR B 258     392.879 385.450 -19.489  1.00 85.86           O  
ATOM   2008  CZ  TYR B 258     392.324 384.198 -19.342  1.00 85.86           C  
ATOM   2009  N   VAL B 259     390.994 377.212 -17.682  1.00 84.49           N  
ATOM   2010  CA  VAL B 259     390.444 375.895 -17.383  1.00 84.49           C  
ATOM   2011  C   VAL B 259     389.492 375.991 -16.192  1.00 84.49           C  
ATOM   2012  CB  VAL B 259     391.560 374.867 -17.090  1.00 84.49           C  
ATOM   2013  O   VAL B 259     389.830 376.582 -15.165  1.00 84.49           O  
ATOM   2014  CG1 VAL B 259     390.961 373.512 -16.714  1.00 84.49           C  
ATOM   2015  CG2 VAL B 259     392.487 374.729 -18.298  1.00 84.49           C  
ATOM   2016  N   LEU B 260     388.213 375.558 -16.379  1.00 87.39           N  
ATOM   2017  CA  LEU B 260     387.263 375.423 -15.279  1.00 87.39           C  
ATOM   2018  C   LEU B 260     387.283 374.007 -14.713  1.00 87.39           C  
ATOM   2019  CB  LEU B 260     385.848 375.777 -15.746  1.00 87.39           C  
ATOM   2020  O   LEU B 260     387.048 373.040 -15.442  1.00 87.39           O  
ATOM   2021  CG  LEU B 260     384.748 375.713 -14.686  1.00 87.39           C  
ATOM   2022  CD1 LEU B 260     385.024 376.720 -13.574  1.00 87.39           C  
ATOM   2023  CD2 LEU B 260     383.383 375.963 -15.316  1.00 87.39           C  
ATOM   2024  N   THR B 261     387.687 373.923 -13.444  1.00 87.57           N  
ATOM   2025  CA  THR B 261     387.752 372.604 -12.827  1.00 87.57           C  
ATOM   2026  C   THR B 261     386.354 372.096 -12.485  1.00 87.57           C  
ATOM   2027  CB  THR B 261     388.619 372.622 -11.556  1.00 87.57           C  
ATOM   2028  O   THR B 261     385.397 372.872 -12.451  1.00 87.57           O  
ATOM   2029  CG2 THR B 261     389.979 373.261 -11.826  1.00 87.57           C  
ATOM   2030  OG1 THR B 261     387.946 373.371 -10.537  1.00 87.57           O  
ATOM   2031  N   LYS B 262     386.159 370.887 -12.158  1.00 83.31           N  
ATOM   2032  CA  LYS B 262     384.884 370.309 -11.741  1.00 83.31           C  
ATOM   2033  C   LYS B 262     384.400 370.929 -10.433  1.00 83.31           C  
ATOM   2034  CB  LYS B 262     385.008 368.792 -11.588  1.00 83.31           C  
ATOM   2035  O   LYS B 262     383.196 370.988 -10.176  1.00 83.31           O  
ATOM   2036  CG  LYS B 262     385.157 368.047 -12.905  1.00 83.31           C  
ATOM   2037  CD  LYS B 262     385.161 366.538 -12.698  1.00 83.31           C  
ATOM   2038  CE  LYS B 262     385.362 365.792 -14.009  1.00 83.31           C  
ATOM   2039  NZ  LYS B 262     385.375 364.312 -13.809  1.00 83.31           N  
ATOM   2040  N   GLU B 263     385.477 371.432  -9.673  1.00 79.53           N  
ATOM   2041  CA  GLU B 263     385.157 372.031  -8.380  1.00 79.53           C  
ATOM   2042  C   GLU B 263     384.722 373.485  -8.539  1.00 79.53           C  
ATOM   2043  CB  GLU B 263     386.359 371.941  -7.435  1.00 79.53           C  
ATOM   2044  O   GLU B 263     384.345 374.136  -7.561  1.00 79.53           O  
ATOM   2045  CG  GLU B 263     386.729 370.518  -7.045  1.00 79.53           C  
ATOM   2046  CD  GLU B 263     387.524 369.790  -8.117  1.00 79.53           C  
ATOM   2047  OE1 GLU B 263     387.557 368.538  -8.104  1.00 79.53           O  
ATOM   2048  OE2 GLU B 263     388.120 370.477  -8.977  1.00 79.53           O  
ATOM   2049  N   GLY B 264     384.713 373.947  -9.561  1.00 85.23           N  
ATOM   2050  CA  GLY B 264     384.239 375.293  -9.841  1.00 85.23           C  
ATOM   2051  C   GLY B 264     385.314 376.352  -9.677  1.00 85.23           C  
ATOM   2052  O   GLY B 264     385.007 377.533  -9.504  1.00 85.23           O  
ATOM   2053  N   VAL B 265     386.640 375.966  -9.802  1.00 85.86           N  
ATOM   2054  CA  VAL B 265     387.755 376.904  -9.738  1.00 85.86           C  
ATOM   2055  C   VAL B 265     388.228 377.241 -11.151  1.00 85.86           C  
ATOM   2056  CB  VAL B 265     388.925 376.340  -8.903  1.00 85.86           C  
ATOM   2057  O   VAL B 265     388.431 376.345 -11.974  1.00 85.86           O  
ATOM   2058  CG1 VAL B 265     390.047 377.370  -8.779  1.00 85.86           C  
ATOM   2059  CG2 VAL B 265     388.436 375.907  -7.522  1.00 85.86           C  
ATOM   2060  N   LEU B 266     388.298 378.521 -11.541  1.00 86.09           N  
ATOM   2061  CA  LEU B 266     388.817 378.975 -12.826  1.00 86.09           C  
ATOM   2062  C   LEU B 266     390.326 379.185 -12.760  1.00 86.09           C  
ATOM   2063  CB  LEU B 266     388.128 380.273 -13.255  1.00 86.09           C  
ATOM   2064  O   LEU B 266     390.814 379.965 -11.940  1.00 86.09           O  
ATOM   2065  CG  LEU B 266     388.359 380.718 -14.701  1.00 86.09           C  
ATOM   2066  CD1 LEU B 266     387.819 379.672 -15.669  1.00 86.09           C  
ATOM   2067  CD2 LEU B 266     387.707 382.073 -14.953  1.00 86.09           C  
ATOM   2068  N   LEU B 267     391.014 378.461 -13.594  1.00 86.57           N  
ATOM   2069  CA  LEU B 267     392.472 378.453 -13.547  1.00 86.57           C  
ATOM   2070  C   LEU B 267     393.060 379.132 -14.778  1.00 86.57           C  
ATOM   2071  CB  LEU B 267     392.996 377.019 -13.442  1.00 86.57           C  
ATOM   2072  O   LEU B 267     392.509 379.024 -15.876  1.00 86.57           O  
ATOM   2073  CG  LEU B 267     392.407 376.160 -12.321  1.00 86.57           C  
ATOM   2074  CD1 LEU B 267     392.936 374.733 -12.412  1.00 86.57           C  
ATOM   2075  CD2 LEU B 267     392.723 376.768 -10.960  1.00 86.57           C  
ATOM   2076  N   ASP B 268     394.224 379.862 -14.668  1.00 89.13           N  
ATOM   2077  CA  ASP B 268     395.062 380.341 -15.764  1.00 89.13           C  
ATOM   2078  C   ASP B 268     396.416 379.634 -15.770  1.00 89.13           C  
ATOM   2079  CB  ASP B 268     395.260 381.855 -15.664  1.00 89.13           C  
ATOM   2080  O   ASP B 268     397.371 380.105 -15.150  1.00 89.13           O  
ATOM   2081  CG  ASP B 268     395.918 382.449 -16.897  1.00 89.13           C  
ATOM   2082  OD1 ASP B 268     395.861 383.683 -17.085  1.00 89.13           O  
ATOM   2083  OD2 ASP B 268     396.499 381.674 -17.689  1.00 89.13           O  
ATOM   2084  N   PRO B 269     396.383 378.530 -16.475  1.00 80.90           N  
ATOM   2085  CA  PRO B 269     397.619 377.745 -16.483  1.00 80.90           C  
ATOM   2086  C   PRO B 269     398.807 378.520 -17.050  1.00 80.90           C  
ATOM   2087  CB  PRO B 269     397.272 376.550 -17.374  1.00 80.90           C  
ATOM   2088  O   PRO B 269     399.951 378.276 -16.660  1.00 80.90           O  
ATOM   2089  CG  PRO B 269     395.788 376.413 -17.271  1.00 80.90           C  
ATOM   2090  CD  PRO B 269     395.190 377.787 -17.146  1.00 80.90           C  
ATOM   2091  N   VAL B 270     398.606 379.508 -17.929  1.00 79.95           N  
ATOM   2092  CA  VAL B 270     399.674 380.313 -18.515  1.00 79.95           C  
ATOM   2093  C   VAL B 270     400.265 381.239 -17.454  1.00 79.95           C  
ATOM   2094  CB  VAL B 270     399.169 381.136 -19.720  1.00 79.95           C  
ATOM   2095  O   VAL B 270     401.486 381.330 -17.310  1.00 79.95           O  
ATOM   2096  CG1 VAL B 270     400.252 382.094 -20.214  1.00 79.95           C  
ATOM   2097  CG2 VAL B 270     398.717 380.209 -20.847  1.00 79.95           C  
ATOM   2098  N   ALA B 271     399.388 381.892 -16.784  1.00 83.33           N  
ATOM   2099  CA  ALA B 271     399.851 382.756 -15.702  1.00 83.33           C  
ATOM   2100  C   ALA B 271     400.545 381.945 -14.612  1.00 83.33           C  
ATOM   2101  CB  ALA B 271     398.684 383.545 -15.114  1.00 83.33           C  
ATOM   2102  O   ALA B 271     401.528 382.401 -14.023  1.00 83.33           O  
ATOM   2103  N   ASN B 272     400.051 380.744 -14.398  1.00 79.93           N  
ATOM   2104  CA  ASN B 272     400.614 379.886 -13.359  1.00 79.93           C  
ATOM   2105  C   ASN B 272     402.018 379.412 -13.724  1.00 79.93           C  
ATOM   2106  CB  ASN B 272     399.699 378.688 -13.099  1.00 79.93           C  
ATOM   2107  O   ASN B 272     402.840 379.159 -12.841  1.00 79.93           O  
ATOM   2108  CG  ASN B 272     399.945 378.049 -11.746  1.00 79.93           C  
ATOM   2109  ND2 ASN B 272     400.198 376.744 -11.744  1.00 79.93           N  
ATOM   2110  OD1 ASN B 272     399.905 378.721 -10.713  1.00 79.93           O  
ATOM   2111  N   GLN B 273     402.347 379.341 -15.010  1.00 76.48           N  
ATOM   2112  CA  GLN B 273     403.685 378.974 -15.460  1.00 76.48           C  
ATOM   2113  C   GLN B 273     404.690 380.081 -15.152  1.00 76.48           C  
ATOM   2114  CB  GLN B 273     403.685 378.670 -16.959  1.00 76.48           C  
ATOM   2115  O   GLN B 273     405.888 379.820 -15.014  1.00 76.48           O  
ATOM   2116  CG  GLN B 273     403.097 377.309 -17.309  1.00 76.48           C  
ATOM   2117  CD  GLN B 273     403.046 377.058 -18.804  1.00 76.48           C  
ATOM   2118  NE2 GLN B 273     402.458 375.933 -19.197  1.00 76.48           N  
ATOM   2119  OE1 GLN B 273     403.528 377.871 -19.600  1.00 76.48           O  
ATOM   2120  N   THR B 274     404.150 381.193 -14.927  1.00 75.02           N  
ATOM   2121  CA  THR B 274     404.997 382.342 -14.630  1.00 75.02           C  
ATOM   2122  C   THR B 274     405.116 382.552 -13.123  1.00 75.02           C  
ATOM   2123  CB  THR B 274     404.451 383.624 -15.288  1.00 75.02           C  
ATOM   2124  O   THR B 274     406.196 382.863 -12.618  1.00 75.02           O  
ATOM   2125  CG2 THR B 274     405.405 384.796 -15.083  1.00 75.02           C  
ATOM   2126  OG1 THR B 274     404.281 383.397 -16.692  1.00 75.02           O  
ATOM   2127  N   TRP B 275     404.155 382.253 -12.460  1.00 77.44           N  
ATOM   2128  CA  TRP B 275     404.103 382.778 -11.100  1.00 77.44           C  
ATOM   2129  C   TRP B 275     404.088 381.643 -10.079  1.00 77.44           C  
ATOM   2130  CB  TRP B 275     402.870 383.667 -10.911  1.00 77.44           C  
ATOM   2131  O   TRP B 275     404.254 381.876  -8.881  1.00 77.44           O  
ATOM   2132  CG  TRP B 275     402.959 384.987 -11.617  1.00 77.44           C  
ATOM   2133  CD1 TRP B 275     402.384 385.321 -12.813  1.00 77.44           C  
ATOM   2134  CD2 TRP B 275     403.667 386.148 -11.174  1.00 77.44           C  
ATOM   2135  CE2 TRP B 275     403.478 387.151 -12.151  1.00 77.44           C  
ATOM   2136  CE3 TRP B 275     404.442 386.439 -10.044  1.00 77.44           C  
ATOM   2137  NE1 TRP B 275     402.694 386.621 -13.139  1.00 77.44           N  
ATOM   2138  CH2 TRP B 275     404.794 388.683 -10.916  1.00 77.44           C  
ATOM   2139  CZ2 TRP B 275     404.038 388.425 -12.031  1.00 77.44           C  
ATOM   2140  CZ3 TRP B 275     404.999 387.707  -9.927  1.00 77.44           C  
ATOM   2141  N   SER B 276     404.045 380.385 -10.395  1.00 75.30           N  
ATOM   2142  CA  SER B 276     403.989 379.255  -9.475  1.00 75.30           C  
ATOM   2143  C   SER B 276     405.264 379.156  -8.642  1.00 75.30           C  
ATOM   2144  CB  SER B 276     403.769 377.949 -10.239  1.00 75.30           C  
ATOM   2145  O   SER B 276     406.365 379.358  -9.157  1.00 75.30           O  
ATOM   2146  OG  SER B 276     403.822 376.837  -9.362  1.00 75.30           O  
ATOM   2147  N   ARG B 277     404.986 378.957  -7.336  1.00 75.18           N  
ATOM   2148  CA  ARG B 277     406.127 378.811  -6.437  1.00 75.18           C  
ATOM   2149  C   ARG B 277     406.997 377.627  -6.845  1.00 75.18           C  
ATOM   2150  CB  ARG B 277     405.654 378.640  -4.992  1.00 75.18           C  
ATOM   2151  O   ARG B 277     408.171 377.558  -6.478  1.00 75.18           O  
ATOM   2152  CG  ARG B 277     404.919 377.335  -4.734  1.00 75.18           C  
ATOM   2153  CD  ARG B 277     404.499 377.202  -3.277  1.00 75.18           C  
ATOM   2154  NE  ARG B 277     403.767 375.961  -3.037  1.00 75.18           N  
ATOM   2155  NH1 ARG B 277     405.356 375.052  -1.629  1.00 75.18           N  
ATOM   2156  NH2 ARG B 277     403.445 373.884  -2.114  1.00 75.18           N  
ATOM   2157  CZ  ARG B 277     404.191 374.969  -2.260  1.00 75.18           C  
ATOM   2158  N   LEU B 278     406.437 376.752  -7.681  1.00 71.88           N  
ATOM   2159  CA  LEU B 278     407.129 375.520  -8.046  1.00 71.88           C  
ATOM   2160  C   LEU B 278     408.164 375.780  -9.135  1.00 71.88           C  
ATOM   2161  CB  LEU B 278     406.126 374.464  -8.519  1.00 71.88           C  
ATOM   2162  O   LEU B 278     409.028 374.938  -9.390  1.00 71.88           O  
ATOM   2163  CG  LEU B 278     405.138 373.950  -7.472  1.00 71.88           C  
ATOM   2164  CD1 LEU B 278     404.178 372.943  -8.099  1.00 71.88           C  
ATOM   2165  CD2 LEU B 278     405.880 373.329  -6.294  1.00 71.88           C  
ATOM   2166  N   LEU B 279     408.085 376.975  -9.667  1.00 58.68           N  
ATOM   2167  CA  LEU B 279     409.034 377.300 -10.725  1.00 58.68           C  
ATOM   2168  C   LEU B 279     410.411 377.602 -10.146  1.00 58.68           C  
ATOM   2169  CB  LEU B 279     408.537 378.499 -11.540  1.00 58.68           C  
ATOM   2170  O   LEU B 279     411.414 377.563 -10.863  1.00 58.68           O  
ATOM   2171  CG  LEU B 279     407.348 378.242 -12.466  1.00 58.68           C  
ATOM   2172  CD1 LEU B 279     406.784 379.562 -12.983  1.00 58.68           C  
ATOM   2173  CD2 LEU B 279     407.755 377.339 -13.624  1.00 58.68           C  
ATOM   2174  N   ALA B 280     410.427 377.799  -9.052  1.00 47.92           N  
ATOM   2175  CA  ALA B 280     411.716 378.000  -8.394  1.00 47.92           C  
ATOM   2176  C   ALA B 280     412.507 376.696  -8.326  1.00 47.92           C  
ATOM   2177  CB  ALA B 280     411.513 378.569  -6.992  1.00 47.92           C  
ATOM   2178  O   ALA B 280     413.734 376.713  -8.215  1.00 47.92           O  
ATOM   2179  N   LYS B 281     412.050 375.988  -8.474  1.00 47.43           N  
ATOM   2180  CA  LYS B 281     412.717 374.702  -8.293  1.00 47.43           C  
ATOM   2181  C   LYS B 281     413.248 374.169  -9.621  1.00 47.43           C  
ATOM   2182  CB  LYS B 281     411.761 373.687  -7.663  1.00 47.43           C  
ATOM   2183  O   LYS B 281     413.922 373.137  -9.655  1.00 47.43           O  
ATOM   2184  CG  LYS B 281     411.494 373.924  -6.185  1.00 47.43           C  
ATOM   2185  CD  LYS B 281     410.729 372.763  -5.562  1.00 47.43           C  
ATOM   2186  CE  LYS B 281     410.452 373.002  -4.084  1.00 47.43           C  
ATOM   2187  NZ  LYS B 281     409.729 371.854  -3.462  1.00 47.43           N  
ATOM   2188  N   GLY B 282     413.230 375.151 -10.256  1.00 44.01           N  
ATOM   2189  CA  GLY B 282     413.940 374.684 -11.436  1.00 44.01           C  
ATOM   2190  C   GLY B 282     413.131 373.710 -12.272  1.00 44.01           C  
ATOM   2191  O   GLY B 282     413.616 373.206 -13.288  1.00 44.01           O  
ATOM   2192  N   GLY B 283     411.943 373.858 -12.257  1.00 36.17           N  
ATOM   2193  CA  GLY B 283     411.340 372.918 -13.188  1.00 36.17           C  
ATOM   2194  C   GLY B 283     410.174 373.504 -13.960  1.00 36.17           C  
ATOM   2195  O   GLY B 283     409.525 374.443 -13.495  1.00 36.17           O  
ATOM   2196  N   ALA B 284     409.923 373.528 -14.839  1.00 39.77           N  
ATOM   2197  CA  ALA B 284     409.060 373.913 -15.954  1.00 39.77           C  
ATOM   2198  C   ALA B 284     407.661 373.322 -15.795  1.00 39.77           C  
ATOM   2199  CB  ALA B 284     409.674 373.471 -17.281  1.00 39.77           C  
ATOM   2200  O   ALA B 284     406.707 373.798 -16.413  1.00 39.77           O  
ATOM   2201  N   PRO B 285     407.458 372.940 -15.843  1.00 42.24           N  
ATOM   2202  CA  PRO B 285     406.451 372.573 -16.842  1.00 42.24           C  
ATOM   2203  C   PRO B 285     405.053 372.428 -16.244  1.00 42.24           C  
ATOM   2204  CB  PRO B 285     406.957 371.232 -17.377  1.00 42.24           C  
ATOM   2205  O   PRO B 285     404.063 372.799 -16.883  1.00 42.24           O  
ATOM   2206  CG  PRO B 285     408.151 370.912 -16.536  1.00 42.24           C  
ATOM   2207  CD  PRO B 285     408.393 372.057 -15.595  1.00 42.24           C  
ATOM   2208  N   SER B 286     404.692 372.212 -15.845  1.00 41.33           N  
ATOM   2209  CA  SER B 286     403.241 372.102 -15.739  1.00 41.33           C  
ATOM   2210  C   SER B 286     402.795 372.069 -14.281  1.00 41.33           C  
ATOM   2211  CB  SER B 286     402.743 370.849 -16.461  1.00 41.33           C  
ATOM   2212  O   SER B 286     402.931 371.045 -13.607  1.00 41.33           O  
ATOM   2213  OG  SER B 286     401.952 370.051 -15.596  1.00 41.33           O  
ATOM   2214  N   VAL B 287     403.035 373.075 -14.551  1.00 46.57           N  
ATOM   2215  CA  VAL B 287     402.685 373.048 -13.135  1.00 46.57           C  
ATOM   2216  C   VAL B 287     401.169 373.138 -12.973  1.00 46.57           C  
ATOM   2217  CB  VAL B 287     403.373 374.194 -12.359  1.00 46.57           C  
ATOM   2218  O   VAL B 287     400.549 374.109 -13.415  1.00 46.57           O  
ATOM   2219  CG1 VAL B 287     403.967 373.679 -11.049  1.00 46.57           C  
ATOM   2220  CG2 VAL B 287     404.452 374.846 -13.220  1.00 46.57           C  
ATOM   2221  N   ASN B 288     400.659 372.203 -12.692  1.00 55.92           N  
ATOM   2222  CA  ASN B 288     399.223 372.053 -12.471  1.00 55.92           C  
ATOM   2223  C   ASN B 288     398.850 372.316 -11.015  1.00 55.92           C  
ATOM   2224  CB  ASN B 288     398.758 370.659 -12.895  1.00 55.92           C  
ATOM   2225  O   ASN B 288     397.717 372.056 -10.604  1.00 55.92           O  
ATOM   2226  CG  ASN B 288     398.787 370.465 -14.399  1.00 55.92           C  
ATOM   2227  ND2 ASN B 288     398.893 369.214 -14.834  1.00 55.92           N  
ATOM   2228  OD1 ASN B 288     398.717 371.431 -15.162  1.00 55.92           O  
ATOM   2229  N   ALA B 289     399.890 372.633 -10.416  1.00 65.25           N  
ATOM   2230  CA  ALA B 289     399.610 372.872  -9.003  1.00 65.25           C  
ATOM   2231  C   ALA B 289     400.118 374.244  -8.569  1.00 65.25           C  
ATOM   2232  CB  ALA B 289     400.238 371.778  -8.143  1.00 65.25           C  
ATOM   2233  O   ALA B 289     400.637 375.008  -9.385  1.00 65.25           O  
ATOM   2234  N   ALA B 290     399.929 374.648  -7.525  1.00 73.21           N  
ATOM   2235  CA  ALA B 290     400.408 375.832  -6.818  1.00 73.21           C  
ATOM   2236  C   ALA B 290     399.832 377.106  -7.431  1.00 73.21           C  
ATOM   2237  CB  ALA B 290     401.934 375.881  -6.835  1.00 73.21           C  
ATOM   2238  O   ALA B 290     400.555 378.081  -7.649  1.00 73.21           O  
ATOM   2239  N   TYR B 291     398.586 377.009  -7.816  1.00 78.20           N  
ATOM   2240  CA  TYR B 291     397.897 378.213  -8.265  1.00 78.20           C  
ATOM   2241  C   TYR B 291     397.732 379.205  -7.119  1.00 78.20           C  
ATOM   2242  CB  TYR B 291     396.527 377.862  -8.852  1.00 78.20           C  
ATOM   2243  O   TYR B 291     397.632 378.809  -5.955  1.00 78.20           O  
ATOM   2244  CG  TYR B 291     396.600 377.170 -10.193  1.00 78.20           C  
ATOM   2245  CD1 TYR B 291     396.433 377.884 -11.377  1.00 78.20           C  
ATOM   2246  CD2 TYR B 291     396.838 375.802 -10.277  1.00 78.20           C  
ATOM   2247  CE1 TYR B 291     396.498 377.251 -12.613  1.00 78.20           C  
ATOM   2248  CE2 TYR B 291     396.906 375.159 -11.509  1.00 78.20           C  
ATOM   2249  OH  TYR B 291     396.801 375.260 -13.891  1.00 78.20           O  
ATOM   2250  CZ  TYR B 291     396.735 375.891 -12.669  1.00 78.20           C  
ATOM   2251  N   ILE B 292     397.852 380.551  -7.351  1.00 84.47           N  
ATOM   2252  CA  ILE B 292     397.504 381.615  -6.415  1.00 84.47           C  
ATOM   2253  C   ILE B 292     396.009 381.911  -6.504  1.00 84.47           C  
ATOM   2254  CB  ILE B 292     398.322 382.897  -6.689  1.00 84.47           C  
ATOM   2255  O   ILE B 292     395.560 382.599  -7.423  1.00 84.47           O  
ATOM   2256  CG1 ILE B 292     399.824 382.588  -6.664  1.00 84.47           C  
ATOM   2257  CG2 ILE B 292     397.970 383.989  -5.675  1.00 84.47           C  
ATOM   2258  CD1 ILE B 292     400.680 383.624  -7.378  1.00 84.47           C  
ATOM   2259  N   ASN B 293     395.181 381.312  -5.557  1.00 82.23           N  
ATOM   2260  CA  ASN B 293     393.725 381.318  -5.652  1.00 82.23           C  
ATOM   2261  C   ASN B 293     393.115 382.464  -4.851  1.00 82.23           C  
ATOM   2262  CB  ASN B 293     393.150 379.980  -5.185  1.00 82.23           C  
ATOM   2263  O   ASN B 293     393.510 382.707  -3.709  1.00 82.23           O  
ATOM   2264  CG  ASN B 293     391.651 379.884  -5.389  1.00 82.23           C  
ATOM   2265  ND2 ASN B 293     390.936 379.470  -4.349  1.00 82.23           N  
ATOM   2266  OD1 ASN B 293     391.140 380.178  -6.471  1.00 82.23           O  
ATOM   2267  N   ARG B 294     392.217 383.206  -5.467  1.00 83.22           N  
ATOM   2268  CA  ARG B 294     391.409 384.230  -4.814  1.00 83.22           C  
ATOM   2269  C   ARG B 294     389.950 383.796  -4.714  1.00 83.22           C  
ATOM   2270  CB  ARG B 294     391.509 385.558  -5.569  1.00 83.22           C  
ATOM   2271  O   ARG B 294     389.362 383.346  -5.700  1.00 83.22           O  
ATOM   2272  CG  ARG B 294     391.158 386.773  -4.726  1.00 83.22           C  
ATOM   2273  CD  ARG B 294     392.331 387.219  -3.863  1.00 83.22           C  
ATOM   2274  NE  ARG B 294     392.106 388.544  -3.292  1.00 83.22           N  
ATOM   2275  NH1 ARG B 294     393.132 388.075  -1.276  1.00 83.22           N  
ATOM   2276  NH2 ARG B 294     392.237 390.151  -1.655  1.00 83.22           N  
ATOM   2277  CZ  ARG B 294     392.493 388.920  -2.076  1.00 83.22           C  
ATOM   2278  N   VAL B 295     389.367 383.833  -3.572  1.00 82.88           N  
ATOM   2279  CA  VAL B 295     387.932 383.620  -3.407  1.00 82.88           C  
ATOM   2280  C   VAL B 295     387.193 384.947  -3.560  1.00 82.88           C  
ATOM   2281  CB  VAL B 295     387.606 382.984  -2.037  1.00 82.88           C  
ATOM   2282  O   VAL B 295     387.474 385.910  -2.841  1.00 82.88           O  
ATOM   2283  CG1 VAL B 295     386.100 382.792  -1.874  1.00 82.88           C  
ATOM   2284  CG2 VAL B 295     388.339 381.653  -1.881  1.00 82.88           C  
ATOM   2285  N   VAL B 296     386.347 385.079  -4.604  1.00 83.22           N  
ATOM   2286  CA  VAL B 296     385.664 386.335  -4.899  1.00 83.22           C  
ATOM   2287  C   VAL B 296     384.153 386.110  -4.914  1.00 83.22           C  
ATOM   2288  CB  VAL B 296     386.127 386.931  -6.247  1.00 83.22           C  
ATOM   2289  O   VAL B 296     383.671 385.131  -5.490  1.00 83.22           O  
ATOM   2290  CG1 VAL B 296     385.479 388.294  -6.486  1.00 83.22           C  
ATOM   2291  CG2 VAL B 296     387.651 387.046  -6.283  1.00 83.22           C  
ATOM   2292  N   THR B 297     383.287 386.856  -4.142  1.00 82.35           N  
ATOM   2293  CA  THR B 297     381.829 386.788  -4.160  1.00 82.35           C  
ATOM   2294  C   THR B 297     381.254 387.795  -5.153  1.00 82.35           C  
ATOM   2295  CB  THR B 297     381.240 387.047  -2.762  1.00 82.35           C  
ATOM   2296  O   THR B 297     381.585 388.980  -5.103  1.00 82.35           O  
ATOM   2297  CG2 THR B 297     379.717 386.940  -2.778  1.00 82.35           C  
ATOM   2298  OG1 THR B 297     381.765 386.081  -1.843  1.00 82.35           O  
ATOM   2299  N   TYR B 298     380.562 387.415  -6.055  1.00 78.42           N  
ATOM   2300  CA  TYR B 298     379.893 388.249  -7.048  1.00 78.42           C  
ATOM   2301  C   TYR B 298     378.391 388.299  -6.795  1.00 78.42           C  
ATOM   2302  CB  TYR B 298     380.168 387.726  -8.462  1.00 78.42           C  
ATOM   2303  O   TYR B 298     377.864 387.522  -5.996  1.00 78.42           O  
ATOM   2304  CG  TYR B 298     381.634 387.674  -8.815  1.00 78.42           C  
ATOM   2305  CD1 TYR B 298     382.276 388.778  -9.372  1.00 78.42           C  
ATOM   2306  CD2 TYR B 298     382.380 386.522  -8.596  1.00 78.42           C  
ATOM   2307  CE1 TYR B 298     383.626 388.734  -9.702  1.00 78.42           C  
ATOM   2308  CE2 TYR B 298     383.732 386.465  -8.921  1.00 78.42           C  
ATOM   2309  OH  TYR B 298     385.682 387.526  -9.797  1.00 78.42           O  
ATOM   2310  CZ  TYR B 298     384.345 387.575  -9.473  1.00 78.42           C  
ATOM   2311  N   THR B 299     377.696 389.162  -7.444  1.00 73.67           N  
ATOM   2312  CA  THR B 299     376.252 389.275  -7.281  1.00 73.67           C  
ATOM   2313  C   THR B 299     375.522 388.457  -8.342  1.00 73.67           C  
ATOM   2314  CB  THR B 299     375.794 390.745  -7.359  1.00 73.67           C  
ATOM   2315  O   THR B 299     374.298 388.315  -8.290  1.00 73.67           O  
ATOM   2316  CG2 THR B 299     376.384 391.565  -6.215  1.00 73.67           C  
ATOM   2317  OG1 THR B 299     376.223 391.306  -8.605  1.00 73.67           O  
ATOM   2318  N   ALA B 300     376.245 387.918  -9.325  1.00 78.73           N  
ATOM   2319  CA  ALA B 300     375.677 387.146 -10.428  1.00 78.73           C  
ATOM   2320  C   ALA B 300     374.766 386.037  -9.908  1.00 78.73           C  
ATOM   2321  CB  ALA B 300     376.787 386.556 -11.293  1.00 78.73           C  
ATOM   2322  O   ALA B 300     375.079 385.386  -8.908  1.00 78.73           O  
ATOM   2323  N   THR B 301     373.518 385.746 -10.564  1.00 76.64           N  
ATOM   2324  CA  THR B 301     372.578 384.720 -10.128  1.00 76.64           C  
ATOM   2325  C   THR B 301     372.501 383.588 -11.150  1.00 76.64           C  
ATOM   2326  CB  THR B 301     371.172 385.308  -9.905  1.00 76.64           C  
ATOM   2327  O   THR B 301     371.705 382.660 -10.996  1.00 76.64           O  
ATOM   2328  CG2 THR B 301     371.169 386.298  -8.744  1.00 76.64           C  
ATOM   2329  OG1 THR B 301     370.749 385.986 -11.095  1.00 76.64           O  
ATOM   2330  N   SER B 302     373.294 383.600 -12.168  1.00 82.74           N  
ATOM   2331  CA  SER B 302     373.449 382.502 -13.116  1.00 82.74           C  
ATOM   2332  C   SER B 302     374.911 382.091 -13.253  1.00 82.74           C  
ATOM   2333  CB  SER B 302     372.891 382.892 -14.486  1.00 82.74           C  
ATOM   2334  O   SER B 302     375.812 382.915 -13.080  1.00 82.74           O  
ATOM   2335  OG  SER B 302     373.739 383.832 -15.124  1.00 82.74           O  
ATOM   2336  N   GLN B 303     375.146 380.958 -13.498  1.00 83.40           N  
ATOM   2337  CA  GLN B 303     376.514 380.467 -13.630  1.00 83.40           C  
ATOM   2338  C   GLN B 303     377.224 381.126 -14.808  1.00 83.40           C  
ATOM   2339  CB  GLN B 303     376.523 378.946 -13.796  1.00 83.40           C  
ATOM   2340  O   GLN B 303     378.425 381.400 -14.740  1.00 83.40           O  
ATOM   2341  CG  GLN B 303     376.175 378.186 -12.524  1.00 83.40           C  
ATOM   2342  CD  GLN B 303     376.282 376.681 -12.691  1.00 83.40           C  
ATOM   2343  NE2 GLN B 303     377.006 376.035 -11.785  1.00 83.40           N  
ATOM   2344  OE1 GLN B 303     375.718 376.105 -13.627  1.00 83.40           O  
ATOM   2345  N   ALA B 304     376.485 381.330 -15.869  1.00 82.66           N  
ATOM   2346  CA  ALA B 304     377.073 381.997 -17.028  1.00 82.66           C  
ATOM   2347  C   ALA B 304     377.604 383.377 -16.654  1.00 82.66           C  
ATOM   2348  CB  ALA B 304     376.047 382.112 -18.152  1.00 82.66           C  
ATOM   2349  O   ALA B 304     378.744 383.721 -16.980  1.00 82.66           O  
ATOM   2350  N   THR B 305     376.736 384.180 -16.024  1.00 82.51           N  
ATOM   2351  CA  THR B 305     377.139 385.517 -15.600  1.00 82.51           C  
ATOM   2352  C   THR B 305     378.263 385.440 -14.570  1.00 82.51           C  
ATOM   2353  CB  THR B 305     375.951 386.298 -15.010  1.00 82.51           C  
ATOM   2354  O   THR B 305     379.191 386.252 -14.595  1.00 82.51           O  
ATOM   2355  CG2 THR B 305     376.371 387.703 -14.592  1.00 82.51           C  
ATOM   2356  OG1 THR B 305     374.913 386.394 -15.995  1.00 82.51           O  
ATOM   2357  N   LEU B 306     378.200 384.521 -13.737  1.00 84.53           N  
ATOM   2358  CA  LEU B 306     379.241 384.318 -12.735  1.00 84.53           C  
ATOM   2359  C   LEU B 306     380.579 384.009 -13.398  1.00 84.53           C  
ATOM   2360  CB  LEU B 306     378.855 383.181 -11.784  1.00 84.53           C  
ATOM   2361  O   LEU B 306     381.608 384.574 -13.019  1.00 84.53           O  
ATOM   2362  CG  LEU B 306     379.839 382.882 -10.652  1.00 84.53           C  
ATOM   2363  CD1 LEU B 306     380.040 384.119  -9.783  1.00 84.53           C  
ATOM   2364  CD2 LEU B 306     379.347 381.706  -9.814  1.00 84.53           C  
ATOM   2365  N   LEU B 307     380.518 383.064 -14.351  1.00 87.39           N  
ATOM   2366  CA  LEU B 307     381.729 382.707 -15.082  1.00 87.39           C  
ATOM   2367  C   LEU B 307     382.331 383.928 -15.768  1.00 87.39           C  
ATOM   2368  CB  LEU B 307     381.430 381.620 -16.117  1.00 87.39           C  
ATOM   2369  O   LEU B 307     383.539 384.161 -15.683  1.00 87.39           O  
ATOM   2370  CG  LEU B 307     382.612 381.148 -16.966  1.00 87.39           C  
ATOM   2371  CD1 LEU B 307     383.433 380.113 -16.203  1.00 87.39           C  
ATOM   2372  CD2 LEU B 307     382.123 380.579 -18.294  1.00 87.39           C  
ATOM   2373  N   GLN B 308     381.465 384.712 -16.410  1.00 83.22           N  
ATOM   2374  CA  GLN B 308     381.948 385.885 -17.129  1.00 83.22           C  
ATOM   2375  C   GLN B 308     382.604 386.883 -16.177  1.00 83.22           C  
ATOM   2376  CB  GLN B 308     380.804 386.558 -17.887  1.00 83.22           C  
ATOM   2377  O   GLN B 308     383.652 387.451 -16.492  1.00 83.22           O  
ATOM   2378  CG  GLN B 308     380.332 385.780 -19.108  1.00 83.22           C  
ATOM   2379  CD  GLN B 308     380.331 386.618 -20.373  1.00 83.22           C  
ATOM   2380  NE2 GLN B 308     380.017 385.989 -21.500  1.00 83.22           N  
ATOM   2381  OE1 GLN B 308     380.608 387.821 -20.338  1.00 83.22           O  
ATOM   2382  N   SER B 309     381.989 387.115 -15.021  1.00 85.64           N  
ATOM   2383  CA  SER B 309     382.550 388.024 -14.027  1.00 85.64           C  
ATOM   2384  C   SER B 309     383.886 387.512 -13.501  1.00 85.64           C  
ATOM   2385  CB  SER B 309     381.574 388.214 -12.863  1.00 85.64           C  
ATOM   2386  O   SER B 309     384.855 388.269 -13.412  1.00 85.64           O  
ATOM   2387  OG  SER B 309     380.402 388.883 -13.295  1.00 85.64           O  
ATOM   2388  N   ALA B 310     383.927 386.271 -13.193  1.00 85.35           N  
ATOM   2389  CA  ALA B 310     385.151 385.658 -12.682  1.00 85.35           C  
ATOM   2390  C   ALA B 310     386.260 385.692 -13.730  1.00 85.35           C  
ATOM   2391  CB  ALA B 310     384.883 384.222 -12.241  1.00 85.35           C  
ATOM   2392  O   ALA B 310     387.414 385.989 -13.413  1.00 85.35           O  
ATOM   2393  N   LEU B 311     385.957 385.280 -14.972  1.00 85.34           N  
ATOM   2394  CA  LEU B 311     386.919 385.299 -16.069  1.00 85.34           C  
ATOM   2395  C   LEU B 311     387.467 386.707 -16.284  1.00 85.34           C  
ATOM   2396  CB  LEU B 311     386.274 384.788 -17.358  1.00 85.34           C  
ATOM   2397  O   LEU B 311     388.673 386.885 -16.470  1.00 85.34           O  
ATOM   2398  CG  LEU B 311     387.188 384.689 -18.580  1.00 85.34           C  
ATOM   2399  CD1 LEU B 311     388.356 383.752 -18.294  1.00 85.34           C  
ATOM   2400  CD2 LEU B 311     386.404 384.217 -19.801  1.00 85.34           C  
ATOM   2401  N   SER B 312     386.560 387.737 -16.223  1.00 82.37           N  
ATOM   2402  CA  SER B 312     386.984 389.127 -16.364  1.00 82.37           C  
ATOM   2403  C   SER B 312     387.987 389.512 -15.283  1.00 82.37           C  
ATOM   2404  CB  SER B 312     385.776 390.063 -16.308  1.00 82.37           C  
ATOM   2405  O   SER B 312     389.031 390.098 -15.579  1.00 82.37           O  
ATOM   2406  OG  SER B 312     386.183 391.415 -16.428  1.00 82.37           O  
ATOM   2407  N   ASP B 313     387.729 389.118 -14.074  1.00 84.60           N  
ATOM   2408  CA  ASP B 313     388.619 389.447 -12.965  1.00 84.60           C  
ATOM   2409  C   ASP B 313     389.941 388.692 -13.078  1.00 84.60           C  
ATOM   2410  CB  ASP B 313     387.947 389.135 -11.627  1.00 84.60           C  
ATOM   2411  O   ASP B 313     391.006 389.249 -12.809  1.00 84.60           O  
ATOM   2412  CG  ASP B 313     387.009 390.236 -11.163  1.00 84.60           C  
ATOM   2413  OD1 ASP B 313     386.364 390.082 -10.104  1.00 84.60           O  
ATOM   2414  OD2 ASP B 313     386.912 391.266 -11.865  1.00 84.60           O  
ATOM   2415  N   LEU B 314     389.876 387.423 -13.493  1.00 84.88           N  
ATOM   2416  CA  LEU B 314     391.090 386.632 -13.657  1.00 84.88           C  
ATOM   2417  C   LEU B 314     391.988 387.232 -14.733  1.00 84.88           C  
ATOM   2418  CB  LEU B 314     390.743 385.184 -14.015  1.00 84.88           C  
ATOM   2419  O   LEU B 314     393.201 387.352 -14.540  1.00 84.88           O  
ATOM   2420  CG  LEU B 314     391.921 384.221 -14.163  1.00 84.88           C  
ATOM   2421  CD1 LEU B 314     392.776 384.234 -12.900  1.00 84.88           C  
ATOM   2422  CD2 LEU B 314     391.426 382.810 -14.464  1.00 84.88           C  
ATOM   2423  N   LYS B 315     391.414 387.638 -15.795  1.00 84.12           N  
ATOM   2424  CA  LYS B 315     392.180 388.257 -16.873  1.00 84.12           C  
ATOM   2425  C   LYS B 315     392.814 389.568 -16.416  1.00 84.12           C  
ATOM   2426  CB  LYS B 315     391.289 388.503 -18.090  1.00 84.12           C  
ATOM   2427  O   LYS B 315     393.930 389.897 -16.820  1.00 84.12           O  
ATOM   2428  CG  LYS B 315     390.909 387.239 -18.846  1.00 84.12           C  
ATOM   2429  CD  LYS B 315     389.988 387.543 -20.020  1.00 84.12           C  
ATOM   2430  CE  LYS B 315     389.704 386.296 -20.848  1.00 84.12           C  
ATOM   2431  NZ  LYS B 315     388.800 386.590 -21.999  1.00 84.12           N  
ATOM   2432  N   THR B 316     392.202 390.230 -15.577  1.00 78.00           N  
ATOM   2433  CA  THR B 316     392.658 391.527 -15.089  1.00 78.00           C  
ATOM   2434  C   THR B 316     393.809 391.358 -14.101  1.00 78.00           C  
ATOM   2435  CB  THR B 316     391.513 392.306 -14.419  1.00 78.00           C  
ATOM   2436  O   THR B 316     394.733 392.174 -14.069  1.00 78.00           O  
ATOM   2437  CG2 THR B 316     392.002 393.646 -13.878  1.00 78.00           C  
ATOM   2438  OG1 THR B 316     390.476 392.542 -15.380  1.00 78.00           O  
ATOM   2439  N   HIS B 317     393.719 390.371 -13.385  1.00 83.49           N  
ATOM   2440  CA  HIS B 317     394.623 390.281 -12.245  1.00 83.49           C  
ATOM   2441  C   HIS B 317     395.654 389.173 -12.447  1.00 83.49           C  
ATOM   2442  CB  HIS B 317     393.838 390.037 -10.955  1.00 83.49           C  
ATOM   2443  O   HIS B 317     396.502 388.945 -11.581  1.00 83.49           O  
ATOM   2444  CG  HIS B 317     393.034 391.218 -10.511  1.00 83.49           C  
ATOM   2445  CD2 HIS B 317     391.698 391.434 -10.511  1.00 83.49           C  
ATOM   2446  ND1 HIS B 317     393.609 392.357  -9.993  1.00 83.49           N  
ATOM   2447  CE1 HIS B 317     392.658 393.226  -9.692  1.00 83.49           C  
ATOM   2448  NE2 HIS B 317     391.490 392.690  -9.997  1.00 83.49           N  
ATOM   2449  N   ASN B 318     395.780 388.426 -13.587  1.00 80.61           N  
ATOM   2450  CA  ASN B 318     396.656 387.279 -13.801  1.00 80.61           C  
ATOM   2451  C   ASN B 318     398.041 387.712 -14.276  1.00 80.61           C  
ATOM   2452  CB  ASN B 318     396.032 386.307 -14.805  1.00 80.61           C  
ATOM   2453  O   ASN B 318     398.844 386.881 -14.700  1.00 80.61           O  
ATOM   2454  CG  ASN B 318     395.835 386.928 -16.175  1.00 80.61           C  
ATOM   2455  ND2 ASN B 318     394.995 386.304 -16.992  1.00 80.61           N  
ATOM   2456  OD1 ASN B 318     396.432 387.960 -16.494  1.00 80.61           O  
ATOM   2457  N   HIS B 319     398.468 388.810 -14.284  1.00 75.51           N  
ATOM   2458  CA  HIS B 319     399.763 389.417 -14.566  1.00 75.51           C  
ATOM   2459  C   HIS B 319     400.033 390.597 -13.638  1.00 75.51           C  
ATOM   2460  CB  HIS B 319     399.836 389.870 -16.025  1.00 75.51           C  
ATOM   2461  O   HIS B 319     399.124 391.077 -12.957  1.00 75.51           O  
ATOM   2462  CG  HIS B 319     398.747 390.819 -16.414  1.00 75.51           C  
ATOM   2463  CD2 HIS B 319     398.747 392.166 -16.545  1.00 75.51           C  
ATOM   2464  ND1 HIS B 319     397.470 390.401 -16.720  1.00 75.51           N  
ATOM   2465  CE1 HIS B 319     396.730 391.454 -17.023  1.00 75.51           C  
ATOM   2466  NE2 HIS B 319     397.481 392.538 -16.923  1.00 75.51           N  
ATOM   2467  N   GLU B 320     401.260 391.070 -13.442  1.00 74.95           N  
ATOM   2468  CA  GLU B 320     401.605 392.210 -12.596  1.00 74.95           C  
ATOM   2469  C   GLU B 320     400.914 393.483 -13.078  1.00 74.95           C  
ATOM   2470  CB  GLU B 320     403.121 392.415 -12.563  1.00 74.95           C  
ATOM   2471  O   GLU B 320     400.706 393.666 -14.279  1.00 74.95           O  
ATOM   2472  CG  GLU B 320     403.716 392.828 -13.901  1.00 74.95           C  
ATOM   2473  CD  GLU B 320     405.221 393.036 -13.850  1.00 74.95           C  
ATOM   2474  OE1 GLU B 320     405.901 392.805 -14.876  1.00 74.95           O  
ATOM   2475  OE2 GLU B 320     405.725 393.434 -12.776  1.00 74.95           O  
ATOM   2476  N   ALA B 321     400.568 394.269 -12.168  1.00 79.06           N  
ATOM   2477  CA  ALA B 321     400.063 395.597 -12.509  1.00 79.06           C  
ATOM   2478  C   ALA B 321     401.209 396.581 -12.729  1.00 79.06           C  
ATOM   2479  CB  ALA B 321     399.129 396.108 -11.415  1.00 79.06           C  
ATOM   2480  O   ALA B 321     401.998 396.839 -11.816  1.00 79.06           O  
ATOM   2481  N   VAL B 322     401.462 397.011 -13.942  1.00 75.50           N  
ATOM   2482  CA  VAL B 322     402.516 397.968 -14.260  1.00 75.50           C  
ATOM   2483  C   VAL B 322     401.898 399.318 -14.613  1.00 75.50           C  
ATOM   2484  CB  VAL B 322     403.405 397.469 -15.422  1.00 75.50           C  
ATOM   2485  O   VAL B 322     400.916 399.385 -15.354  1.00 75.50           O  
ATOM   2486  CG1 VAL B 322     404.518 398.472 -15.720  1.00 75.50           C  
ATOM   2487  CG2 VAL B 322     403.989 396.096 -15.094  1.00 75.50           C  
ATOM   2488  N   ASN B 323     402.397 400.312 -14.037  1.00 77.42           N  
ATOM   2489  CA  ASN B 323     401.938 401.675 -14.287  1.00 77.42           C  
ATOM   2490  C   ASN B 323     403.083 402.579 -14.732  1.00 77.42           C  
ATOM   2491  CB  ASN B 323     401.258 402.249 -13.043  1.00 77.42           C  
ATOM   2492  O   ASN B 323     404.225 402.397 -14.308  1.00 77.42           O  
ATOM   2493  CG  ASN B 323     399.976 401.521 -12.688  1.00 77.42           C  
ATOM   2494  ND2 ASN B 323     399.830 401.163 -11.419  1.00 77.42           N  
ATOM   2495  OD1 ASN B 323     399.126 401.283 -13.549  1.00 77.42           O  
ATOM   2496  N   TYR B 324     402.779 403.485 -15.688  1.00 78.54           N  
ATOM   2497  CA  TYR B 324     403.727 404.495 -16.149  1.00 78.54           C  
ATOM   2498  C   TYR B 324     403.253 405.896 -15.784  1.00 78.54           C  
ATOM   2499  CB  TYR B 324     403.932 404.389 -17.663  1.00 78.54           C  
ATOM   2500  O   TYR B 324     402.057 406.193 -15.864  1.00 78.54           O  
ATOM   2501  CG  TYR B 324     404.326 403.009 -18.128  1.00 78.54           C  
ATOM   2502  CD1 TYR B 324     405.664 402.620 -18.161  1.00 78.54           C  
ATOM   2503  CD2 TYR B 324     403.365 402.091 -18.536  1.00 78.54           C  
ATOM   2504  CE1 TYR B 324     406.033 401.349 -18.591  1.00 78.54           C  
ATOM   2505  CE2 TYR B 324     403.721 400.818 -18.968  1.00 78.54           C  
ATOM   2506  OH  TYR B 324     405.416 399.198 -19.418  1.00 78.54           O  
ATOM   2507  CZ  TYR B 324     405.056 400.457 -18.991  1.00 78.54           C  
ATOM   2508  N   GLU B 325     404.038 406.582 -15.282  1.00 82.34           N  
ATOM   2509  CA  GLU B 325     403.793 408.004 -15.063  1.00 82.34           C  
ATOM   2510  C   GLU B 325     404.761 408.862 -15.873  1.00 82.34           C  
ATOM   2511  CB  GLU B 325     403.906 408.347 -13.575  1.00 82.34           C  
ATOM   2512  O   GLU B 325     405.978 408.773 -15.693  1.00 82.34           O  
ATOM   2513  CG  GLU B 325     403.451 409.757 -13.233  1.00 82.34           C  
ATOM   2514  CD  GLU B 325     403.566 410.083 -11.752  1.00 82.34           C  
ATOM   2515  OE1 GLU B 325     403.415 411.268 -11.377  1.00 82.34           O  
ATOM   2516  OE2 GLU B 325     403.811 409.144 -10.960  1.00 82.34           O  
ATOM   2517  N   THR B 326     404.162 409.548 -16.906  1.00 79.95           N  
ATOM   2518  CA  THR B 326     404.986 410.346 -17.806  1.00 79.95           C  
ATOM   2519  C   THR B 326     404.952 411.818 -17.407  1.00 79.95           C  
ATOM   2520  CB  THR B 326     404.522 410.197 -19.268  1.00 79.95           C  
ATOM   2521  O   THR B 326     403.879 412.391 -17.213  1.00 79.95           O  
ATOM   2522  CG2 THR B 326     405.471 410.913 -20.223  1.00 79.95           C  
ATOM   2523  OG1 THR B 326     404.478 408.806 -19.609  1.00 79.95           O  
ATOM   2524  N   ASP B 327     406.028 412.436 -17.134  1.00 79.05           N  
ATOM   2525  CA  ASP B 327     406.169 413.874 -16.925  1.00 79.05           C  
ATOM   2526  C   ASP B 327     406.451 414.595 -18.241  1.00 79.05           C  
ATOM   2527  CB  ASP B 327     407.285 414.162 -15.917  1.00 79.05           C  
ATOM   2528  O   ASP B 327     407.572 414.547 -18.754  1.00 79.05           O  
ATOM   2529  CG  ASP B 327     407.408 415.636 -15.574  1.00 79.05           C  
ATOM   2530  OD1 ASP B 327     408.387 416.026 -14.901  1.00 79.05           O  
ATOM   2531  OD2 ASP B 327     406.516 416.413 -15.977  1.00 79.05           O  
ATOM   2532  N   ILE B 328     405.322 415.126 -18.894  1.00 81.73           N  
ATOM   2533  CA  ILE B 328     405.435 415.769 -20.199  1.00 81.73           C  
ATOM   2534  C   ILE B 328     405.984 417.184 -20.031  1.00 81.73           C  
ATOM   2535  CB  ILE B 328     404.073 415.806 -20.929  1.00 81.73           C  
ATOM   2536  O   ILE B 328     405.482 417.959 -19.212  1.00 81.73           O  
ATOM   2537  CG1 ILE B 328     403.572 414.382 -21.196  1.00 81.73           C  
ATOM   2538  CG2 ILE B 328     404.182 416.602 -22.233  1.00 81.73           C  
ATOM   2539  CD1 ILE B 328     402.137 414.315 -21.700  1.00 81.73           C  
ATOM   2540  N   ALA B 329     407.123 417.598 -20.616  1.00 79.22           N  
ATOM   2541  CA  ALA B 329     407.709 418.936 -20.595  1.00 79.22           C  
ATOM   2542  C   ALA B 329     406.960 419.878 -21.534  1.00 79.22           C  
ATOM   2543  CB  ALA B 329     409.186 418.876 -20.974  1.00 79.22           C  
ATOM   2544  O   ALA B 329     406.523 420.955 -21.125  1.00 79.22           O  
ATOM   2545  N   VAL B 330     406.632 419.409 -22.723  1.00 75.01           N  
ATOM   2546  CA  VAL B 330     405.956 420.191 -23.752  1.00 75.01           C  
ATOM   2547  C   VAL B 330     404.949 419.312 -24.492  1.00 75.01           C  
ATOM   2548  CB  VAL B 330     406.962 420.805 -24.750  1.00 75.01           C  
ATOM   2549  O   VAL B 330     405.312 418.268 -25.038  1.00 75.01           O  
ATOM   2550  CG1 VAL B 330     406.234 421.616 -25.822  1.00 75.01           C  
ATOM   2551  CG2 VAL B 330     407.978 421.677 -24.015  1.00 75.01           C  
ATOM   2552  N   LEU B 331     403.608 419.709 -24.418  1.00 77.76           N  
ATOM   2553  CA  LEU B 331     402.581 419.006 -25.178  1.00 77.76           C  
ATOM   2554  C   LEU B 331     402.321 419.700 -26.512  1.00 77.76           C  
ATOM   2555  CB  LEU B 331     401.282 418.921 -24.372  1.00 77.76           C  
ATOM   2556  O   LEU B 331     401.959 420.878 -26.542  1.00 77.76           O  
ATOM   2557  CG  LEU B 331     400.177 418.038 -24.957  1.00 77.76           C  
ATOM   2558  CD1 LEU B 331     400.587 416.569 -24.900  1.00 77.76           C  
ATOM   2559  CD2 LEU B 331     398.864 418.262 -24.216  1.00 77.76           C  
ATOM   2560  N   PRO B 332     402.649 419.027 -27.697  1.00 77.71           N  
ATOM   2561  CA  PRO B 332     402.365 419.651 -28.991  1.00 77.71           C  
ATOM   2562  C   PRO B 332     400.920 420.130 -29.109  1.00 77.71           C  
ATOM   2563  CB  PRO B 332     402.652 418.530 -29.992  1.00 77.71           C  
ATOM   2564  O   PRO B 332     400.008 419.491 -28.577  1.00 77.71           O  
ATOM   2565  CG  PRO B 332     403.581 417.604 -29.274  1.00 77.71           C  
ATOM   2566  CD  PRO B 332     403.242 417.628 -27.811  1.00 77.71           C  
ATOM   2567  N   LYS B 333     400.707 421.212 -29.697  1.00 71.76           N  
ATOM   2568  CA  LYS B 333     399.413 421.882 -29.792  1.00 71.76           C  
ATOM   2569  C   LYS B 333     398.421 421.048 -30.598  1.00 71.76           C  
ATOM   2570  CB  LYS B 333     399.570 423.265 -30.425  1.00 71.76           C  
ATOM   2571  O   LYS B 333     397.208 421.212 -30.460  1.00 71.76           O  
ATOM   2572  CG  LYS B 333     400.287 424.273 -29.539  1.00 71.76           C  
ATOM   2573  CD  LYS B 333     400.322 425.654 -30.178  1.00 71.76           C  
ATOM   2574  CE  LYS B 333     401.049 426.662 -29.298  1.00 71.76           C  
ATOM   2575  NZ  LYS B 333     401.107 428.013 -29.932  1.00 71.76           N  
ATOM   2576  N   ASN B 334     398.702 420.171 -31.247  1.00 75.16           N  
ATOM   2577  CA  ASN B 334     397.825 419.424 -32.140  1.00 75.16           C  
ATOM   2578  C   ASN B 334     397.339 418.129 -31.497  1.00 75.16           C  
ATOM   2579  CB  ASN B 334     398.534 419.125 -33.463  1.00 75.16           C  
ATOM   2580  O   ASN B 334     396.659 417.327 -32.140  1.00 75.16           O  
ATOM   2581  CG  ASN B 334     399.844 418.387 -33.271  1.00 75.16           C  
ATOM   2582  ND2 ASN B 334     400.294 417.695 -34.311  1.00 75.16           N  
ATOM   2583  OD1 ASN B 334     400.446 418.436 -32.196  1.00 75.16           O  
ATOM   2584  N   ILE B 335     397.661 417.910 -30.294  1.00 78.74           N  
ATOM   2585  CA  ILE B 335     397.172 416.734 -29.583  1.00 78.74           C  
ATOM   2586  C   ILE B 335     395.883 417.076 -28.841  1.00 78.74           C  
ATOM   2587  CB  ILE B 335     398.229 416.188 -28.597  1.00 78.74           C  
ATOM   2588  O   ILE B 335     395.802 418.108 -28.171  1.00 78.74           O  
ATOM   2589  CG1 ILE B 335     399.439 415.637 -29.361  1.00 78.74           C  
ATOM   2590  CG2 ILE B 335     397.620 415.116 -27.688  1.00 78.74           C  
ATOM   2591  CD1 ILE B 335     400.553 415.114 -28.465  1.00 78.74           C  
ATOM   2592  N   ASN B 336     394.802 416.311 -28.942  1.00 79.96           N  
ATOM   2593  CA  ASN B 336     393.510 416.525 -28.296  1.00 79.96           C  
ATOM   2594  C   ASN B 336     393.196 415.421 -27.291  1.00 79.96           C  
ATOM   2595  CB  ASN B 336     392.398 416.626 -29.342  1.00 79.96           C  
ATOM   2596  O   ASN B 336     393.793 414.344 -27.339  1.00 79.96           O  
ATOM   2597  CG  ASN B 336     392.590 417.793 -30.290  1.00 79.96           C  
ATOM   2598  ND2 ASN B 336     392.649 417.502 -31.584  1.00 79.96           N  
ATOM   2599  OD1 ASN B 336     392.687 418.946 -29.863  1.00 79.96           O  
ATOM   2600  N   ILE B 337     392.323 415.657 -26.367  1.00 81.44           N  
ATOM   2601  CA  ILE B 337     391.879 414.687 -25.372  1.00 81.44           C  
ATOM   2602  C   ILE B 337     391.414 413.410 -26.069  1.00 81.44           C  
ATOM   2603  CB  ILE B 337     390.748 415.259 -24.489  1.00 81.44           C  
ATOM   2604  O   ILE B 337     390.714 413.469 -27.082  1.00 81.44           O  
ATOM   2605  CG1 ILE B 337     390.497 414.345 -23.286  1.00 81.44           C  
ATOM   2606  CG2 ILE B 337     389.468 415.450 -25.308  1.00 81.44           C  
ATOM   2607  CD1 ILE B 337     391.561 414.444 -22.200  1.00 81.44           C  
ATOM   2608  N   GLY B 338     391.936 412.298 -25.648  1.00 83.70           N  
ATOM   2609  CA  GLY B 338     391.549 411.011 -26.206  1.00 83.70           C  
ATOM   2610  C   GLY B 338     392.526 410.496 -27.246  1.00 83.70           C  
ATOM   2611  O   GLY B 338     392.504 409.312 -27.591  1.00 83.70           O  
ATOM   2612  N   ASP B 339     393.415 411.404 -27.861  1.00 81.91           N  
ATOM   2613  CA  ASP B 339     394.381 410.991 -28.874  1.00 81.91           C  
ATOM   2614  C   ASP B 339     395.381 409.987 -28.303  1.00 81.91           C  
ATOM   2615  CB  ASP B 339     395.121 412.206 -29.439  1.00 81.91           C  
ATOM   2616  O   ASP B 339     395.709 410.037 -27.117  1.00 81.91           O  
ATOM   2617  CG  ASP B 339     394.272 413.025 -30.395  1.00 81.91           C  
ATOM   2618  OD1 ASP B 339     394.707 414.121 -30.811  1.00 81.91           O  
ATOM   2619  OD2 ASP B 339     393.157 412.572 -30.733  1.00 81.91           O  
ATOM   2620  N   THR B 340     395.798 408.945 -29.004  1.00 79.21           N  
ATOM   2621  CA  THR B 340     396.911 408.058 -28.680  1.00 79.21           C  
ATOM   2622  C   THR B 340     398.246 408.737 -28.971  1.00 79.21           C  
ATOM   2623  CB  THR B 340     396.819 406.739 -29.467  1.00 79.21           C  
ATOM   2624  O   THR B 340     398.450 409.274 -30.063  1.00 79.21           O  
ATOM   2625  CG2 THR B 340     397.971 405.805 -29.111  1.00 79.21           C  
ATOM   2626  OG1 THR B 340     395.579 406.089 -29.157  1.00 79.21           O  
ATOM   2627  N   ILE B 341     399.090 408.853 -28.006  1.00 83.08           N  
ATOM   2628  CA  ILE B 341     400.410 409.459 -28.136  1.00 83.08           C  
ATOM   2629  C   ILE B 341     401.487 408.386 -27.989  1.00 83.08           C  
ATOM   2630  CB  ILE B 341     400.624 410.579 -27.092  1.00 83.08           C  
ATOM   2631  O   ILE B 341     401.396 407.523 -27.114  1.00 83.08           O  
ATOM   2632  CG1 ILE B 341     399.497 411.614 -27.183  1.00 83.08           C  
ATOM   2633  CG2 ILE B 341     401.991 411.241 -27.282  1.00 83.08           C  
ATOM   2634  CD1 ILE B 341     399.430 412.563 -25.993  1.00 83.08           C  
ATOM   2635  N   HIS B 342     402.494 408.258 -28.813  1.00 82.42           N  
ATOM   2636  CA  HIS B 342     403.633 407.352 -28.701  1.00 82.42           C  
ATOM   2637  C   HIS B 342     404.752 407.975 -27.872  1.00 82.42           C  
ATOM   2638  CB  HIS B 342     404.156 406.974 -30.088  1.00 82.42           C  
ATOM   2639  O   HIS B 342     405.050 409.162 -28.017  1.00 82.42           O  
ATOM   2640  CG  HIS B 342     403.126 406.334 -30.963  1.00 82.42           C  
ATOM   2641  CD2 HIS B 342     402.258 406.869 -31.852  1.00 82.42           C  
ATOM   2642  ND1 HIS B 342     402.901 404.974 -30.975  1.00 82.42           N  
ATOM   2643  CE1 HIS B 342     401.938 404.701 -31.839  1.00 82.42           C  
ATOM   2644  NE2 HIS B 342     401.530 405.834 -32.385  1.00 82.42           N  
ATOM   2645  N   LEU B 343     405.212 407.353 -26.811  1.00 84.66           N  
ATOM   2646  CA  LEU B 343     406.266 407.803 -25.909  1.00 84.66           C  
ATOM   2647  C   LEU B 343     407.541 406.992 -26.116  1.00 84.66           C  
ATOM   2648  CB  LEU B 343     405.808 407.693 -24.453  1.00 84.66           C  
ATOM   2649  O   LEU B 343     407.490 405.765 -26.227  1.00 84.66           O  
ATOM   2650  CG  LEU B 343     404.440 408.293 -24.125  1.00 84.66           C  
ATOM   2651  CD1 LEU B 343     404.008 407.891 -22.719  1.00 84.66           C  
ATOM   2652  CD2 LEU B 343     404.472 409.811 -24.267  1.00 84.66           C  
ATOM   2653  N   ALA B 344     408.640 407.618 -26.281  1.00 82.87           N  
ATOM   2654  CA  ALA B 344     409.891 406.902 -26.509  1.00 82.87           C  
ATOM   2655  C   ALA B 344     410.954 407.316 -25.496  1.00 82.87           C  
ATOM   2656  CB  ALA B 344     410.391 407.145 -27.931  1.00 82.87           C  
ATOM   2657  O   ALA B 344     411.249 408.504 -25.349  1.00 82.87           O  
ATOM   2658  N   ASP B 345     411.468 406.461 -24.637  1.00 82.02           N  
ATOM   2659  CA  ASP B 345     412.669 406.591 -23.818  1.00 82.02           C  
ATOM   2660  C   ASP B 345     413.797 405.712 -24.351  1.00 82.02           C  
ATOM   2661  CB  ASP B 345     412.367 406.233 -22.361  1.00 82.02           C  
ATOM   2662  O   ASP B 345     413.894 404.535 -23.997  1.00 82.02           O  
ATOM   2663  CG  ASP B 345     413.499 406.592 -21.415  1.00 82.02           C  
ATOM   2664  OD1 ASP B 345     413.268 406.667 -20.188  1.00 82.02           O  
ATOM   2665  OD2 ASP B 345     414.632 406.803 -21.899  1.00 82.02           O  
ATOM   2666  N   GLU B 346     414.497 406.193 -25.112  1.00 83.72           N  
ATOM   2667  CA  GLU B 346     415.522 405.428 -25.816  1.00 83.72           C  
ATOM   2668  C   GLU B 346     416.577 404.897 -24.849  1.00 83.72           C  
ATOM   2669  CB  GLU B 346     416.184 406.286 -26.898  1.00 83.72           C  
ATOM   2670  O   GLU B 346     417.037 403.762 -24.986  1.00 83.72           O  
ATOM   2671  CG  GLU B 346     415.254 406.654 -28.046  1.00 83.72           C  
ATOM   2672  CD  GLU B 346     415.924 407.508 -29.110  1.00 83.72           C  
ATOM   2673  OE1 GLU B 346     415.539 407.410 -30.297  1.00 83.72           O  
ATOM   2674  OE2 GLU B 346     416.842 408.280 -28.754  1.00 83.72           O  
ATOM   2675  N   ASN B 347     416.878 405.651 -23.856  1.00 78.50           N  
ATOM   2676  CA  ASN B 347     417.878 405.246 -22.874  1.00 78.50           C  
ATOM   2677  C   ASN B 347     417.416 404.033 -22.072  1.00 78.50           C  
ATOM   2678  CB  ASN B 347     418.209 406.408 -21.933  1.00 78.50           C  
ATOM   2679  O   ASN B 347     418.233 403.213 -21.650  1.00 78.50           O  
ATOM   2680  CG  ASN B 347     418.964 407.524 -22.628  1.00 78.50           C  
ATOM   2681  ND2 ASN B 347     418.782 408.750 -22.152  1.00 78.50           N  
ATOM   2682  OD1 ASN B 347     419.703 407.287 -23.588  1.00 78.50           O  
ATOM   2683  N   GLU B 348     416.199 404.003 -21.967  1.00 77.19           N  
ATOM   2684  CA  GLU B 348     415.635 402.893 -21.204  1.00 77.19           C  
ATOM   2685  C   GLU B 348     415.111 401.798 -22.130  1.00 77.19           C  
ATOM   2686  CB  GLU B 348     414.517 403.385 -20.284  1.00 77.19           C  
ATOM   2687  O   GLU B 348     414.589 400.782 -21.665  1.00 77.19           O  
ATOM   2688  CG  GLU B 348     414.993 404.326 -19.187  1.00 77.19           C  
ATOM   2689  CD  GLU B 348     415.973 403.675 -18.223  1.00 77.19           C  
ATOM   2690  OE1 GLU B 348     417.098 404.202 -18.055  1.00 77.19           O  
ATOM   2691  OE2 GLU B 348     415.618 402.630 -17.635  1.00 77.19           O  
ATOM   2692  N   GLN B 349     415.211 401.946 -23.246  1.00 78.06           N  
ATOM   2693  CA  GLN B 349     414.660 401.031 -24.240  1.00 78.06           C  
ATOM   2694  C   GLN B 349     413.181 400.759 -23.980  1.00 78.06           C  
ATOM   2695  CB  GLN B 349     415.441 399.716 -24.252  1.00 78.06           C  
ATOM   2696  O   GLN B 349     412.737 399.611 -24.030  1.00 78.06           O  
ATOM   2697  CG  GLN B 349     416.900 399.871 -24.659  1.00 78.06           C  
ATOM   2698  CD  GLN B 349     417.654 398.553 -24.655  1.00 78.06           C  
ATOM   2699  NE2 GLN B 349     418.977 398.627 -24.744  1.00 78.06           N  
ATOM   2700  OE1 GLN B 349     417.051 397.478 -24.573  1.00 78.06           O  
ATOM   2701  N   LEU B 350     412.457 401.884 -23.655  1.00 78.05           N  
ATOM   2702  CA  LEU B 350     411.027 401.814 -23.373  1.00 78.05           C  
ATOM   2703  C   LEU B 350     410.229 402.597 -24.410  1.00 78.05           C  
ATOM   2704  CB  LEU B 350     410.731 402.354 -21.971  1.00 78.05           C  
ATOM   2705  O   LEU B 350     410.460 403.792 -24.606  1.00 78.05           O  
ATOM   2706  CG  LEU B 350     409.273 402.293 -21.514  1.00 78.05           C  
ATOM   2707  CD1 LEU B 350     408.820 400.843 -21.375  1.00 78.05           C  
ATOM   2708  CD2 LEU B 350     409.091 403.044 -20.200  1.00 78.05           C  
ATOM   2709  N   TYR B 351     409.403 401.974 -25.144  1.00 82.37           N  
ATOM   2710  CA  TYR B 351     408.514 402.560 -26.141  1.00 82.37           C  
ATOM   2711  C   TYR B 351     407.059 402.225 -25.838  1.00 82.37           C  
ATOM   2712  CB  TYR B 351     408.883 402.070 -27.544  1.00 82.37           C  
ATOM   2713  O   TYR B 351     406.686 401.050 -25.778  1.00 82.37           O  
ATOM   2714  CG  TYR B 351     410.321 402.329 -27.919  1.00 82.37           C  
ATOM   2715  CD1 TYR B 351     410.695 403.515 -28.545  1.00 82.37           C  
ATOM   2716  CD2 TYR B 351     411.309 401.387 -27.649  1.00 82.37           C  
ATOM   2717  CE1 TYR B 351     412.021 403.757 -28.895  1.00 82.37           C  
ATOM   2718  CE2 TYR B 351     412.636 401.618 -27.993  1.00 82.37           C  
ATOM   2719  OH  TYR B 351     414.295 403.038 -28.958  1.00 82.37           O  
ATOM   2720  CZ  TYR B 351     412.982 402.804 -28.614  1.00 82.37           C  
ATOM   2721  N   LEU B 352     406.270 403.259 -25.458  1.00 80.13           N  
ATOM   2722  CA  LEU B 352     404.890 403.074 -25.018  1.00 80.13           C  
ATOM   2723  C   LEU B 352     403.925 403.833 -25.921  1.00 80.13           C  
ATOM   2724  CB  LEU B 352     404.725 403.540 -23.568  1.00 80.13           C  
ATOM   2725  O   LEU B 352     404.338 404.715 -26.678  1.00 80.13           O  
ATOM   2726  CG  LEU B 352     405.645 402.886 -22.537  1.00 80.13           C  
ATOM   2727  CD1 LEU B 352     405.608 403.665 -21.226  1.00 80.13           C  
ATOM   2728  CD2 LEU B 352     405.249 401.430 -22.313  1.00 80.13           C  
ATOM   2729  N   SER B 353     402.720 403.446 -26.074  1.00 79.38           N  
ATOM   2730  CA  SER B 353     401.581 404.247 -26.508  1.00 79.38           C  
ATOM   2731  C   SER B 353     400.611 404.497 -25.358  1.00 79.38           C  
ATOM   2732  CB  SER B 353     400.851 403.559 -27.663  1.00 79.38           C  
ATOM   2733  O   SER B 353     400.420 403.631 -24.503  1.00 79.38           O  
ATOM   2734  OG  SER B 353     400.322 402.312 -27.253  1.00 79.38           O  
ATOM   2735  N   ALA B 354     400.210 405.631 -25.129  1.00 81.81           N  
ATOM   2736  CA  ALA B 354     399.307 406.000 -24.042  1.00 81.81           C  
ATOM   2737  C   ALA B 354     398.197 406.921 -24.540  1.00 81.81           C  
ATOM   2738  CB  ALA B 354     400.082 406.669 -22.909  1.00 81.81           C  
ATOM   2739  O   ALA B 354     398.360 407.608 -25.551  1.00 81.81           O  
ATOM   2740  N   ARG B 355     396.999 406.764 -23.901  1.00 82.28           N  
ATOM   2741  CA  ARG B 355     395.861 407.615 -24.232  1.00 82.28           C  
ATOM   2742  C   ARG B 355     395.835 408.861 -23.351  1.00 82.28           C  
ATOM   2743  CB  ARG B 355     394.549 406.842 -24.085  1.00 82.28           C  
ATOM   2744  O   ARG B 355     396.074 408.778 -22.144  1.00 82.28           O  
ATOM   2745  CG  ARG B 355     393.331 407.591 -24.605  1.00 82.28           C  
ATOM   2746  CD  ARG B 355     392.076 406.732 -24.550  1.00 82.28           C  
ATOM   2747  NE  ARG B 355     390.904 407.458 -25.031  1.00 82.28           N  
ATOM   2748  NH1 ARG B 355     389.439 405.693 -24.752  1.00 82.28           N  
ATOM   2749  NH2 ARG B 355     388.684 407.699 -25.568  1.00 82.28           N  
ATOM   2750  CZ  ARG B 355     389.678 406.948 -25.116  1.00 82.28           C  
ATOM   2751  N   LEU B 356     395.662 410.077 -24.065  1.00 81.65           N  
ATOM   2752  CA  LEU B 356     395.503 411.296 -23.280  1.00 81.65           C  
ATOM   2753  C   LEU B 356     394.153 411.313 -22.571  1.00 81.65           C  
ATOM   2754  CB  LEU B 356     395.638 412.530 -24.175  1.00 81.65           C  
ATOM   2755  O   LEU B 356     393.120 411.556 -23.198  1.00 81.65           O  
ATOM   2756  CG  LEU B 356     395.639 413.885 -23.465  1.00 81.65           C  
ATOM   2757  CD1 LEU B 356     396.744 413.932 -22.415  1.00 81.65           C  
ATOM   2758  CD2 LEU B 356     395.803 415.017 -24.473  1.00 81.65           C  
ATOM   2759  N   LEU B 357     394.210 411.033 -21.235  1.00 82.02           N  
ATOM   2760  CA  LEU B 357     392.974 410.835 -20.483  1.00 82.02           C  
ATOM   2761  C   LEU B 357     392.479 412.151 -19.894  1.00 82.02           C  
ATOM   2762  CB  LEU B 357     393.187 409.810 -19.366  1.00 82.02           C  
ATOM   2763  O   LEU B 357     391.273 412.341 -19.718  1.00 82.02           O  
ATOM   2764  CG  LEU B 357     393.498 408.380 -19.809  1.00 82.02           C  
ATOM   2765  CD1 LEU B 357     393.688 407.478 -18.593  1.00 82.02           C  
ATOM   2766  CD2 LEU B 357     392.390 407.845 -20.709  1.00 82.02           C  
ATOM   2767  N   GLU B 358     393.323 413.041 -19.556  1.00 84.39           N  
ATOM   2768  CA  GLU B 358     392.977 414.327 -18.957  1.00 84.39           C  
ATOM   2769  C   GLU B 358     393.912 415.430 -19.445  1.00 84.39           C  
ATOM   2770  CB  GLU B 358     393.020 414.238 -17.430  1.00 84.39           C  
ATOM   2771  O   GLU B 358     395.120 415.217 -19.573  1.00 84.39           O  
ATOM   2772  CG  GLU B 358     392.515 415.490 -16.726  1.00 84.39           C  
ATOM   2773  CD  GLU B 358     392.508 415.366 -15.212  1.00 84.39           C  
ATOM   2774  OE1 GLU B 358     391.757 416.113 -14.545  1.00 84.39           O  
ATOM   2775  OE2 GLU B 358     393.259 414.514 -14.687  1.00 84.39           O  
ATOM   2776  N   LEU B 359     393.306 416.532 -19.895  1.00 81.33           N  
ATOM   2777  CA  LEU B 359     394.057 417.725 -20.270  1.00 81.33           C  
ATOM   2778  C   LEU B 359     393.650 418.916 -19.409  1.00 81.33           C  
ATOM   2779  CB  LEU B 359     393.841 418.051 -21.749  1.00 81.33           C  
ATOM   2780  O   LEU B 359     392.477 419.292 -19.377  1.00 81.33           O  
ATOM   2781  CG  LEU B 359     394.580 419.277 -22.289  1.00 81.33           C  
ATOM   2782  CD1 LEU B 359     396.087 419.083 -22.169  1.00 81.33           C  
ATOM   2783  CD2 LEU B 359     394.184 419.548 -23.735  1.00 81.33           C  
ATOM   2784  N   LYS B 360     394.564 419.376 -18.534  1.00 86.56           N  
ATOM   2785  CA  LYS B 360     394.368 420.602 -17.766  1.00 86.56           C  
ATOM   2786  C   LYS B 360     395.166 421.759 -18.365  1.00 86.56           C  
ATOM   2787  CB  LYS B 360     394.766 420.392 -16.306  1.00 86.56           C  
ATOM   2788  O   LYS B 360     396.385 421.663 -18.520  1.00 86.56           O  
ATOM   2789  CG  LYS B 360     393.912 419.367 -15.572  1.00 86.56           C  
ATOM   2790  CD  LYS B 360     394.355 419.204 -14.125  1.00 86.56           C  
ATOM   2791  CE  LYS B 360     393.508 418.171 -13.393  1.00 86.56           C  
ATOM   2792  NZ  LYS B 360     393.921 418.028 -11.964  1.00 86.56           N  
ATOM   2793  N   SER B 361     394.412 422.811 -18.804  1.00 82.25           N  
ATOM   2794  CA  SER B 361     395.071 423.963 -19.413  1.00 82.25           C  
ATOM   2795  C   SER B 361     394.842 425.228 -18.592  1.00 82.25           C  
ATOM   2796  CB  SER B 361     394.568 424.174 -20.841  1.00 82.25           C  
ATOM   2797  O   SER B 361     393.757 425.431 -18.044  1.00 82.25           O  
ATOM   2798  OG  SER B 361     394.783 423.017 -21.628  1.00 82.25           O  
ATOM   2799  N   SER B 362     395.872 425.997 -18.295  1.00 85.15           N  
ATOM   2800  CA  SER B 362     395.768 427.343 -17.740  1.00 85.15           C  
ATOM   2801  C   SER B 362     396.017 428.401 -18.810  1.00 85.15           C  
ATOM   2802  CB  SER B 362     396.756 427.525 -16.589  1.00 85.15           C  
ATOM   2803  O   SER B 362     397.114 428.484 -19.366  1.00 85.15           O  
ATOM   2804  OG  SER B 362     396.783 428.875 -16.159  1.00 85.15           O  
ATOM   2805  N   TYR B 363     394.929 429.160 -19.114  1.00 82.98           N  
ATOM   2806  CA  TYR B 363     395.068 430.212 -20.115  1.00 82.98           C  
ATOM   2807  C   TYR B 363     395.886 431.377 -19.573  1.00 82.98           C  
ATOM   2808  CB  TYR B 363     393.692 430.708 -20.570  1.00 82.98           C  
ATOM   2809  O   TYR B 363     396.638 432.015 -20.313  1.00 82.98           O  
ATOM   2810  CG  TYR B 363     392.847 429.640 -21.222  1.00 82.98           C  
ATOM   2811  CD1 TYR B 363     393.127 429.194 -22.512  1.00 82.98           C  
ATOM   2812  CD2 TYR B 363     391.768 429.075 -20.551  1.00 82.98           C  
ATOM   2813  CE1 TYR B 363     392.350 428.212 -23.117  1.00 82.98           C  
ATOM   2814  CE2 TYR B 363     390.985 428.092 -21.147  1.00 82.98           C  
ATOM   2815  OH  TYR B 363     390.511 426.694 -23.023  1.00 82.98           O  
ATOM   2816  CZ  TYR B 363     391.282 427.667 -22.428  1.00 82.98           C  
ATOM   2817  N   SER B 364     395.832 431.638 -18.236  1.00 81.23           N  
ATOM   2818  CA  SER B 364     396.573 432.729 -17.611  1.00 81.23           C  
ATOM   2819  C   SER B 364     398.067 432.427 -17.564  1.00 81.23           C  
ATOM   2820  CB  SER B 364     396.053 432.989 -16.197  1.00 81.23           C  
ATOM   2821  O   SER B 364     398.893 433.325 -17.740  1.00 81.23           O  
ATOM   2822  OG  SER B 364     396.272 431.863 -15.365  1.00 81.23           O  
ATOM   2823  N   MET B 365     398.363 431.129 -17.300  1.00 78.44           N  
ATOM   2824  CA  MET B 365     399.769 430.752 -17.169  1.00 78.44           C  
ATOM   2825  C   MET B 365     400.285 430.120 -18.458  1.00 78.44           C  
ATOM   2826  CB  MET B 365     399.959 429.785 -15.999  1.00 78.44           C  
ATOM   2827  O   MET B 365     401.480 429.853 -18.587  1.00 78.44           O  
ATOM   2828  CG  MET B 365     399.623 430.389 -14.645  1.00 78.44           C  
ATOM   2829  SD  MET B 365     400.813 431.693 -14.143  1.00 78.44           S  
ATOM   2830  CE  MET B 365     402.298 430.685 -13.871  1.00 78.44           C  
ATOM   2831  N   ASP B 366     399.542 429.937 -19.466  1.00 78.33           N  
ATOM   2832  CA  ASP B 366     399.882 429.267 -20.717  1.00 78.33           C  
ATOM   2833  C   ASP B 366     400.561 427.925 -20.455  1.00 78.33           C  
ATOM   2834  CB  ASP B 366     400.787 430.157 -21.574  1.00 78.33           C  
ATOM   2835  O   ASP B 366     401.610 427.631 -21.033  1.00 78.33           O  
ATOM   2836  CG  ASP B 366     400.843 429.721 -23.026  1.00 78.33           C  
ATOM   2837  OD1 ASP B 366     401.848 430.009 -23.711  1.00 78.33           O  
ATOM   2838  OD2 ASP B 366     399.872 429.085 -23.492  1.00 78.33           O  
ATOM   2839  N   THR B 367     400.002 427.107 -19.484  1.00 77.58           N  
ATOM   2840  CA  THR B 367     400.517 425.777 -19.174  1.00 77.58           C  
ATOM   2841  C   THR B 367     399.468 424.710 -19.468  1.00 77.58           C  
ATOM   2842  CB  THR B 367     400.956 425.678 -17.701  1.00 77.58           C  
ATOM   2843  O   THR B 367     398.266 424.979 -19.407  1.00 77.58           O  
ATOM   2844  CG2 THR B 367     402.020 426.720 -17.373  1.00 77.58           C  
ATOM   2845  OG1 THR B 367     399.820 425.889 -16.855  1.00 77.58           O  
ATOM   2846  N   HIS B 368     399.959 423.516 -19.981  1.00 79.16           N  
ATOM   2847  CA  HIS B 368     399.130 422.348 -20.257  1.00 79.16           C  
ATOM   2848  C   HIS B 368     399.688 421.103 -19.575  1.00 79.16           C  
ATOM   2849  CB  HIS B 368     399.020 422.114 -21.764  1.00 79.16           C  
ATOM   2850  O   HIS B 368     400.888 420.826 -19.663  1.00 79.16           O  
ATOM   2851  CG  HIS B 368     398.571 423.319 -22.527  1.00 79.16           C  
ATOM   2852  CD2 HIS B 368     399.277 424.270 -23.185  1.00 79.16           C  
ATOM   2853  ND1 HIS B 368     397.242 423.657 -22.671  1.00 79.16           N  
ATOM   2854  CE1 HIS B 368     397.151 424.766 -23.387  1.00 79.16           C  
ATOM   2855  NE2 HIS B 368     398.372 425.156 -23.712  1.00 79.16           N  
ATOM   2856  N   THR B 369     398.884 420.497 -18.740  1.00 78.09           N  
ATOM   2857  CA  THR B 369     399.280 419.236 -18.122  1.00 78.09           C  
ATOM   2858  C   THR B 369     398.390 418.094 -18.601  1.00 78.09           C  
ATOM   2859  CB  THR B 369     399.223 419.325 -16.585  1.00 78.09           C  
ATOM   2860  O   THR B 369     397.168 418.240 -18.671  1.00 78.09           O  
ATOM   2861  CG2 THR B 369     399.796 418.069 -15.939  1.00 78.09           C  
ATOM   2862  OG1 THR B 369     399.979 420.462 -16.150  1.00 78.09           O  
ATOM   2863  N   ALA B 370     399.014 416.971 -19.006  1.00 78.84           N  
ATOM   2864  CA  ALA B 370     398.276 415.836 -19.551  1.00 78.84           C  
ATOM   2865  C   ALA B 370     398.445 414.598 -18.674  1.00 78.84           C  
ATOM   2866  CB  ALA B 370     398.732 415.540 -20.977  1.00 78.84           C  
ATOM   2867  O   ALA B 370     399.507 414.389 -18.085  1.00 78.84           O  
ATOM   2868  N   THR B 371     397.364 413.938 -18.391  1.00 77.53           N  
ATOM   2869  CA  THR B 371     397.401 412.611 -17.784  1.00 77.53           C  
ATOM   2870  C   THR B 371     397.171 411.529 -18.836  1.00 77.53           C  
ATOM   2871  CB  THR B 371     396.349 412.478 -16.668  1.00 77.53           C  
ATOM   2872  O   THR B 371     396.161 411.548 -19.543  1.00 77.53           O  
ATOM   2873  CG2 THR B 371     396.457 411.128 -15.969  1.00 77.53           C  
ATOM   2874  OG1 THR B 371     396.549 413.520 -15.706  1.00 77.53           O  
ATOM   2875  N   LEU B 372     398.283 410.659 -18.962  1.00 77.76           N  
ATOM   2876  CA  LEU B 372     398.206 409.561 -19.919  1.00 77.76           C  
ATOM   2877  C   LEU B 372     397.772 408.271 -19.233  1.00 77.76           C  
ATOM   2878  CB  LEU B 372     399.558 409.357 -20.609  1.00 77.76           C  
ATOM   2879  O   LEU B 372     397.968 408.108 -18.027  1.00 77.76           O  
ATOM   2880  CG  LEU B 372     400.141 410.572 -21.332  1.00 77.76           C  
ATOM   2881  CD1 LEU B 372     401.539 410.257 -21.855  1.00 77.76           C  
ATOM   2882  CD2 LEU B 372     399.225 411.008 -22.471  1.00 77.76           C  
ATOM   2883  N   GLY B 373     397.056 407.551 -19.849  1.00 78.92           N  
ATOM   2884  CA  GLY B 373     396.648 406.239 -19.369  1.00 78.92           C  
ATOM   2885  C   GLY B 373     396.503 405.216 -20.479  1.00 78.92           C  
ATOM   2886  O   GLY B 373     396.772 405.514 -21.644  1.00 78.92           O  
ATOM   2887  N   ASP B 374     397.053 402.336 -21.863  1.00 73.38           N  
ATOM   2888  CA  ASP B 374     396.093 402.993 -20.982  1.00 73.38           C  
ATOM   2889  C   ASP B 374     394.814 402.168 -20.854  1.00 73.38           C  
ATOM   2890  CB  ASP B 374     395.763 404.396 -21.497  1.00 73.38           C  
ATOM   2891  O   ASP B 374     393.710 402.703 -20.966  1.00 73.38           O  
ATOM   2892  CG  ASP B 374     396.972 405.313 -21.534  1.00 73.38           C  
ATOM   2893  OD1 ASP B 374     396.946 406.328 -22.262  1.00 73.38           O  
ATOM   2894  OD2 ASP B 374     397.962 405.015 -20.830  1.00 73.38           O  
ATOM   2895  N   TYR B 375     395.028 400.950 -20.536  1.00 76.81           N  
ATOM   2896  CA  TYR B 375     393.908 400.022 -20.431  1.00 76.81           C  
ATOM   2897  C   TYR B 375     393.030 400.360 -19.231  1.00 76.81           C  
ATOM   2898  CB  TYR B 375     394.410 398.581 -20.320  1.00 76.81           C  
ATOM   2899  O   TYR B 375     393.535 400.751 -18.176  1.00 76.81           O  
ATOM   2900  CG  TYR B 375     395.080 398.073 -21.574  1.00 76.81           C  
ATOM   2901  CD1 TYR B 375     394.356 397.375 -22.539  1.00 76.81           C  
ATOM   2902  CD2 TYR B 375     396.435 398.287 -21.796  1.00 76.81           C  
ATOM   2903  CE1 TYR B 375     394.969 396.905 -23.695  1.00 76.81           C  
ATOM   2904  CE2 TYR B 375     397.059 397.820 -22.947  1.00 76.81           C  
ATOM   2905  OH  TYR B 375     396.930 396.667 -25.033  1.00 76.81           O  
ATOM   2906  CZ  TYR B 375     396.319 397.131 -23.891  1.00 76.81           C  
ATOM   2907  N   LEU B 376     391.862 400.372 -19.423  1.00 73.13           N  
ATOM   2908  CA  LEU B 376     390.892 400.450 -18.334  1.00 73.13           C  
ATOM   2909  C   LEU B 376     389.931 399.267 -18.378  1.00 73.13           C  
ATOM   2910  CB  LEU B 376     390.109 401.763 -18.408  1.00 73.13           C  
ATOM   2911  O   LEU B 376     389.419 398.917 -19.445  1.00 73.13           O  
ATOM   2912  CG  LEU B 376     390.900 403.042 -18.128  1.00 73.13           C  
ATOM   2913  CD1 LEU B 376     390.070 404.269 -18.488  1.00 73.13           C  
ATOM   2914  CD2 LEU B 376     391.333 403.093 -16.666  1.00 73.13           C  
ATOM   2915  N   ILE B 377     389.930 398.563 -17.197  1.00 72.31           N  
ATOM   2916  CA  ILE B 377     388.959 397.475 -17.118  1.00 72.31           C  
ATOM   2917  C   ILE B 377     387.542 398.044 -17.157  1.00 72.31           C  
ATOM   2918  CB  ILE B 377     389.162 396.631 -15.839  1.00 72.31           C  
ATOM   2919  O   ILE B 377     387.235 399.011 -16.455  1.00 72.31           O  
ATOM   2920  CG1 ILE B 377     390.508 395.899 -15.891  1.00 72.31           C  
ATOM   2921  CG2 ILE B 377     388.007 395.642 -15.657  1.00 72.31           C  
ATOM   2922  CD1 ILE B 377     390.846 395.135 -14.618  1.00 72.31           C  
ATOM   2923  N   GLU B 378     386.759 397.537 -18.108  1.00 69.28           N  
ATOM   2924  CA  GLU B 378     385.374 397.987 -18.208  1.00 69.28           C  
ATOM   2925  C   GLU B 378     384.444 397.099 -17.387  1.00 69.28           C  
ATOM   2926  CB  GLU B 378     384.921 398.010 -19.672  1.00 69.28           C  
ATOM   2927  O   GLU B 378     384.568 395.873 -17.410  1.00 69.28           O  
ATOM   2928  CG  GLU B 378     385.686 399.003 -20.535  1.00 69.28           C  
ATOM   2929  CD  GLU B 378     385.139 399.115 -21.949  1.00 69.28           C  
ATOM   2930  OE1 GLU B 378     385.316 400.177 -22.587  1.00 69.28           O  
ATOM   2931  OE2 GLU B 378     384.525 398.132 -22.422  1.00 69.28           O  
ATOM   2932  N   HIS B 379     384.358 397.289 -16.509  1.00 45.68           N  
ATOM   2933  CA  HIS B 379     383.375 396.518 -15.759  1.00 45.68           C  
ATOM   2934  C   HIS B 379     382.079 396.359 -16.548  1.00 45.68           C  
ATOM   2935  CB  HIS B 379     383.089 397.180 -14.409  1.00 45.68           C  
ATOM   2936  O   HIS B 379     381.659 397.280 -17.252  1.00 45.68           O  
ATOM   2937  CG  HIS B 379     384.237 397.115 -13.454  1.00 45.68           C  
ATOM   2938  CD2 HIS B 379     385.283 397.953 -13.262  1.00 45.68           C  
ATOM   2939  ND1 HIS B 379     384.399 396.084 -12.553  1.00 45.68           N  
ATOM   2940  CE1 HIS B 379     385.497 396.293 -11.847  1.00 45.68           C  
ATOM   2941  NE2 HIS B 379     386.052 397.420 -12.258  1.00 45.68           N  
ATOM   2942  N   ASP B 380     383.002 395.181 -16.540  1.00 34.82           N  
ATOM   2943  CA  ASP B 380     381.738 394.862 -17.196  1.00 34.82           C  
ATOM   2944  C   ASP B 380     380.622 395.784 -16.713  1.00 34.82           C  
ATOM   2945  CB  ASP B 380     381.357 393.401 -16.948  1.00 34.82           C  
ATOM   2946  O   ASP B 380     380.221 395.727 -15.550  1.00 34.82           O  
ATOM   2947  CG  ASP B 380     381.584 392.515 -18.160  1.00 34.82           C  
ATOM   2948  OD1 ASP B 380     381.577 391.273 -18.017  1.00 34.82           O  
ATOM   2949  OD2 ASP B 380     381.772 393.063 -19.267  1.00 34.82           O  
ATOM   2950  N   GLN B 381     382.180 396.596 -17.373  1.00 31.27           N  
ATOM   2951  CA  GLN B 381     380.913 397.304 -17.220  1.00 31.27           C  
ATOM   2952  C   GLN B 381     379.731 396.389 -17.524  1.00 31.27           C  
ATOM   2953  CB  GLN B 381     380.873 398.534 -18.129  1.00 31.27           C  
ATOM   2954  O   GLN B 381     378.632 396.589 -16.999  1.00 31.27           O  
ATOM   2955  CG  GLN B 381     381.530 399.767 -17.525  1.00 31.27           C  
ATOM   2956  CD  GLN B 381     381.348 401.007 -18.381  1.00 31.27           C  
ATOM   2957  NE2 GLN B 381     381.671 402.166 -17.820  1.00 31.27           N  
ATOM   2958  OE1 GLN B 381     380.924 400.922 -19.538  1.00 31.27           O  
ATOM   2959  N   VAL B 382     381.159 395.455 -18.216  1.00 31.53           N  
ATOM   2960  CA  VAL B 382     380.057 394.569 -18.574  1.00 31.53           C  
ATOM   2961  C   VAL B 382     379.692 393.689 -17.381  1.00 31.53           C  
ATOM   2962  CB  VAL B 382     380.409 393.691 -19.796  1.00 31.53           C  
ATOM   2963  O   VAL B 382     378.512 393.441 -17.123  1.00 31.53           O  
ATOM   2964  CG1 VAL B 382     379.166 392.977 -20.324  1.00 31.53           C  
ATOM   2965  CG2 VAL B 382     381.049 394.539 -20.894  1.00 31.53           C  
ATOM   2966  N   ALA B 383     381.376 393.310 -17.112  1.00 32.42           N  
ATOM   2967  CA  ALA B 383     381.013 392.522 -15.937  1.00 32.42           C  
ATOM   2968  C   ALA B 383     380.258 393.373 -14.920  1.00 32.42           C  
ATOM   2969  CB  ALA B 383     382.261 391.919 -15.296  1.00 32.42           C  
ATOM   2970  O   ALA B 383     379.353 392.881 -14.241  1.00 32.42           O  
ATOM   2971  N   ALA B 384     381.539 394.558 -14.789  1.00 33.05           N  
ATOM   2972  CA  ALA B 384     380.768 395.429 -13.906  1.00 33.05           C  
ATOM   2973  C   ALA B 384     379.338 395.596 -14.415  1.00 33.05           C  
ATOM   2974  CB  ALA B 384     381.445 396.790 -13.774  1.00 33.05           C  
ATOM   2975  O   ALA B 384     378.393 395.653 -13.624  1.00 33.05           O  
ATOM   2976  N   GLN B 385     380.107 395.835 -15.805  1.00 33.12           N  
ATOM   2977  CA  GLN B 385     378.765 395.944 -16.369  1.00 33.12           C  
ATOM   2978  C   GLN B 385     377.999 394.633 -16.222  1.00 33.12           C  
ATOM   2979  CB  GLN B 385     378.833 396.349 -17.842  1.00 33.12           C  
ATOM   2980  O   GLN B 385     376.800 394.638 -15.935  1.00 33.12           O  
ATOM   2981  CG  GLN B 385     378.829 397.855 -18.066  1.00 33.12           C  
ATOM   2982  CD  GLN B 385     378.986 398.232 -19.527  1.00 33.12           C  
ATOM   2983  NE2 GLN B 385     379.058 399.530 -19.802  1.00 33.12           N  
ATOM   2984  OE1 GLN B 385     379.044 397.363 -20.403  1.00 33.12           O  
ATOM   2985  N   TYR B 386     378.741 393.531 -16.462  1.00 33.93           N  
ATOM   2986  CA  TYR B 386     378.092 392.234 -16.303  1.00 33.93           C  
ATOM   2987  C   TYR B 386     377.844 391.924 -14.833  1.00 33.93           C  
ATOM   2988  CB  TYR B 386     378.943 391.127 -16.934  1.00 33.93           C  
ATOM   2989  O   TYR B 386     376.804 391.365 -14.477  1.00 33.93           O  
ATOM   2990  CG  TYR B 386     378.584 390.828 -18.369  1.00 33.93           C  
ATOM   2991  CD1 TYR B 386     379.442 391.180 -19.410  1.00 33.93           C  
ATOM   2992  CD2 TYR B 386     377.388 390.198 -18.688  1.00 33.93           C  
ATOM   2993  CE1 TYR B 386     379.114 390.908 -20.734  1.00 33.93           C  
ATOM   2994  CE2 TYR B 386     377.050 389.921 -20.010  1.00 33.93           C  
ATOM   2995  OH  TYR B 386     377.590 390.008 -22.333  1.00 33.93           O  
ATOM   2996  CZ  TYR B 386     377.919 390.280 -21.024  1.00 33.93           C  
ATOM   2997  N   ARG B 387     379.377 392.246 -14.001  1.00 36.47           N  
ATOM   2998  CA  ARG B 387     379.152 392.100 -12.567  1.00 36.47           C  
ATOM   2999  C   ARG B 387     378.066 393.053 -12.082  1.00 36.47           C  
ATOM   3000  CB  ARG B 387     380.450 392.346 -11.793  1.00 36.47           C  
ATOM   3001  O   ARG B 387     377.247 392.690 -11.235  1.00 36.47           O  
ATOM   3002  CG  ARG B 387     381.119 391.076 -11.293  1.00 36.47           C  
ATOM   3003  CD  ARG B 387     382.382 391.379 -10.497  1.00 36.47           C  
ATOM   3004  NE  ARG B 387     383.439 390.411 -10.775  1.00 36.47           N  
ATOM   3005  NH1 ARG B 387     385.033 391.471  -9.481  1.00 36.47           N  
ATOM   3006  NH2 ARG B 387     385.558 389.544 -10.605  1.00 36.47           N  
ATOM   3007  CZ  ARG B 387     384.675 390.478 -10.287  1.00 36.47           C  
ATOM   3008  N   GLN B 388     379.133 394.223 -12.364  1.00 36.49           N  
ATOM   3009  CA  GLN B 388     378.060 395.151 -12.029  1.00 36.49           C  
ATOM   3010  C   GLN B 388     376.713 394.640 -12.533  1.00 36.49           C  
ATOM   3011  CB  GLN B 388     378.346 396.537 -12.612  1.00 36.49           C  
ATOM   3012  O   GLN B 388     375.699 394.759 -11.841  1.00 36.49           O  
ATOM   3013  CG  GLN B 388     378.561 397.615 -11.558  1.00 36.49           C  
ATOM   3014  CD  GLN B 388     378.941 398.955 -12.157  1.00 36.49           C  
ATOM   3015  NE2 GLN B 388     379.120 399.958 -11.304  1.00 36.49           N  
ATOM   3016  OE1 GLN B 388     379.076 399.088 -13.378  1.00 36.49           O  
ATOM   3017  N   LEU B 389     376.912 394.297 -14.037  1.00 37.43           N  
ATOM   3018  CA  LEU B 389     375.713 393.687 -14.602  1.00 37.43           C  
ATOM   3019  C   LEU B 389     375.327 392.428 -13.832  1.00 37.43           C  
ATOM   3020  CB  LEU B 389     375.927 393.350 -16.081  1.00 37.43           C  
ATOM   3021  O   LEU B 389     374.144 392.180 -13.591  1.00 37.43           O  
ATOM   3022  CG  LEU B 389     374.954 393.991 -17.070  1.00 37.43           C  
ATOM   3023  CD1 LEU B 389     375.688 394.975 -17.974  1.00 37.43           C  
ATOM   3024  CD2 LEU B 389     374.252 392.920 -17.899  1.00 37.43           C  
ATOM   3025  N   ALA B 390     376.522 391.551 -13.494  1.00 38.42           N  
ATOM   3026  CA  ALA B 390     376.265 390.373 -12.666  1.00 38.42           C  
ATOM   3027  C   ALA B 390     375.821 390.775 -11.263  1.00 38.42           C  
ATOM   3028  CB  ALA B 390     377.510 389.493 -12.594  1.00 38.42           C  
ATOM   3029  O   ALA B 390     374.950 390.130 -10.673  1.00 38.42           O  
ATOM   3030  N   GLU B 391     367.451 390.697  -1.116  1.00 43.29           N  
ATOM   3031  CA  GLU B 391     367.234 389.580  -2.032  1.00 43.29           C  
ATOM   3032  C   GLU B 391     366.938 388.291  -1.270  1.00 43.29           C  
ATOM   3033  CB  GLU B 391     368.450 389.386  -2.941  1.00 43.29           C  
ATOM   3034  O   GLU B 391     366.093 387.498  -1.687  1.00 43.29           O  
ATOM   3035  CG  GLU B 391     368.233 389.863  -4.370  1.00 43.29           C  
ATOM   3036  CD  GLU B 391     369.414 389.580  -5.284  1.00 43.29           C  
ATOM   3037  OE1 GLU B 391     369.305 389.816  -6.509  1.00 43.29           O  
ATOM   3038  OE2 GLU B 391     370.458 389.119  -4.770  1.00 43.29           O  
ATOM   3039  N   GLN B 392     367.266 388.287  -0.446  1.00 39.73           N  
ATOM   3040  CA  GLN B 392     366.997 387.129   0.400  1.00 39.73           C  
ATOM   3041  C   GLN B 392     365.618 387.230   1.047  1.00 39.73           C  
ATOM   3042  CB  GLN B 392     368.075 386.989   1.475  1.00 39.73           C  
ATOM   3043  O   GLN B 392     364.934 386.220   1.221  1.00 39.73           O  
ATOM   3044  CG  GLN B 392     369.364 386.352   0.974  1.00 39.73           C  
ATOM   3045  CD  GLN B 392     370.315 385.989   2.100  1.00 39.73           C  
ATOM   3046  NE2 GLN B 392     371.320 385.178   1.788  1.00 39.73           N  
ATOM   3047  OE1 GLN B 392     370.146 386.434   3.240  1.00 39.73           O  
ATOM   3048  N   ILE B 393     365.291 388.377   1.360  1.00 41.70           N  
ATOM   3049  CA  ILE B 393     363.973 388.638   1.930  1.00 41.70           C  
ATOM   3050  C   ILE B 393     362.896 388.380   0.879  1.00 41.70           C  
ATOM   3051  CB  ILE B 393     363.865 390.083   2.464  1.00 41.70           C  
ATOM   3052  O   ILE B 393     361.836 387.833   1.189  1.00 41.70           O  
ATOM   3053  CG1 ILE B 393     364.793 390.278   3.670  1.00 41.70           C  
ATOM   3054  CG2 ILE B 393     362.415 390.418   2.828  1.00 41.70           C  
ATOM   3055  CD1 ILE B 393     364.815 391.701   4.209  1.00 41.70           C  
ATOM   3056  N   LYS B 394     363.262 388.623  -0.214  1.00 39.30           N  
ATOM   3057  CA  LYS B 394     362.318 388.450  -1.315  1.00 39.30           C  
ATOM   3058  C   LYS B 394     362.136 386.974  -1.655  1.00 39.30           C  
ATOM   3059  CB  LYS B 394     362.789 389.217  -2.553  1.00 39.30           C  
ATOM   3060  O   LYS B 394     361.082 386.573  -2.155  1.00 39.30           O  
ATOM   3061  CG  LYS B 394     362.351 390.673  -2.581  1.00 39.30           C  
ATOM   3062  CD  LYS B 394     362.780 391.360  -3.872  1.00 39.30           C  
ATOM   3063  CE  LYS B 394     362.396 392.835  -3.875  1.00 39.30           C  
ATOM   3064  NZ  LYS B 394     362.841 393.520  -5.126  1.00 39.30           N  
ATOM   3065  N   ASN B 395     362.933 386.417  -1.144  1.00 40.23           N  
ATOM   3066  CA  ASN B 395     362.890 385.002  -1.496  1.00 40.23           C  
ATOM   3067  C   ASN B 395     362.380 384.151  -0.337  1.00 40.23           C  
ATOM   3068  CB  ASN B 395     364.271 384.519  -1.943  1.00 40.23           C  
ATOM   3069  O   ASN B 395     362.359 382.922  -0.425  1.00 40.23           O  
ATOM   3070  CG  ASN B 395     364.608 384.942  -3.359  1.00 40.23           C  
ATOM   3071  ND2 ASN B 395     365.898 385.019  -3.664  1.00 40.23           N  
ATOM   3072  OD1 ASN B 395     363.717 385.197  -4.173  1.00 40.23           O  
ATOM   3073  N   LEU B 396     362.073 384.813   0.553  1.00 36.68           N  
ATOM   3074  CA  LEU B 396     361.471 384.071   1.655  1.00 36.68           C  
ATOM   3075  C   LEU B 396     360.127 383.480   1.242  1.00 36.68           C  
ATOM   3076  CB  LEU B 396     361.289 384.976   2.876  1.00 36.68           C  
ATOM   3077  O   LEU B 396     359.297 384.170   0.645  1.00 36.68           O  
ATOM   3078  CG  LEU B 396     362.459 385.031   3.859  1.00 36.68           C  
ATOM   3079  CD1 LEU B 396     362.587 386.431   4.452  1.00 36.68           C  
ATOM   3080  CD2 LEU B 396     362.280 383.993   4.961  1.00 36.68           C  
ATOM   3081  N   PRO B 397     359.781 382.241   1.416  1.00 39.60           N  
ATOM   3082  CA  PRO B 397     358.592 381.537   0.933  1.00 39.60           C  
ATOM   3083  C   PRO B 397     357.318 381.960   1.661  1.00 39.60           C  
ATOM   3084  CB  PRO B 397     358.916 380.066   1.208  1.00 39.60           C  
ATOM   3085  O   PRO B 397     357.342 382.185   2.874  1.00 39.60           O  
ATOM   3086  CG  PRO B 397     360.230 380.092   1.919  1.00 39.60           C  
ATOM   3087  CD  PRO B 397     360.697 381.516   2.006  1.00 39.60           C  
ATOM   3088  N   LYS B 398     356.497 382.527   1.042  1.00 42.50           N  
ATOM   3089  CA  LYS B 398     355.175 382.844   1.578  1.00 42.50           C  
ATOM   3090  C   LYS B 398     354.402 381.575   1.923  1.00 42.50           C  
ATOM   3091  CB  LYS B 398     354.380 383.688   0.581  1.00 42.50           C  
ATOM   3092  O   LYS B 398     354.473 380.582   1.195  1.00 42.50           O  
ATOM   3093  CG  LYS B 398     354.347 385.173   0.913  1.00 42.50           C  
ATOM   3094  CD  LYS B 398     353.487 385.948  -0.076  1.00 42.50           C  
ATOM   3095  CE  LYS B 398     353.498 387.441   0.221  1.00 42.50           C  
ATOM   3096  NZ  LYS B 398     352.653 388.206  -0.745  1.00 42.50           N  
ATOM   3097  N   THR B 399     353.889 381.549   3.046  1.00 47.46           N  
ATOM   3098  CA  THR B 399     353.070 380.426   3.484  1.00 47.46           C  
ATOM   3099  C   THR B 399     351.635 380.577   2.988  1.00 47.46           C  
ATOM   3100  CB  THR B 399     353.074 380.297   5.019  1.00 47.46           C  
ATOM   3101  O   THR B 399     351.073 381.673   3.024  1.00 47.46           O  
ATOM   3102  CG2 THR B 399     353.410 378.872   5.450  1.00 47.46           C  
ATOM   3103  OG1 THR B 399     354.052 381.191   5.566  1.00 47.46           O  
ATOM   3104  N   VAL B 400     351.149 379.625   2.149  1.00 55.04           N  
ATOM   3105  CA  VAL B 400     349.764 379.580   1.690  1.00 55.04           C  
ATOM   3106  C   VAL B 400     348.911 378.809   2.695  1.00 55.04           C  
ATOM   3107  CB  VAL B 400     349.651 378.933   0.290  1.00 55.04           C  
ATOM   3108  O   VAL B 400     349.286 377.717   3.131  1.00 55.04           O  
ATOM   3109  CG1 VAL B 400     348.207 378.969  -0.207  1.00 55.04           C  
ATOM   3110  CG2 VAL B 400     350.577 379.641  -0.698  1.00 55.04           C  
ATOM   3111  N   GLN B 401     347.968 379.462   3.151  1.00 56.47           N  
ATOM   3112  CA  GLN B 401     347.031 378.824   4.070  1.00 56.47           C  
ATOM   3113  C   GLN B 401     345.876 378.174   3.316  1.00 56.47           C  
ATOM   3114  CB  GLN B 401     346.493 379.841   5.080  1.00 56.47           C  
ATOM   3115  O   GLN B 401     345.231 378.817   2.484  1.00 56.47           O  
ATOM   3116  CG  GLN B 401     345.630 379.224   6.173  1.00 56.47           C  
ATOM   3117  CD  GLN B 401     346.446 378.510   7.232  1.00 56.47           C  
ATOM   3118  NE2 GLN B 401     345.906 377.417   7.761  1.00 56.47           N  
ATOM   3119  OE1 GLN B 401     347.555 378.935   7.574  1.00 56.47           O  
ATOM   3120  N   TYR B 402     345.701 376.950   3.540  1.00 68.15           N  
ATOM   3121  CA  TYR B 402     344.591 376.207   2.953  1.00 68.15           C  
ATOM   3122  C   TYR B 402     343.453 376.046   3.953  1.00 68.15           C  
ATOM   3123  CB  TYR B 402     345.062 374.831   2.472  1.00 68.15           C  
ATOM   3124  O   TYR B 402     343.669 375.616   5.087  1.00 68.15           O  
ATOM   3125  CG  TYR B 402     345.981 374.887   1.277  1.00 68.15           C  
ATOM   3126  CD1 TYR B 402     345.472 374.906  -0.019  1.00 68.15           C  
ATOM   3127  CD2 TYR B 402     347.362 374.920   1.441  1.00 68.15           C  
ATOM   3128  CE1 TYR B 402     346.316 374.956  -1.123  1.00 68.15           C  
ATOM   3129  CE2 TYR B 402     348.216 374.970   0.344  1.00 68.15           C  
ATOM   3130  OH  TYR B 402     348.524 375.037  -2.022  1.00 68.15           O  
ATOM   3131  CZ  TYR B 402     347.684 374.988  -0.932  1.00 68.15           C  
ATOM   3132  N   TYR B 403     342.244 376.595   3.514  1.00 68.83           N  
ATOM   3133  CA  TYR B 403     341.039 376.511   4.332  1.00 68.83           C  
ATOM   3134  C   TYR B 403     340.145 375.366   3.870  1.00 68.83           C  
ATOM   3135  CB  TYR B 403     340.264 377.831   4.286  1.00 68.83           C  
ATOM   3136  O   TYR B 403     339.894 375.212   2.674  1.00 68.83           O  
ATOM   3137  CG  TYR B 403     341.076 379.028   4.718  1.00 68.83           C  
ATOM   3138  CD1 TYR B 403     341.251 379.327   6.066  1.00 68.83           C  
ATOM   3139  CD2 TYR B 403     341.671 379.862   3.776  1.00 68.83           C  
ATOM   3140  CE1 TYR B 403     341.997 380.430   6.468  1.00 68.83           C  
ATOM   3141  CE2 TYR B 403     342.419 380.967   4.166  1.00 68.83           C  
ATOM   3142  OH  TYR B 403     343.316 382.336   5.904  1.00 68.83           O  
ATOM   3143  CZ  TYR B 403     342.577 381.242   5.512  1.00 68.83           C  
ATOM   3144  N   PRO B 404     339.862 374.526   4.824  1.00 61.62           N  
ATOM   3145  CA  PRO B 404     338.969 373.428   4.444  1.00 61.62           C  
ATOM   3146  C   PRO B 404     337.544 373.896   4.163  1.00 61.62           C  
ATOM   3147  CB  PRO B 404     339.009 372.505   5.666  1.00 61.62           C  
ATOM   3148  O   PRO B 404     336.982 374.678   4.935  1.00 61.62           O  
ATOM   3149  CG  PRO B 404     339.329 373.406   6.815  1.00 61.62           C  
ATOM   3150  CD  PRO B 404     340.164 374.547   6.309  1.00 61.62           C  
ATOM   3151  N   TRP B 405     336.942 373.606   2.922  1.00 74.75           N  
ATOM   3152  CA  TRP B 405     335.534 373.756   2.567  1.00 74.75           C  
ATOM   3153  C   TRP B 405     334.797 372.427   2.693  1.00 74.75           C  
ATOM   3154  CB  TRP B 405     335.393 374.300   1.142  1.00 74.75           C  
ATOM   3155  O   TRP B 405     335.052 371.494   1.929  1.00 74.75           O  
ATOM   3156  CG  TRP B 405     335.839 375.721   0.985  1.00 74.75           C  
ATOM   3157  CD1 TRP B 405     336.384 376.525   1.949  1.00 74.75           C  
ATOM   3158  CD2 TRP B 405     335.775 376.510  -0.206  1.00 74.75           C  
ATOM   3159  CE2 TRP B 405     336.299 377.784   0.107  1.00 74.75           C  
ATOM   3160  CE3 TRP B 405     335.327 376.264  -1.511  1.00 74.75           C  
ATOM   3161  NE1 TRP B 405     336.661 377.768   1.427  1.00 74.75           N  
ATOM   3162  CH2 TRP B 405     335.939 378.540  -2.106  1.00 74.75           C  
ATOM   3163  CZ2 TRP B 405     336.385 378.809  -0.839  1.00 74.75           C  
ATOM   3164  CZ3 TRP B 405     335.413 377.285  -2.450  1.00 74.75           C  
ATOM   3165  N   ILE B 406     334.023 372.296   3.746  1.00 73.29           N  
ATOM   3166  CA  ILE B 406     333.236 371.085   3.944  1.00 73.29           C  
ATOM   3167  C   ILE B 406     331.756 371.386   3.713  1.00 73.29           C  
ATOM   3168  CB  ILE B 406     333.449 370.496   5.356  1.00 73.29           C  
ATOM   3169  O   ILE B 406     331.204 372.311   4.315  1.00 73.29           O  
ATOM   3170  CG1 ILE B 406     334.932 370.186   5.587  1.00 73.29           C  
ATOM   3171  CG2 ILE B 406     332.591 369.243   5.555  1.00 73.29           C  
ATOM   3172  CD1 ILE B 406     335.265 369.781   7.016  1.00 73.29           C  
ATOM   3173  N   ARG B 407     330.968 370.662   2.789  1.00 75.13           N  
ATOM   3174  CA  ARG B 407     329.550 370.796   2.471  1.00 75.13           C  
ATOM   3175  C   ARG B 407     328.893 369.428   2.311  1.00 75.13           C  
ATOM   3176  CB  ARG B 407     329.360 371.621   1.196  1.00 75.13           C  
ATOM   3177  O   ARG B 407     329.576 368.428   2.087  1.00 75.13           O  
ATOM   3178  CG  ARG B 407     329.709 373.091   1.356  1.00 75.13           C  
ATOM   3179  CD  ARG B 407     328.723 373.809   2.268  1.00 75.13           C  
ATOM   3180  NE  ARG B 407     329.000 375.241   2.340  1.00 75.13           N  
ATOM   3181  NH1 ARG B 407     330.233 375.117   4.289  1.00 75.13           N  
ATOM   3182  NH2 ARG B 407     329.900 377.140   3.264  1.00 75.13           N  
ATOM   3183  CZ  ARG B 407     329.711 375.829   3.298  1.00 75.13           C  
ATOM   3184  N   TYR B 408     327.529 369.444   2.607  1.00 78.16           N  
ATOM   3185  CA  TYR B 408     326.701 368.250   2.483  1.00 78.16           C  
ATOM   3186  C   TYR B 408     325.652 368.424   1.391  1.00 78.16           C  
ATOM   3187  CB  TYR B 408     326.018 367.928   3.816  1.00 78.16           C  
ATOM   3188  O   TYR B 408     325.276 369.550   1.056  1.00 78.16           O  
ATOM   3189  CG  TYR B 408     326.983 367.725   4.959  1.00 78.16           C  
ATOM   3190  CD1 TYR B 408     327.466 366.456   5.270  1.00 78.16           C  
ATOM   3191  CD2 TYR B 408     327.411 368.800   5.729  1.00 78.16           C  
ATOM   3192  CE1 TYR B 408     328.355 366.264   6.324  1.00 78.16           C  
ATOM   3193  CE2 TYR B 408     328.298 368.620   6.785  1.00 78.16           C  
ATOM   3194  OH  TYR B 408     329.642 367.165   8.118  1.00 78.16           O  
ATOM   3195  CZ  TYR B 408     328.764 367.350   7.073  1.00 78.16           C  
ATOM   3196  N   ALA B 409     325.251 367.111   0.819  1.00 83.24           N  
ATOM   3197  CA  ALA B 409     324.287 367.186  -0.276  1.00 83.24           C  
ATOM   3198  C   ALA B 409     323.443 365.916  -0.351  1.00 83.24           C  
ATOM   3199  CB  ALA B 409     325.007 367.422  -1.602  1.00 83.24           C  
ATOM   3200  O   ALA B 409     323.759 364.915   0.295  1.00 83.24           O  
ATOM   3201  N   ASP B 410     322.410 366.136  -1.190  1.00 80.87           N  
ATOM   3202  CA  ASP B 410     321.487 365.015  -1.342  1.00 80.87           C  
ATOM   3203  C   ASP B 410     322.013 364.005  -2.360  1.00 80.87           C  
ATOM   3204  CB  ASP B 410     320.103 365.513  -1.763  1.00 80.87           C  
ATOM   3205  O   ASP B 410     321.658 362.825  -2.312  1.00 80.87           O  
ATOM   3206  CG  ASP B 410     319.395 366.290  -0.666  1.00 80.87           C  
ATOM   3207  OD1 ASP B 410     318.379 366.960  -0.953  1.00 80.87           O  
ATOM   3208  OD2 ASP B 410     319.857 366.233   0.494  1.00 80.87           O  
ATOM   3209  N   ASP B 411     322.843 364.550  -3.341  1.00 86.52           N  
ATOM   3210  CA  ASP B 411     323.360 363.665  -4.380  1.00 86.52           C  
ATOM   3211  C   ASP B 411     324.736 364.126  -4.858  1.00 86.52           C  
ATOM   3212  CB  ASP B 411     322.389 363.595  -5.560  1.00 86.52           C  
ATOM   3213  O   ASP B 411     325.294 365.086  -4.324  1.00 86.52           O  
ATOM   3214  CG  ASP B 411     322.124 364.952  -6.190  1.00 86.52           C  
ATOM   3215  OD1 ASP B 411     321.030 365.155  -6.760  1.00 86.52           O  
ATOM   3216  OD2 ASP B 411     323.017 365.823  -6.118  1.00 86.52           O  
ATOM   3217  N   ASP B 412     325.229 363.333  -5.657  1.00 83.55           N  
ATOM   3218  CA  ASP B 412     326.619 363.544  -6.050  1.00 83.55           C  
ATOM   3219  C   ASP B 412     326.743 364.717  -7.018  1.00 83.55           C  
ATOM   3220  CB  ASP B 412     327.197 362.276  -6.681  1.00 83.55           C  
ATOM   3221  O   ASP B 412     327.821 364.970  -7.560  1.00 83.55           O  
ATOM   3222  CG  ASP B 412     326.461 361.853  -7.941  1.00 83.55           C  
ATOM   3223  OD1 ASP B 412     326.898 360.888  -8.608  1.00 83.55           O  
ATOM   3224  OD2 ASP B 412     325.439 362.492  -8.272  1.00 83.55           O  
ATOM   3225  N   GLN B 413     325.657 365.391  -7.170  1.00 83.11           N  
ATOM   3226  CA  GLN B 413     325.646 366.597  -7.991  1.00 83.11           C  
ATOM   3227  C   GLN B 413     325.558 367.851  -7.126  1.00 83.11           C  
ATOM   3228  CB  GLN B 413     324.484 366.561  -8.984  1.00 83.11           C  
ATOM   3229  O   GLN B 413     325.541 368.969  -7.645  1.00 83.11           O  
ATOM   3230  CG  GLN B 413     324.548 365.396  -9.964  1.00 83.11           C  
ATOM   3231  CD  GLN B 413     325.795 365.423 -10.826  1.00 83.11           C  
ATOM   3232  NE2 GLN B 413     326.438 364.270 -10.976  1.00 83.11           N  
ATOM   3233  OE1 GLN B 413     326.177 366.472 -11.357  1.00 83.11           O  
ATOM   3234  N   GLY B 414     325.506 367.709  -5.932  1.00 79.84           N  
ATOM   3235  CA  GLY B 414     325.446 368.807  -4.981  1.00 79.84           C  
ATOM   3236  C   GLY B 414     324.053 369.390  -4.829  1.00 79.84           C  
ATOM   3237  O   GLY B 414     323.900 370.551  -4.443  1.00 79.84           O  
ATOM   3238  N   THR B 415     323.076 368.765  -5.027  1.00 77.88           N  
ATOM   3239  CA  THR B 415     321.686 369.182  -4.881  1.00 77.88           C  
ATOM   3240  C   THR B 415     321.358 369.469  -3.418  1.00 77.88           C  
ATOM   3241  CB  THR B 415     320.722 368.112  -5.425  1.00 77.88           C  
ATOM   3242  O   THR B 415     321.751 368.714  -2.528  1.00 77.88           O  
ATOM   3243  CG2 THR B 415     319.279 368.604  -5.395  1.00 77.88           C  
ATOM   3244  OG1 THR B 415     321.080 367.797  -6.776  1.00 77.88           O  
ATOM   3245  N   ASN B 416     320.786 370.636  -3.071  1.00 83.19           N  
ATOM   3246  CA  ASN B 416     320.416 371.091  -1.736  1.00 83.19           C  
ATOM   3247  C   ASN B 416     321.622 371.129  -0.802  1.00 83.19           C  
ATOM   3248  CB  ASN B 416     319.319 370.200  -1.149  1.00 83.19           C  
ATOM   3249  O   ASN B 416     321.538 370.695   0.348  1.00 83.19           O  
ATOM   3250  CG  ASN B 416     318.009 370.315  -1.901  1.00 83.19           C  
ATOM   3251  ND2 ASN B 416     317.285 369.207  -2.005  1.00 83.19           N  
ATOM   3252  OD1 ASN B 416     317.649 371.391  -2.385  1.00 83.19           O  
ATOM   3253  N   MET B 417     322.644 371.422  -1.322  1.00 83.33           N  
ATOM   3254  CA  MET B 417     323.896 371.551  -0.581  1.00 83.33           C  
ATOM   3255  C   MET B 417     323.683 372.319   0.718  1.00 83.33           C  
ATOM   3256  CB  MET B 417     324.957 372.250  -1.434  1.00 83.33           C  
ATOM   3257  O   MET B 417     322.861 373.237   0.774  1.00 83.33           O  
ATOM   3258  CG  MET B 417     326.361 372.160  -0.860  1.00 83.33           C  
ATOM   3259  SD  MET B 417     327.627 372.875  -1.980  1.00 83.33           S  
ATOM   3260  CE  MET B 417     327.179 374.632  -1.886  1.00 83.33           C  
ATOM   3261  N   SER B 418     324.371 371.973   1.814  1.00 78.89           N  
ATOM   3262  CA  SER B 418     324.207 372.573   3.135  1.00 78.89           C  
ATOM   3263  C   SER B 418     325.505 372.509   3.934  1.00 78.89           C  
ATOM   3264  CB  SER B 418     323.089 371.874   3.906  1.00 78.89           C  
ATOM   3265  O   SER B 418     326.327 371.613   3.725  1.00 78.89           O  
ATOM   3266  OG  SER B 418     323.028 372.345   5.241  1.00 78.89           O  
ATOM   3267  N   ALA B 419     325.622 373.285   4.767  1.00 77.01           N  
ATOM   3268  CA  ALA B 419     326.743 373.266   5.702  1.00 77.01           C  
ATOM   3269  C   ALA B 419     326.509 372.252   6.818  1.00 77.01           C  
ATOM   3270  CB  ALA B 419     326.967 374.657   6.290  1.00 77.01           C  
ATOM   3271  O   ALA B 419     327.453 371.842   7.500  1.00 77.01           O  
ATOM   3272  N   LEU B 420     325.243 371.967   6.996  1.00 78.08           N  
ATOM   3273  CA  LEU B 420     324.857 371.029   8.044  1.00 78.08           C  
ATOM   3274  C   LEU B 420     324.521 369.663   7.454  1.00 78.08           C  
ATOM   3275  CB  LEU B 420     323.657 371.566   8.830  1.00 78.08           C  
ATOM   3276  O   LEU B 420     323.936 369.575   6.372  1.00 78.08           O  
ATOM   3277  CG  LEU B 420     323.841 372.929   9.498  1.00 78.08           C  
ATOM   3278  CD1 LEU B 420     322.516 373.421  10.072  1.00 78.08           C  
ATOM   3279  CD2 LEU B 420     324.907 372.853  10.587  1.00 78.08           C  
ATOM   3280  N   PRO B 421     324.878 368.513   8.133  1.00 71.09           N  
ATOM   3281  CA  PRO B 421     324.726 367.151   7.620  1.00 71.09           C  
ATOM   3282  C   PRO B 421     323.304 366.615   7.776  1.00 71.09           C  
ATOM   3283  CB  PRO B 421     325.710 366.342   8.469  1.00 71.09           C  
ATOM   3284  O   PRO B 421     322.961 365.583   7.196  1.00 71.09           O  
ATOM   3285  CG  PRO B 421     325.824 367.103   9.750  1.00 71.09           C  
ATOM   3286  CD  PRO B 421     325.654 368.565   9.455  1.00 71.09           C  
ATOM   3287  N   ALA B 422     322.362 367.333   8.398  1.00 74.27           N  
ATOM   3288  CA  ALA B 422     321.014 366.844   8.674  1.00 74.27           C  
ATOM   3289  C   ALA B 422     320.262 366.548   7.379  1.00 74.27           C  
ATOM   3290  CB  ALA B 422     320.242 367.859   9.513  1.00 74.27           C  
ATOM   3291  O   ALA B 422     320.161 367.411   6.502  1.00 74.27           O  
ATOM   3292  N   GLY B 423     319.894 365.195   7.158  1.00 74.70           N  
ATOM   3293  CA  GLY B 423     319.088 364.762   6.029  1.00 74.70           C  
ATOM   3294  C   GLY B 423     319.885 364.623   4.744  1.00 74.70           C  
ATOM   3295  O   GLY B 423     319.311 364.457   3.667  1.00 74.70           O  
ATOM   3296  N   LYS B 424     321.101 364.579   4.953  1.00 76.70           N  
ATOM   3297  CA  LYS B 424     321.915 364.520   3.743  1.00 76.70           C  
ATOM   3298  C   LYS B 424     322.605 363.166   3.609  1.00 76.70           C  
ATOM   3299  CB  LYS B 424     322.956 365.641   3.742  1.00 76.70           C  
ATOM   3300  O   LYS B 424     322.887 362.506   4.611  1.00 76.70           O  
ATOM   3301  CG  LYS B 424     322.364 367.036   3.880  1.00 76.70           C  
ATOM   3302  CD  LYS B 424     321.500 367.398   2.679  1.00 76.70           C  
ATOM   3303  CE  LYS B 424     320.970 368.822   2.779  1.00 76.70           C  
ATOM   3304  NZ  LYS B 424     320.012 369.135   1.676  1.00 76.70           N  
ATOM   3305  N   LYS B 425     322.980 362.975   2.238  1.00 79.60           N  
ATOM   3306  CA  LYS B 425     323.518 361.650   1.943  1.00 79.60           C  
ATOM   3307  C   LYS B 425     324.961 361.741   1.452  1.00 79.60           C  
ATOM   3308  CB  LYS B 425     322.654 360.939   0.901  1.00 79.60           C  
ATOM   3309  O   LYS B 425     325.683 360.741   1.440  1.00 79.60           O  
ATOM   3310  CG  LYS B 425     321.234 360.653   1.366  1.00 79.60           C  
ATOM   3311  CD  LYS B 425     320.427 359.941   0.289  1.00 79.60           C  
ATOM   3312  CE  LYS B 425     318.983 359.725   0.722  1.00 79.60           C  
ATOM   3313  NZ  LYS B 425     318.180 359.048  -0.340  1.00 79.60           N  
ATOM   3314  N   TYR B 426     325.368 362.803   1.106  1.00 85.12           N  
ATOM   3315  CA  TYR B 426     326.697 362.974   0.533  1.00 85.12           C  
ATOM   3316  C   TYR B 426     327.460 364.083   1.247  1.00 85.12           C  
ATOM   3317  CB  TYR B 426     326.600 363.287  -0.964  1.00 85.12           C  
ATOM   3318  O   TYR B 426     326.859 365.030   1.761  1.00 85.12           O  
ATOM   3319  CG  TYR B 426     326.199 362.101  -1.807  1.00 85.12           C  
ATOM   3320  CD1 TYR B 426     327.148 361.385  -2.533  1.00 85.12           C  
ATOM   3321  CD2 TYR B 426     324.870 361.697  -1.881  1.00 85.12           C  
ATOM   3322  CE1 TYR B 426     326.782 360.292  -3.314  1.00 85.12           C  
ATOM   3323  CE2 TYR B 426     324.494 360.605  -2.658  1.00 85.12           C  
ATOM   3324  OH  TYR B 426     325.088 358.831  -4.140  1.00 85.12           O  
ATOM   3325  CZ  TYR B 426     325.456 359.911  -3.369  1.00 85.12           C  
ATOM   3326  N   MET B 427     328.818 363.889   1.343  1.00 84.45           N  
ATOM   3327  CA  MET B 427     329.710 364.881   1.936  1.00 84.45           C  
ATOM   3328  C   MET B 427     330.895 365.165   1.020  1.00 84.45           C  
ATOM   3329  CB  MET B 427     330.208 364.408   3.304  1.00 84.45           C  
ATOM   3330  O   MET B 427     331.371 364.271   0.318  1.00 84.45           O  
ATOM   3331  CG  MET B 427     331.187 365.366   3.964  1.00 84.45           C  
ATOM   3332  SD  MET B 427     331.908 364.680   5.506  1.00 84.45           S  
ATOM   3333  CE  MET B 427     333.119 363.524   4.805  1.00 84.45           C  
ATOM   3334  N   ALA B 428     331.282 366.423   0.879  1.00 84.36           N  
ATOM   3335  CA  ALA B 428     332.469 366.774   0.104  1.00 84.36           C  
ATOM   3336  C   ALA B 428     333.417 367.650   0.920  1.00 84.36           C  
ATOM   3337  CB  ALA B 428     332.071 367.486  -1.187  1.00 84.36           C  
ATOM   3338  O   ALA B 428     332.975 368.529   1.663  1.00 84.36           O  
ATOM   3339  N   VAL B 429     334.711 367.330   0.858  1.00 79.96           N  
ATOM   3340  CA  VAL B 429     335.763 368.114   1.494  1.00 79.96           C  
ATOM   3341  C   VAL B 429     336.755 368.602   0.440  1.00 79.96           C  
ATOM   3342  CB  VAL B 429     336.499 367.300   2.581  1.00 79.96           C  
ATOM   3343  O   VAL B 429     337.286 367.805  -0.338  1.00 79.96           O  
ATOM   3344  CG1 VAL B 429     337.541 368.163   3.290  1.00 79.96           C  
ATOM   3345  CG2 VAL B 429     335.501 366.729   3.587  1.00 79.96           C  
ATOM   3346  N   VAL B 430     336.875 369.933   0.277  1.00 80.37           N  
ATOM   3347  CA  VAL B 430     337.853 370.522  -0.632  1.00 80.37           C  
ATOM   3348  C   VAL B 430     338.669 371.584   0.105  1.00 80.37           C  
ATOM   3349  CB  VAL B 430     337.173 371.140  -1.874  1.00 80.37           C  
ATOM   3350  O   VAL B 430     338.192 372.180   1.072  1.00 80.37           O  
ATOM   3351  CG1 VAL B 430     338.216 371.718  -2.828  1.00 80.37           C  
ATOM   3352  CG2 VAL B 430     336.312 370.097  -2.584  1.00 80.37           C  
ATOM   3353  N   TYR B 431     339.894 371.823  -0.222  1.00 78.95           N  
ATOM   3354  CA  TYR B 431     340.757 372.830   0.385  1.00 78.95           C  
ATOM   3355  C   TYR B 431     340.999 373.990  -0.575  1.00 78.95           C  
ATOM   3356  CB  TYR B 431     342.094 372.211   0.802  1.00 78.95           C  
ATOM   3357  O   TYR B 431     341.290 373.777  -1.754  1.00 78.95           O  
ATOM   3358  CG  TYR B 431     341.992 371.295   1.998  1.00 78.95           C  
ATOM   3359  CD1 TYR B 431     342.165 371.784   3.291  1.00 78.95           C  
ATOM   3360  CD2 TYR B 431     341.724 369.940   1.838  1.00 78.95           C  
ATOM   3361  CE1 TYR B 431     342.074 370.944   4.395  1.00 78.95           C  
ATOM   3362  CE2 TYR B 431     341.629 369.090   2.934  1.00 78.95           C  
ATOM   3363  OH  TYR B 431     341.714 368.764   5.298  1.00 78.95           O  
ATOM   3364  CZ  TYR B 431     341.805 369.601   4.207  1.00 78.95           C  
ATOM   3365  N   SER B 432     340.643 375.268   0.017  1.00 76.67           N  
ATOM   3366  CA  SER B 432     340.801 376.462  -0.806  1.00 76.67           C  
ATOM   3367  C   SER B 432     341.871 377.389  -0.236  1.00 76.67           C  
ATOM   3368  CB  SER B 432     339.474 377.214  -0.922  1.00 76.67           C  
ATOM   3369  O   SER B 432     341.983 377.540   0.982  1.00 76.67           O  
ATOM   3370  OG  SER B 432     339.644 378.429  -1.631  1.00 76.67           O  
ATOM   3371  N   ASN B 433     342.626 377.815  -1.096  1.00 72.61           N  
ATOM   3372  CA  ASN B 433     343.568 378.850  -0.685  1.00 72.61           C  
ATOM   3373  C   ASN B 433     343.044 380.246  -1.015  1.00 72.61           C  
ATOM   3374  CB  ASN B 433     344.932 378.628  -1.340  1.00 72.61           C  
ATOM   3375  O   ASN B 433     343.749 381.240  -0.828  1.00 72.61           O  
ATOM   3376  CG  ASN B 433     344.877 378.727  -2.853  1.00 72.61           C  
ATOM   3377  ND2 ASN B 433     346.035 378.639  -3.495  1.00 72.61           N  
ATOM   3378  OD1 ASN B 433     343.802 378.884  -3.438  1.00 72.61           O  
ATOM   3379  N   LYS B 434     341.919 380.351  -1.373  1.00 72.31           N  
ATOM   3380  CA  LYS B 434     341.340 381.605  -1.848  1.00 72.31           C  
ATOM   3381  C   LYS B 434     340.513 382.277  -0.755  1.00 72.31           C  
ATOM   3382  CB  LYS B 434     340.475 381.362  -3.085  1.00 72.31           C  
ATOM   3383  O   LYS B 434     340.476 383.505  -0.665  1.00 72.31           O  
ATOM   3384  CG  LYS B 434     341.255 380.890  -4.303  1.00 72.31           C  
ATOM   3385  CD  LYS B 434     340.354 380.744  -5.522  1.00 72.31           C  
ATOM   3386  CE  LYS B 434     341.122 380.220  -6.728  1.00 72.31           C  
ATOM   3387  NZ  LYS B 434     340.229 380.007  -7.905  1.00 72.31           N  
ATOM   3388  N   SER B 435     339.863 381.583  -0.032  1.00 72.66           N  
ATOM   3389  CA  SER B 435     338.951 382.135   0.964  1.00 72.66           C  
ATOM   3390  C   SER B 435     338.798 381.196   2.157  1.00 72.66           C  
ATOM   3391  CB  SER B 435     337.582 382.411   0.343  1.00 72.66           C  
ATOM   3392  O   SER B 435     338.848 379.974   2.001  1.00 72.66           O  
ATOM   3393  OG  SER B 435     336.662 382.853   1.328  1.00 72.66           O  
ATOM   3394  N   SER B 436     338.585 381.676   3.346  1.00 70.93           N  
ATOM   3395  CA  SER B 436     338.304 380.906   4.554  1.00 70.93           C  
ATOM   3396  C   SER B 436     336.825 380.552   4.653  1.00 70.93           C  
ATOM   3397  CB  SER B 436     338.736 381.683   5.798  1.00 70.93           C  
ATOM   3398  O   SER B 436     336.439 379.689   5.446  1.00 70.93           O  
ATOM   3399  OG  SER B 436     338.010 382.894   5.910  1.00 70.93           O  
ATOM   3400  N   VAL B 437     335.975 381.183   3.867  1.00 77.16           N  
ATOM   3401  CA  VAL B 437     334.544 380.901   3.843  1.00 77.16           C  
ATOM   3402  C   VAL B 437     334.234 379.892   2.740  1.00 77.16           C  
ATOM   3403  CB  VAL B 437     333.715 382.188   3.638  1.00 77.16           C  
ATOM   3404  O   VAL B 437     334.511 380.144   1.564  1.00 77.16           O  
ATOM   3405  CG1 VAL B 437     332.219 381.876   3.656  1.00 77.16           C  
ATOM   3406  CG2 VAL B 437     334.061 383.221   4.708  1.00 77.16           C  
ATOM   3407  N   PRO B 438     333.692 378.647   3.072  1.00 75.31           N  
ATOM   3408  CA  PRO B 438     333.392 377.599   2.093  1.00 75.31           C  
ATOM   3409  C   PRO B 438     332.429 378.066   1.005  1.00 75.31           C  
ATOM   3410  CB  PRO B 438     332.758 376.494   2.943  1.00 75.31           C  
ATOM   3411  O   PRO B 438     331.501 378.832   1.282  1.00 75.31           O  
ATOM   3412  CG  PRO B 438     333.325 376.693   4.313  1.00 75.31           C  
ATOM   3413  CD  PRO B 438     333.489 378.167   4.551  1.00 75.31           C  
ATOM   3414  N   SER B 439     332.694 377.808  -0.270  1.00 77.30           N  
ATOM   3415  CA  SER B 439     331.863 378.132  -1.424  1.00 77.30           C  
ATOM   3416  C   SER B 439     330.534 377.385  -1.376  1.00 77.30           C  
ATOM   3417  CB  SER B 439     332.597 377.800  -2.725  1.00 77.30           C  
ATOM   3418  O   SER B 439     330.478 376.236  -0.932  1.00 77.30           O  
ATOM   3419  OG  SER B 439     331.747 377.986  -3.843  1.00 77.30           O  
ATOM   3420  N   ASP B 440     329.434 377.950  -1.649  1.00 81.47           N  
ATOM   3421  CA  ASP B 440     328.123 377.315  -1.755  1.00 81.47           C  
ATOM   3422  C   ASP B 440     327.786 376.995  -3.209  1.00 81.47           C  
ATOM   3423  CB  ASP B 440     327.041 378.213  -1.150  1.00 81.47           C  
ATOM   3424  O   ASP B 440     326.621 376.776  -3.548  1.00 81.47           O  
ATOM   3425  CG  ASP B 440     327.115 378.292   0.365  1.00 81.47           C  
ATOM   3426  OD1 ASP B 440     326.674 379.308   0.944  1.00 81.47           O  
ATOM   3427  OD2 ASP B 440     327.623 377.331   0.984  1.00 81.47           O  
ATOM   3428  N   ASN B 441     328.739 377.054  -4.069  1.00 81.79           N  
ATOM   3429  CA  ASN B 441     328.603 376.659  -5.468  1.00 81.79           C  
ATOM   3430  C   ASN B 441     328.995 375.199  -5.678  1.00 81.79           C  
ATOM   3431  CB  ASN B 441     329.444 377.569  -6.366  1.00 81.79           C  
ATOM   3432  O   ASN B 441     330.159 374.833  -5.508  1.00 81.79           O  
ATOM   3433  CG  ASN B 441     329.175 377.342  -7.841  1.00 81.79           C  
ATOM   3434  ND2 ASN B 441     329.664 378.249  -8.679  1.00 81.79           N  
ATOM   3435  OD1 ASN B 441     328.530 376.362  -8.224  1.00 81.79           O  
ATOM   3436  N   PRO B 442     327.919 374.286  -5.982  1.00 75.87           N  
ATOM   3437  CA  PRO B 442     328.172 372.852  -6.143  1.00 75.87           C  
ATOM   3438  C   PRO B 442     329.275 372.556  -7.156  1.00 75.87           C  
ATOM   3439  CB  PRO B 442     326.825 372.309  -6.628  1.00 75.87           C  
ATOM   3440  O   PRO B 442     329.958 371.536  -7.051  1.00 75.87           O  
ATOM   3441  CG  PRO B 442     325.823 373.327  -6.188  1.00 75.87           C  
ATOM   3442  CD  PRO B 442     326.508 374.659  -6.085  1.00 75.87           C  
ATOM   3443  N   ALA B 443     329.612 373.408  -8.063  1.00 82.88           N  
ATOM   3444  CA  ALA B 443     330.637 373.216  -9.085  1.00 82.88           C  
ATOM   3445  C   ALA B 443     332.031 373.197  -8.467  1.00 82.88           C  
ATOM   3446  CB  ALA B 443     330.542 374.311 -10.146  1.00 82.88           C  
ATOM   3447  O   ALA B 443     332.949 372.577  -9.009  1.00 82.88           O  
ATOM   3448  N   ASP B 444     332.227 373.764  -7.397  1.00 73.82           N  
ATOM   3449  CA  ASP B 444     333.513 373.814  -6.707  1.00 73.82           C  
ATOM   3450  C   ASP B 444     333.834 372.473  -6.050  1.00 73.82           C  
ATOM   3451  CB  ASP B 444     333.517 374.927  -5.657  1.00 73.82           C  
ATOM   3452  O   ASP B 444     334.968 372.238  -5.629  1.00 73.82           O  
ATOM   3453  CG  ASP B 444     333.505 376.317  -6.269  1.00 73.82           C  
ATOM   3454  OD1 ASP B 444     332.925 377.245  -5.662  1.00 73.82           O  
ATOM   3455  OD2 ASP B 444     334.075 376.486  -7.369  1.00 73.82           O  
ATOM   3456  N   TYR B 445     332.797 371.625  -5.955  1.00 81.46           N  
ATOM   3457  CA  TYR B 445     332.935 370.325  -5.310  1.00 81.46           C  
ATOM   3458  C   TYR B 445     332.779 369.194  -6.320  1.00 81.46           C  
ATOM   3459  CB  TYR B 445     331.903 370.169  -4.189  1.00 81.46           C  
ATOM   3460  O   TYR B 445     332.638 368.030  -5.941  1.00 81.46           O  
ATOM   3461  CG  TYR B 445     332.011 371.223  -3.114  1.00 81.46           C  
ATOM   3462  CD1 TYR B 445     332.765 370.999  -1.964  1.00 81.46           C  
ATOM   3463  CD2 TYR B 445     331.357 372.444  -3.244  1.00 81.46           C  
ATOM   3464  CE1 TYR B 445     332.867 371.966  -0.970  1.00 81.46           C  
ATOM   3465  CE2 TYR B 445     331.451 373.418  -2.256  1.00 81.46           C  
ATOM   3466  OH  TYR B 445     332.303 374.133  -0.143  1.00 81.46           O  
ATOM   3467  CZ  TYR B 445     332.207 373.171  -1.124  1.00 81.46           C  
ATOM   3468  N   ALA B 446     332.681 369.550  -7.473  1.00 77.10           N  
ATOM   3469  CA  ALA B 446     332.467 368.585  -8.550  1.00 77.10           C  
ATOM   3470  C   ALA B 446     333.488 367.454  -8.484  1.00 77.10           C  
ATOM   3471  CB  ALA B 446     332.532 369.281  -9.907  1.00 77.10           C  
ATOM   3472  O   ALA B 446     334.690 367.702  -8.370  1.00 77.10           O  
ATOM   3473  N   GLY B 447     332.904 366.272  -8.314  1.00 72.43           N  
ATOM   3474  CA  GLY B 447     333.727 365.073  -8.289  1.00 72.43           C  
ATOM   3475  C   GLY B 447     334.234 364.726  -6.903  1.00 72.43           C  
ATOM   3476  O   GLY B 447     334.853 363.678  -6.706  1.00 72.43           O  
ATOM   3477  N   LYS B 448     333.854 365.560  -6.025  1.00 77.27           N  
ATOM   3478  CA  LYS B 448     334.413 365.364  -4.691  1.00 77.27           C  
ATOM   3479  C   LYS B 448     333.333 364.942  -3.699  1.00 77.27           C  
ATOM   3480  CB  LYS B 448     335.102 366.639  -4.204  1.00 77.27           C  
ATOM   3481  O   LYS B 448     333.590 364.845  -2.497  1.00 77.27           O  
ATOM   3482  CG  LYS B 448     336.200 367.142  -5.131  1.00 77.27           C  
ATOM   3483  CD  LYS B 448     337.378 366.179  -5.177  1.00 77.27           C  
ATOM   3484  CE  LYS B 448     338.527 366.740  -6.004  1.00 77.27           C  
ATOM   3485  NZ  LYS B 448     339.634 365.749  -6.158  1.00 77.27           N  
ATOM   3486  N   TRP B 449     332.090 364.657  -4.158  1.00 75.89           N  
ATOM   3487  CA  TRP B 449     330.973 364.235  -3.319  1.00 75.89           C  
ATOM   3488  C   TRP B 449     331.078 362.752  -2.979  1.00 75.89           C  
ATOM   3489  CB  TRP B 449     329.640 364.518  -4.015  1.00 75.89           C  
ATOM   3490  O   TRP B 449     331.129 361.904  -3.873  1.00 75.89           O  
ATOM   3491  CG  TRP B 449     329.350 365.976  -4.205  1.00 75.89           C  
ATOM   3492  CD1 TRP B 449     329.441 366.689  -5.369  1.00 75.89           C  
ATOM   3493  CD2 TRP B 449     328.927 366.902  -3.200  1.00 75.89           C  
ATOM   3494  CE2 TRP B 449     328.780 368.160  -3.826  1.00 75.89           C  
ATOM   3495  CE3 TRP B 449     328.656 366.789  -1.830  1.00 75.89           C  
ATOM   3496  NE1 TRP B 449     329.099 368.003  -5.148  1.00 75.89           N  
ATOM   3497  CH2 TRP B 449     328.116 369.161  -1.786  1.00 75.89           C  
ATOM   3498  CZ2 TRP B 449     328.374 369.298  -3.125  1.00 75.89           C  
ATOM   3499  CZ3 TRP B 449     328.252 367.924  -1.136  1.00 75.89           C  
ATOM   3500  N   ALA B 450     331.188 362.380  -1.525  1.00 76.41           N  
ATOM   3501  CA  ALA B 450     331.253 361.015  -1.007  1.00 76.41           C  
ATOM   3502  C   ALA B 450     329.919 360.596  -0.396  1.00 76.41           C  
ATOM   3503  CB  ALA B 450     332.371 360.890   0.025  1.00 76.41           C  
ATOM   3504  O   ALA B 450     329.319 361.349   0.376  1.00 76.41           O  
ATOM   3505  N   LEU B 451     329.359 359.479  -0.765  1.00 72.69           N  
ATOM   3506  CA  LEU B 451     328.183 358.896  -0.129  1.00 72.69           C  
ATOM   3507  C   LEU B 451     328.506 358.431   1.287  1.00 72.69           C  
ATOM   3508  CB  LEU B 451     327.652 357.721  -0.955  1.00 72.69           C  
ATOM   3509  O   LEU B 451     329.324 357.528   1.478  1.00 72.69           O  
ATOM   3510  CG  LEU B 451     326.385 357.043  -0.432  1.00 72.69           C  
ATOM   3511  CD1 LEU B 451     325.212 358.018  -0.456  1.00 72.69           C  
ATOM   3512  CD2 LEU B 451     326.068 355.798  -1.253  1.00 72.69           C  
ATOM   3513  N   ILE B 452     327.845 359.016   2.179  1.00 71.71           N  
ATOM   3514  CA  ILE B 452     328.199 358.728   3.565  1.00 71.71           C  
ATOM   3515  C   ILE B 452     327.060 357.969   4.241  1.00 71.71           C  
ATOM   3516  CB  ILE B 452     328.520 360.021   4.347  1.00 71.71           C  
ATOM   3517  O   ILE B 452     327.259 357.332   5.278  1.00 71.71           O  
ATOM   3518  CG1 ILE B 452     327.339 360.995   4.276  1.00 71.71           C  
ATOM   3519  CG2 ILE B 452     329.800 360.672   3.811  1.00 71.71           C  
ATOM   3520  CD1 ILE B 452     327.497 362.224   5.161  1.00 71.71           C  
ATOM   3521  N   LYS B 453     325.902 358.052   3.618  1.00 73.75           N  
ATOM   3522  CA  LYS B 453     324.759 357.331   4.174  1.00 73.75           C  
ATOM   3523  C   LYS B 453     324.785 355.862   3.765  1.00 73.75           C  
ATOM   3524  CB  LYS B 453     323.448 357.978   3.726  1.00 73.75           C  
ATOM   3525  O   LYS B 453     324.991 355.541   2.593  1.00 73.75           O  
ATOM   3526  CG  LYS B 453     322.207 357.359   4.352  1.00 73.75           C  
ATOM   3527  CD  LYS B 453     320.939 358.071   3.900  1.00 73.75           C  
ATOM   3528  CE  LYS B 453     319.693 357.433   4.500  1.00 73.75           C  
ATOM   3529  NZ  LYS B 453     318.442 358.085   4.008  1.00 73.75           N  
ATOM   3530  N   GLY B 454     324.551 354.882   4.814  1.00 68.13           N  
ATOM   3531  CA  GLY B 454     324.472 353.458   4.535  1.00 68.13           C  
ATOM   3532  C   GLY B 454     323.225 353.068   3.765  1.00 68.13           C  
ATOM   3533  O   GLY B 454     322.205 353.758   3.834  1.00 68.13           O  
ATOM   3534  N   ALA B 455     323.137 352.119   2.929  1.00 65.19           N  
ATOM   3535  CA  ALA B 455     322.001 351.625   2.156  1.00 65.19           C  
ATOM   3536  C   ALA B 455     320.909 351.079   3.074  1.00 65.19           C  
ATOM   3537  CB  ALA B 455     322.452 350.549   1.173  1.00 65.19           C  
ATOM   3538  O   ALA B 455     321.201 350.555   4.151  1.00 65.19           O  
ATOM   3539  N   ASP B 456     319.598 351.332   2.735  1.00 67.17           N  
ATOM   3540  CA  ASP B 456     318.480 350.764   3.482  1.00 67.17           C  
ATOM   3541  C   ASP B 456     318.455 349.242   3.361  1.00 67.17           C  
ATOM   3542  CB  ASP B 456     317.154 351.352   2.995  1.00 67.17           C  
ATOM   3543  O   ASP B 456     318.869 348.688   2.340  1.00 67.17           O  
ATOM   3544  CG  ASP B 456     317.029 352.839   3.271  1.00 67.17           C  
ATOM   3545  OD1 ASP B 456     316.112 353.488   2.721  1.00 67.17           O  
ATOM   3546  OD2 ASP B 456     317.855 353.370   4.045  1.00 67.17           O  
ATOM   3547  N   GLY B 457     318.172 348.674   4.511  1.00 60.69           N  
ATOM   3548  CA  GLY B 457     317.965 347.236   4.450  1.00 60.69           C  
ATOM   3549  C   GLY B 457     316.754 346.842   3.627  1.00 60.69           C  
ATOM   3550  O   GLY B 457     315.771 347.583   3.564  1.00 60.69           O  
ATOM   3551  N   ALA B 458     316.642 345.733   2.803  1.00 66.07           N  
ATOM   3552  CA  ALA B 458     315.511 345.229   2.028  1.00 66.07           C  
ATOM   3553  C   ALA B 458     314.367 344.798   2.943  1.00 66.07           C  
ATOM   3554  CB  ALA B 458     315.950 344.062   1.145  1.00 66.07           C  
ATOM   3555  O   ALA B 458     314.599 344.374   4.077  1.00 66.07           O  
ATOM   3556  N   ASP B 459     313.137 344.902   2.576  1.00 63.20           N  
ATOM   3557  CA  ASP B 459     311.967 344.435   3.317  1.00 63.20           C  
ATOM   3558  C   ASP B 459     311.960 342.912   3.429  1.00 63.20           C  
ATOM   3559  CB  ASP B 459     310.679 344.920   2.646  1.00 63.20           C  
ATOM   3560  O   ASP B 459     312.517 342.218   2.575  1.00 63.20           O  
ATOM   3561  CG  ASP B 459     310.528 346.430   2.675  1.00 63.20           C  
ATOM   3562  OD1 ASP B 459     309.680 346.973   1.934  1.00 63.20           O  
ATOM   3563  OD2 ASP B 459     311.264 347.083   3.445  1.00 63.20           O  
ATOM   3564  N   GLY B 460     311.487 342.454   4.567  1.00 56.49           N  
ATOM   3565  CA  GLY B 460     311.373 341.013   4.728  1.00 56.49           C  
ATOM   3566  C   GLY B 460     310.437 340.373   3.719  1.00 56.49           C  
ATOM   3567  O   GLY B 460     309.491 341.009   3.252  1.00 56.49           O  
ATOM   3568  N   VAL B 461     310.679 339.157   3.173  1.00 65.02           N  
ATOM   3569  CA  VAL B 461     309.815 338.417   2.259  1.00 65.02           C  
ATOM   3570  C   VAL B 461     308.568 337.938   2.999  1.00 65.02           C  
ATOM   3571  CB  VAL B 461     310.554 337.215   1.628  1.00 65.02           C  
ATOM   3572  O   VAL B 461     308.579 337.803   4.224  1.00 65.02           O  
ATOM   3573  CG1 VAL B 461     311.705 337.693   0.743  1.00 65.02           C  
ATOM   3574  CG2 VAL B 461     311.067 336.273   2.715  1.00 65.02           C  
ATOM   3575  N   PRO B 462     307.122 337.487   2.370  1.00 55.86           N  
ATOM   3576  CA  PRO B 462     305.909 336.987   3.023  1.00 55.86           C  
ATOM   3577  C   PRO B 462     306.128 335.649   3.727  1.00 55.86           C  
ATOM   3578  CB  PRO B 462     304.922 336.838   1.863  1.00 55.86           C  
ATOM   3579  O   PRO B 462     306.973 334.857   3.305  1.00 55.86           O  
ATOM   3580  CG  PRO B 462     305.405 337.795   0.822  1.00 55.86           C  
ATOM   3581  CD  PRO B 462     306.906 337.846   0.882  1.00 55.86           C  
ATOM   3582  N   GLY B 463     305.474 335.501   5.005  1.00 53.35           N  
ATOM   3583  CA  GLY B 463     305.544 334.229   5.706  1.00 53.35           C  
ATOM   3584  C   GLY B 463     305.032 333.064   4.878  1.00 53.35           C  
ATOM   3585  O   GLY B 463     304.343 333.263   3.876  1.00 53.35           O  
ATOM   3586  N   ALA B 464     305.487 331.769   5.144  1.00 61.42           N  
ATOM   3587  CA  ALA B 464     305.026 330.568   4.453  1.00 61.42           C  
ATOM   3588  C   ALA B 464     303.513 330.407   4.579  1.00 61.42           C  
ATOM   3589  CB  ALA B 464     305.737 329.333   5.000  1.00 61.42           C  
ATOM   3590  O   ALA B 464     302.913 330.876   5.548  1.00 61.42           O  
ATOM   3591  N   LYS B 465     302.826 329.974   3.500  1.00 63.15           N  
ATOM   3592  CA  LYS B 465     301.398 329.670   3.537  1.00 63.15           C  
ATOM   3593  C   LYS B 465     301.082 328.643   4.620  1.00 63.15           C  
ATOM   3594  CB  LYS B 465     300.924 329.159   2.176  1.00 63.15           C  
ATOM   3595  O   LYS B 465     301.847 327.699   4.832  1.00 63.15           O  
ATOM   3596  CG  LYS B 465     299.436 328.850   2.114  1.00 63.15           C  
ATOM   3597  CD  LYS B 465     299.027 328.333   0.742  1.00 63.15           C  
ATOM   3598  CE  LYS B 465     297.556 327.942   0.706  1.00 63.15           C  
ATOM   3599  NZ  LYS B 465     297.143 327.464  -0.648  1.00 63.15           N  
ATOM   3600  N   GLY B 466     299.988 328.892   5.506  1.00 56.44           N  
ATOM   3601  CA  GLY B 466     299.524 327.859   6.418  1.00 56.44           C  
ATOM   3602  C   GLY B 466     299.145 326.570   5.716  1.00 56.44           C  
ATOM   3603  O   GLY B 466     298.718 326.588   4.559  1.00 56.44           O  
ATOM   3604  N   ALA B 467     299.435 325.523   6.282  1.00 64.84           N  
ATOM   3605  CA  ALA B 467     299.054 324.235   5.709  1.00 64.84           C  
ATOM   3606  C   ALA B 467     297.541 324.136   5.538  1.00 64.84           C  
ATOM   3607  CB  ALA B 467     299.562 323.092   6.585  1.00 64.84           C  
ATOM   3608  O   ALA B 467     296.782 324.620   6.381  1.00 64.84           O  
ATOM   3609  N   ASP B 468     297.180 323.624   4.357  1.00 66.38           N  
ATOM   3610  CA  ASP B 468     295.755 323.373   4.157  1.00 66.38           C  
ATOM   3611  C   ASP B 468     295.241 322.319   5.136  1.00 66.38           C  
ATOM   3612  CB  ASP B 468     295.484 322.931   2.718  1.00 66.38           C  
ATOM   3613  O   ASP B 468     296.002 321.464   5.592  1.00 66.38           O  
ATOM   3614  CG  ASP B 468     295.741 324.030   1.702  1.00 66.38           C  
ATOM   3615  OD1 ASP B 468     295.816 323.736   0.489  1.00 66.38           O  
ATOM   3616  OD2 ASP B 468     295.871 325.202   2.118  1.00 66.38           O  
ATOM   3617  N   GLY B 469     293.903 322.560   5.539  1.00 63.78           N  
ATOM   3618  CA  GLY B 469     293.297 321.467   6.286  1.00 63.78           C  
ATOM   3619  C   GLY B 469     293.232 320.172   5.499  1.00 63.78           C  
ATOM   3620  O   GLY B 469     293.212 320.188   4.266  1.00 63.78           O  
ATOM   3621  N   ARG B 470     293.565 319.252   6.203  1.00 62.77           N  
ATOM   3622  CA  ARG B 470     293.429 317.966   5.526  1.00 62.77           C  
ATOM   3623  C   ARG B 470     291.968 317.666   5.208  1.00 62.77           C  
ATOM   3624  CB  ARG B 470     294.020 316.844   6.381  1.00 62.77           C  
ATOM   3625  O   ARG B 470     291.074 318.025   5.976  1.00 62.77           O  
ATOM   3626  CG  ARG B 470     295.518 316.968   6.611  1.00 62.77           C  
ATOM   3627  CD  ARG B 470     296.056 315.823   7.457  1.00 62.77           C  
ATOM   3628  NE  ARG B 470     295.307 315.673   8.702  1.00 62.77           N  
ATOM   3629  NH1 ARG B 470     296.479 313.819   9.426  1.00 62.77           N  
ATOM   3630  NH2 ARG B 470     294.783 314.681  10.705  1.00 62.77           N  
ATOM   3631  CZ  ARG B 470     295.524 314.725   9.609  1.00 62.77           C  
ATOM   3632  N   THR B 471     291.710 317.186   4.127  1.00 60.55           N  
ATOM   3633  CA  THR B 471     290.373 316.808   3.686  1.00 60.55           C  
ATOM   3634  C   THR B 471     290.014 315.411   4.184  1.00 60.55           C  
ATOM   3635  CB  THR B 471     290.256 316.854   2.152  1.00 60.55           C  
ATOM   3636  O   THR B 471     290.758 314.455   3.958  1.00 60.55           O  
ATOM   3637  CG2 THR B 471     288.829 316.564   1.700  1.00 60.55           C  
ATOM   3638  OG1 THR B 471     290.639 318.155   1.688  1.00 60.55           O  
ATOM   3639  N   SER B 472     288.880 315.260   5.101  1.00 66.17           N  
ATOM   3640  CA  SER B 472     288.391 313.960   5.549  1.00 66.17           C  
ATOM   3641  C   SER B 472     287.521 313.301   4.485  1.00 66.17           C  
ATOM   3642  CB  SER B 472     287.598 314.106   6.850  1.00 66.17           C  
ATOM   3643  O   SER B 472     286.809 313.984   3.746  1.00 66.17           O  
ATOM   3644  OG  SER B 472     288.419 314.617   7.885  1.00 66.17           O  
ATOM   3645  N   TYR B 473     287.912 312.085   4.183  1.00 72.44           N  
ATOM   3646  CA  TYR B 473     287.119 311.297   3.246  1.00 72.44           C  
ATOM   3647  C   TYR B 473     286.320 310.224   3.975  1.00 72.44           C  
ATOM   3648  CB  TYR B 473     288.021 310.649   2.190  1.00 72.44           C  
ATOM   3649  O   TYR B 473     286.853 309.523   4.837  1.00 72.44           O  
ATOM   3650  CG  TYR B 473     288.753 311.645   1.323  1.00 72.44           C  
ATOM   3651  CD1 TYR B 473     288.175 312.142   0.159  1.00 72.44           C  
ATOM   3652  CD2 TYR B 473     290.024 312.089   1.669  1.00 72.44           C  
ATOM   3653  CE1 TYR B 473     288.848 313.058  -0.644  1.00 72.44           C  
ATOM   3654  CE2 TYR B 473     290.707 313.006   0.875  1.00 72.44           C  
ATOM   3655  OH  TYR B 473     290.782 314.390  -1.068  1.00 72.44           O  
ATOM   3656  CZ  TYR B 473     290.112 313.484  -0.277  1.00 72.44           C  
ATOM   3657  N   PHE B 474     284.873 310.300   3.816  1.00 72.00           N  
ATOM   3658  CA  PHE B 474     283.971 309.270   4.317  1.00 72.00           C  
ATOM   3659  C   PHE B 474     283.917 308.085   3.359  1.00 72.00           C  
ATOM   3660  CB  PHE B 474     282.565 309.839   4.526  1.00 72.00           C  
ATOM   3661  O   PHE B 474     283.724 308.261   2.155  1.00 72.00           O  
ATOM   3662  CG  PHE B 474     281.577 308.838   5.065  1.00 72.00           C  
ATOM   3663  CD1 PHE B 474     280.589 308.306   4.244  1.00 72.00           C  
ATOM   3664  CD2 PHE B 474     281.638 308.429   6.389  1.00 72.00           C  
ATOM   3665  CE1 PHE B 474     279.676 307.379   4.738  1.00 72.00           C  
ATOM   3666  CE2 PHE B 474     280.728 307.502   6.890  1.00 72.00           C  
ATOM   3667  CZ  PHE B 474     279.746 306.979   6.064  1.00 72.00           C  
ATOM   3668  N   HIS B 475     284.305 306.896   3.903  1.00 70.03           N  
ATOM   3669  CA  HIS B 475     284.342 305.692   3.082  1.00 70.03           C  
ATOM   3670  C   HIS B 475     283.229 304.723   3.472  1.00 70.03           C  
ATOM   3671  CB  HIS B 475     285.702 305.002   3.202  1.00 70.03           C  
ATOM   3672  O   HIS B 475     282.948 304.539   4.659  1.00 70.03           O  
ATOM   3673  CG  HIS B 475     286.860 305.909   2.932  1.00 70.03           C  
ATOM   3674  CD2 HIS B 475     287.702 306.551   3.776  1.00 70.03           C  
ATOM   3675  ND1 HIS B 475     287.259 306.247   1.657  1.00 70.03           N  
ATOM   3676  CE1 HIS B 475     288.300 307.058   1.730  1.00 70.03           C  
ATOM   3677  NE2 HIS B 475     288.589 307.259   3.003  1.00 70.03           N  
ATOM   3678  N   THR B 476     282.466 304.241   2.455  1.00 70.02           N  
ATOM   3679  CA  THR B 476     281.453 303.210   2.650  1.00 70.02           C  
ATOM   3680  C   THR B 476     281.833 301.929   1.911  1.00 70.02           C  
ATOM   3681  CB  THR B 476     280.069 303.688   2.172  1.00 70.02           C  
ATOM   3682  O   THR B 476     282.470 301.982   0.856  1.00 70.02           O  
ATOM   3683  CG2 THR B 476     279.534 304.803   3.066  1.00 70.02           C  
ATOM   3684  OG1 THR B 476     280.177 304.180   0.829  1.00 70.02           O  
ATOM   3685  N   ALA B 477     281.591 300.901   2.554  1.00 81.99           N  
ATOM   3686  CA  ALA B 477     281.756 299.588   1.935  1.00 81.99           C  
ATOM   3687  C   ALA B 477     280.595 298.664   2.289  1.00 81.99           C  
ATOM   3688  CB  ALA B 477     283.081 298.961   2.363  1.00 81.99           C  
ATOM   3689  O   ALA B 477     279.783 298.985   3.159  1.00 81.99           O  
ATOM   3690  N   TRP B 478     280.313 297.622   1.511  1.00 79.81           N  
ATOM   3691  CA  TRP B 478     279.208 296.686   1.688  1.00 79.81           C  
ATOM   3692  C   TRP B 478     279.710 295.245   1.699  1.00 79.81           C  
ATOM   3693  CB  TRP B 478     278.165 296.866   0.581  1.00 79.81           C  
ATOM   3694  O   TRP B 478     280.727 294.932   1.077  1.00 79.81           O  
ATOM   3695  CG  TRP B 478     277.550 298.234   0.543  1.00 79.81           C  
ATOM   3696  CD1 TRP B 478     276.388 298.632   1.144  1.00 79.81           C  
ATOM   3697  CD2 TRP B 478     278.062 299.383  -0.141  1.00 79.81           C  
ATOM   3698  CE2 TRP B 478     277.162 300.444   0.091  1.00 79.81           C  
ATOM   3699  CE3 TRP B 478     279.200 299.616  -0.926  1.00 79.81           C  
ATOM   3700  NE1 TRP B 478     276.150 299.960   0.877  1.00 79.81           N  
ATOM   3701  CH2 TRP B 478     278.482 301.925  -1.200  1.00 79.81           C  
ATOM   3702  CZ2 TRP B 478     277.363 301.722  -0.435  1.00 79.81           C  
ATOM   3703  CZ3 TRP B 478     279.398 300.888  -1.448  1.00 79.81           C  
ATOM   3704  N   ALA B 479     279.087 294.457   2.516  1.00 81.68           N  
ATOM   3705  CA  ALA B 479     279.482 293.056   2.630  1.00 81.68           C  
ATOM   3706  C   ALA B 479     278.283 292.172   2.957  1.00 81.68           C  
ATOM   3707  CB  ALA B 479     280.564 292.893   3.695  1.00 81.68           C  
ATOM   3708  O   ALA B 479     277.185 292.675   3.216  1.00 81.68           O  
ATOM   3709  N   ASN B 480     278.550 290.842   2.844  1.00 78.08           N  
ATOM   3710  CA  ASN B 480     277.471 289.889   3.081  1.00 78.08           C  
ATOM   3711  C   ASN B 480     277.452 289.412   4.530  1.00 78.08           C  
ATOM   3712  CB  ASN B 480     277.590 288.696   2.131  1.00 78.08           C  
ATOM   3713  O   ASN B 480     276.489 288.779   4.968  1.00 78.08           O  
ATOM   3714  CG  ASN B 480     277.329 289.069   0.686  1.00 78.08           C  
ATOM   3715  ND2 ASN B 480     278.046 288.433  -0.231  1.00 78.08           N  
ATOM   3716  OD1 ASN B 480     276.487 289.925   0.396  1.00 78.08           O  
ATOM   3717  N   ASP B 481     278.601 289.691   5.374  1.00 79.64           N  
ATOM   3718  CA  ASP B 481     278.650 289.274   6.772  1.00 79.64           C  
ATOM   3719  C   ASP B 481     279.291 290.351   7.644  1.00 79.64           C  
ATOM   3720  CB  ASP B 481     279.417 287.957   6.913  1.00 79.64           C  
ATOM   3721  O   ASP B 481     279.858 291.317   7.129  1.00 79.64           O  
ATOM   3722  CG  ASP B 481     280.892 288.090   6.571  1.00 79.64           C  
ATOM   3723  OD1 ASP B 481     281.569 287.058   6.381  1.00 79.64           O  
ATOM   3724  OD2 ASP B 481     281.380 289.239   6.495  1.00 79.64           O  
ATOM   3725  N   VAL B 482     279.108 290.278   8.872  1.00 79.72           N  
ATOM   3726  CA  VAL B 482     279.446 291.323   9.833  1.00 79.72           C  
ATOM   3727  C   VAL B 482     280.961 291.510   9.881  1.00 79.72           C  
ATOM   3728  CB  VAL B 482     278.904 290.995  11.243  1.00 79.72           C  
ATOM   3729  O   VAL B 482     281.449 292.574  10.268  1.00 79.72           O  
ATOM   3730  CG1 VAL B 482     279.617 289.774  11.823  1.00 79.72           C  
ATOM   3731  CG2 VAL B 482     279.062 292.199  12.168  1.00 79.72           C  
ATOM   3732  N   SER B 483     281.771 290.503   9.457  1.00 76.66           N  
ATOM   3733  CA  SER B 483     283.225 290.624   9.419  1.00 76.66           C  
ATOM   3734  C   SER B 483     283.679 291.464   8.231  1.00 76.66           C  
ATOM   3735  CB  SER B 483     283.876 289.242   9.355  1.00 76.66           C  
ATOM   3736  O   SER B 483     284.810 291.957   8.208  1.00 76.66           O  
ATOM   3737  OG  SER B 483     283.692 288.657   8.077  1.00 76.66           O  
ATOM   3738  N   GLY B 484     282.884 291.643   7.318  1.00 76.57           N  
ATOM   3739  CA  GLY B 484     283.199 292.391   6.110  1.00 76.57           C  
ATOM   3740  C   GLY B 484     284.002 291.588   5.105  1.00 76.57           C  
ATOM   3741  O   GLY B 484     284.295 292.071   4.010  1.00 76.57           O  
ATOM   3742  N   GLN B 485     284.226 290.338   5.384  1.00 79.98           N  
ATOM   3743  CA  GLN B 485     285.119 289.519   4.573  1.00 79.98           C  
ATOM   3744  C   GLN B 485     284.373 288.880   3.406  1.00 79.98           C  
ATOM   3745  CB  GLN B 485     285.780 288.435   5.429  1.00 79.98           C  
ATOM   3746  O   GLN B 485     284.881 288.841   2.283  1.00 79.98           O  
ATOM   3747  CG  GLN B 485     286.788 288.977   6.433  1.00 79.98           C  
ATOM   3748  CD  GLN B 485     287.545 287.878   7.155  1.00 79.98           C  
ATOM   3749  NE2 GLN B 485     287.951 288.150   8.390  1.00 79.98           N  
ATOM   3750  OE1 GLN B 485     287.761 286.792   6.607  1.00 79.98           O  
ATOM   3751  N   SER B 486     283.144 288.510   3.567  1.00 75.69           N  
ATOM   3752  CA  SER B 486     282.357 287.845   2.534  1.00 75.69           C  
ATOM   3753  C   SER B 486     281.637 288.858   1.650  1.00 75.69           C  
ATOM   3754  CB  SER B 486     281.341 286.892   3.165  1.00 75.69           C  
ATOM   3755  O   SER B 486     280.878 289.692   2.146  1.00 75.69           O  
ATOM   3756  OG  SER B 486     280.577 286.237   2.166  1.00 75.69           O  
ATOM   3757  N   GLY B 487     281.850 288.880   0.340  1.00 80.24           N  
ATOM   3758  CA  GLY B 487     281.202 289.752  -0.629  1.00 80.24           C  
ATOM   3759  C   GLY B 487     281.602 291.208  -0.482  1.00 80.24           C  
ATOM   3760  O   GLY B 487     280.846 292.106  -0.860  1.00 80.24           O  
ATOM   3761  N   PHE B 488     282.850 291.477   0.040  1.00 83.75           N  
ATOM   3762  CA  PHE B 488     283.333 292.835   0.252  1.00 83.75           C  
ATOM   3763  C   PHE B 488     283.354 293.613  -1.060  1.00 83.75           C  
ATOM   3764  CB  PHE B 488     284.733 292.819   0.873  1.00 83.75           C  
ATOM   3765  O   PHE B 488     283.815 293.102  -2.083  1.00 83.75           O  
ATOM   3766  CG  PHE B 488     285.353 294.183   1.007  1.00 83.75           C  
ATOM   3767  CD1 PHE B 488     286.278 294.637   0.075  1.00 83.75           C  
ATOM   3768  CD2 PHE B 488     285.011 295.012   2.069  1.00 83.75           C  
ATOM   3769  CE1 PHE B 488     286.854 295.899   0.199  1.00 83.75           C  
ATOM   3770  CE2 PHE B 488     285.582 296.275   2.198  1.00 83.75           C  
ATOM   3771  CZ  PHE B 488     286.504 296.717   1.262  1.00 83.75           C  
ATOM   3772  N   THR B 489     282.692 294.790  -1.038  1.00 81.66           N  
ATOM   3773  CA  THR B 489     282.732 295.651  -2.214  1.00 81.66           C  
ATOM   3774  C   THR B 489     282.607 297.118  -1.816  1.00 81.66           C  
ATOM   3775  CB  THR B 489     281.613 295.288  -3.209  1.00 81.66           C  
ATOM   3776  O   THR B 489     281.917 297.448  -0.848  1.00 81.66           O  
ATOM   3777  CG2 THR B 489     280.239 295.412  -2.560  1.00 81.66           C  
ATOM   3778  OG1 THR B 489     281.679 296.172  -4.335  1.00 81.66           O  
ATOM   3779  N   VAL B 490     283.334 297.887  -2.534  1.00 79.21           N  
ATOM   3780  CA  VAL B 490     283.239 299.325  -2.308  1.00 79.21           C  
ATOM   3781  C   VAL B 490     282.444 299.974  -3.437  1.00 79.21           C  
ATOM   3782  CB  VAL B 490     284.636 299.977  -2.196  1.00 79.21           C  
ATOM   3783  O   VAL B 490     282.291 301.197  -3.475  1.00 79.21           O  
ATOM   3784  CG1 VAL B 490     285.361 299.489  -0.942  1.00 79.21           C  
ATOM   3785  CG2 VAL B 490     285.464 299.679  -3.445  1.00 79.21           C  
ATOM   3786  N   SER B 491     281.926 299.231  -4.318  1.00 65.26           N  
ATOM   3787  CA  SER B 491     281.334 299.747  -5.548  1.00 65.26           C  
ATOM   3788  C   SER B 491     279.811 299.734  -5.476  1.00 65.26           C  
ATOM   3789  CB  SER B 491     281.801 298.929  -6.752  1.00 65.26           C  
ATOM   3790  O   SER B 491     279.138 300.254  -6.368  1.00 65.26           O  
ATOM   3791  OG  SER B 491     282.214 297.633  -6.351  1.00 65.26           O  
ATOM   3792  N   GLY B 492     279.302 299.347  -4.416  1.00 62.23           N  
ATOM   3793  CA  GLY B 492     277.852 299.381  -4.314  1.00 62.23           C  
ATOM   3794  C   GLY B 492     277.290 298.276  -3.441  1.00 62.23           C  
ATOM   3795  O   GLY B 492     277.886 297.202  -3.328  1.00 62.23           O  
ATOM   3796  N   GLY B 493     276.021 298.667  -2.806  1.00 62.19           N  
ATOM   3797  CA  GLY B 493     275.434 297.830  -1.772  1.00 62.19           C  
ATOM   3798  C   GLY B 493     274.282 296.980  -2.277  1.00 62.19           C  
ATOM   3799  O   GLY B 493     273.635 296.279  -1.497  1.00 62.19           O  
ATOM   3800  N   ASP B 494     274.233 296.891  -3.586  1.00 63.67           N  
ATOM   3801  CA  ASP B 494     273.122 296.096  -4.101  1.00 63.67           C  
ATOM   3802  C   ASP B 494     273.257 294.632  -3.687  1.00 63.67           C  
ATOM   3803  CB  ASP B 494     273.044 296.209  -5.625  1.00 63.67           C  
ATOM   3804  O   ASP B 494     274.309 294.020  -3.885  1.00 63.67           O  
ATOM   3805  CG  ASP B 494     272.402 297.502  -6.093  1.00 63.67           C  
ATOM   3806  OD1 ASP B 494     272.451 297.803  -7.305  1.00 63.67           O  
ATOM   3807  OD2 ASP B 494     271.847 298.228  -5.242  1.00 63.67           O  
ATOM   3808  N   GLY B 495     272.221 294.011  -2.918  1.00 70.32           N  
ATOM   3809  CA  GLY B 495     272.185 292.611  -2.523  1.00 70.32           C  
ATOM   3810  C   GLY B 495     273.026 292.315  -1.296  1.00 70.32           C  
ATOM   3811  O   GLY B 495     273.156 291.158  -0.891  1.00 70.32           O  
ATOM   3812  N   LYS B 496     273.517 293.418  -0.766  1.00 76.33           N  
ATOM   3813  CA  LYS B 496     274.365 293.203   0.403  1.00 76.33           C  
ATOM   3814  C   LYS B 496     273.571 293.371   1.695  1.00 76.33           C  
ATOM   3815  CB  LYS B 496     275.553 294.166   0.391  1.00 76.33           C  
ATOM   3816  O   LYS B 496     272.517 294.013   1.703  1.00 76.33           O  
ATOM   3817  CG  LYS B 496     276.427 294.053  -0.851  1.00 76.33           C  
ATOM   3818  CD  LYS B 496     277.136 292.708  -0.915  1.00 76.33           C  
ATOM   3819  CE  LYS B 496     278.094 292.635  -2.096  1.00 76.33           C  
ATOM   3820  NZ  LYS B 496     278.687 291.272  -2.246  1.00 76.33           N  
ATOM   3821  N   LYS B 497     274.160 292.710   2.750  1.00 74.86           N  
ATOM   3822  CA  LYS B 497     273.423 292.679   4.010  1.00 74.86           C  
ATOM   3823  C   LYS B 497     274.025 293.646   5.024  1.00 74.86           C  
ATOM   3824  CB  LYS B 497     273.403 291.262   4.585  1.00 74.86           C  
ATOM   3825  O   LYS B 497     273.343 294.089   5.950  1.00 74.86           O  
ATOM   3826  CG  LYS B 497     272.672 290.251   3.714  1.00 74.86           C  
ATOM   3827  CD  LYS B 497     272.641 288.872   4.363  1.00 74.86           C  
ATOM   3828  CE  LYS B 497     271.924 287.856   3.487  1.00 74.86           C  
ATOM   3829  NZ  LYS B 497     271.876 286.508   4.126  1.00 74.86           N  
ATOM   3830  N   TYR B 498     275.375 293.977   4.848  1.00 79.50           N  
ATOM   3831  CA  TYR B 498     276.073 294.806   5.826  1.00 79.50           C  
ATOM   3832  C   TYR B 498     276.680 296.036   5.162  1.00 79.50           C  
ATOM   3833  CB  TYR B 498     277.167 293.999   6.530  1.00 79.50           C  
ATOM   3834  O   TYR B 498     277.129 295.972   4.014  1.00 79.50           O  
ATOM   3835  CG  TYR B 498     276.634 292.983   7.512  1.00 79.50           C  
ATOM   3836  CD1 TYR B 498     276.609 293.254   8.878  1.00 79.50           C  
ATOM   3837  CD2 TYR B 498     276.157 291.753   7.077  1.00 79.50           C  
ATOM   3838  CE1 TYR B 498     276.122 292.321   9.787  1.00 79.50           C  
ATOM   3839  CE2 TYR B 498     275.667 290.812   7.976  1.00 79.50           C  
ATOM   3840  OH  TYR B 498     275.170 290.178  10.223  1.00 79.50           O  
ATOM   3841  CZ  TYR B 498     275.654 291.105   9.327  1.00 79.50           C  
ATOM   3842  N   ILE B 499     276.592 297.223   5.932  1.00 77.27           N  
ATOM   3843  CA  ILE B 499     277.246 298.454   5.500  1.00 77.27           C  
ATOM   3844  C   ILE B 499     278.410 298.775   6.434  1.00 77.27           C  
ATOM   3845  CB  ILE B 499     276.252 299.638   5.458  1.00 77.27           C  
ATOM   3846  O   ILE B 499     278.309 298.588   7.649  1.00 77.27           O  
ATOM   3847  CG1 ILE B 499     276.940 300.892   4.907  1.00 77.27           C  
ATOM   3848  CG2 ILE B 499     275.664 299.900   6.846  1.00 77.27           C  
ATOM   3849  CD1 ILE B 499     275.986 302.041   4.610  1.00 77.27           C  
ATOM   3850  N   GLY B 500     279.576 298.957   5.873  1.00 80.26           N  
ATOM   3851  CA  GLY B 500     280.750 299.399   6.609  1.00 80.26           C  
ATOM   3852  C   GLY B 500     281.122 300.842   6.327  1.00 80.26           C  
ATOM   3853  O   GLY B 500     281.048 301.296   5.184  1.00 80.26           O  
ATOM   3854  N   THR B 501     281.426 301.619   7.442  1.00 72.62           N  
ATOM   3855  CA  THR B 501     281.819 303.013   7.273  1.00 72.62           C  
ATOM   3856  C   THR B 501     283.080 303.321   8.077  1.00 72.62           C  
ATOM   3857  CB  THR B 501     280.688 303.967   7.701  1.00 72.62           C  
ATOM   3858  O   THR B 501     283.359 302.661   9.080  1.00 72.62           O  
ATOM   3859  CG2 THR B 501     279.382 303.622   6.998  1.00 72.62           C  
ATOM   3860  OG1 THR B 501     280.498 303.868   9.119  1.00 72.62           O  
ATOM   3861  N   TYR B 502     284.038 304.085   7.528  1.00 80.22           N  
ATOM   3862  CA  TYR B 502     285.147 304.676   8.269  1.00 80.22           C  
ATOM   3863  C   TYR B 502     285.592 305.987   7.630  1.00 80.22           C  
ATOM   3864  CB  TYR B 502     286.326 303.702   8.339  1.00 80.22           C  
ATOM   3865  O   TYR B 502     285.204 306.297   6.500  1.00 80.22           O  
ATOM   3866  CG  TYR B 502     287.184 303.695   7.096  1.00 80.22           C  
ATOM   3867  CD1 TYR B 502     286.832 302.930   5.987  1.00 80.22           C  
ATOM   3868  CD2 TYR B 502     288.347 304.455   7.029  1.00 80.22           C  
ATOM   3869  CE1 TYR B 502     287.619 302.919   4.841  1.00 80.22           C  
ATOM   3870  CE2 TYR B 502     289.142 304.452   5.888  1.00 80.22           C  
ATOM   3871  OH  TYR B 502     289.553 303.676   3.668  1.00 80.22           O  
ATOM   3872  CZ  TYR B 502     288.769 303.682   4.800  1.00 80.22           C  
ATOM   3873  N   SER B 503     286.218 306.904   8.390  1.00 75.76           N  
ATOM   3874  CA  SER B 503     286.731 308.171   7.880  1.00 75.76           C  
ATOM   3875  C   SER B 503     288.236 308.286   8.096  1.00 75.76           C  
ATOM   3876  CB  SER B 503     286.020 309.347   8.554  1.00 75.76           C  
ATOM   3877  O   SER B 503     288.767 307.775   9.084  1.00 75.76           O  
ATOM   3878  OG  SER B 503     284.620 309.277   8.341  1.00 75.76           O  
ATOM   3879  N   ASP B 504     288.866 308.591   6.944  1.00 78.80           N  
ATOM   3880  CA  ASP B 504     290.294 308.881   7.040  1.00 78.80           C  
ATOM   3881  C   ASP B 504     290.688 310.021   6.104  1.00 78.80           C  
ATOM   3882  CB  ASP B 504     291.118 307.631   6.722  1.00 78.80           C  
ATOM   3883  O   ASP B 504     289.831 310.785   5.653  1.00 78.80           O  
ATOM   3884  CG  ASP B 504     291.044 307.228   5.260  1.00 78.80           C  
ATOM   3885  OD1 ASP B 504     291.605 306.175   4.887  1.00 78.80           O  
ATOM   3886  OD2 ASP B 504     290.420 307.972   4.471  1.00 78.80           O  
ATOM   3887  N   PHE B 505     292.048 310.254   5.900  1.00 78.00           N  
ATOM   3888  CA  PHE B 505     292.479 311.408   5.119  1.00 78.00           C  
ATOM   3889  C   PHE B 505     293.023 310.971   3.763  1.00 78.00           C  
ATOM   3890  CB  PHE B 505     293.543 312.207   5.878  1.00 78.00           C  
ATOM   3891  O   PHE B 505     293.678 311.752   3.071  1.00 78.00           O  
ATOM   3892  CG  PHE B 505     293.060 312.766   7.189  1.00 78.00           C  
ATOM   3893  CD1 PHE B 505     292.209 313.864   7.221  1.00 78.00           C  
ATOM   3894  CD2 PHE B 505     293.456 312.194   8.390  1.00 78.00           C  
ATOM   3895  CE1 PHE B 505     291.760 314.385   8.433  1.00 78.00           C  
ATOM   3896  CE2 PHE B 505     293.014 312.709   9.606  1.00 78.00           C  
ATOM   3897  CZ  PHE B 505     292.165 313.804   9.624  1.00 78.00           C  
ATOM   3898  N   THR B 506     292.653 309.865   3.536  1.00 72.11           N  
ATOM   3899  CA  THR B 506     293.010 309.307   2.238  1.00 72.11           C  
ATOM   3900  C   THR B 506     291.779 309.182   1.345  1.00 72.11           C  
ATOM   3901  CB  THR B 506     293.680 307.927   2.388  1.00 72.11           C  
ATOM   3902  O   THR B 506     290.751 308.648   1.767  1.00 72.11           O  
ATOM   3903  CG2 THR B 506     294.230 307.434   1.053  1.00 72.11           C  
ATOM   3904  OG1 THR B 506     294.756 308.025   3.328  1.00 72.11           O  
ATOM   3905  N   GLN B 507     291.939 309.729   0.123  1.00 75.95           N  
ATOM   3906  CA  GLN B 507     290.798 309.769  -0.785  1.00 75.95           C  
ATOM   3907  C   GLN B 507     290.414 308.367  -1.247  1.00 75.95           C  
ATOM   3908  CB  GLN B 507     291.105 310.655  -1.994  1.00 75.95           C  
ATOM   3909  O   GLN B 507     289.230 308.034  -1.319  1.00 75.95           O  
ATOM   3910  CG  GLN B 507     289.923 310.843  -2.934  1.00 75.95           C  
ATOM   3911  CD  GLN B 507     290.201 311.849  -4.035  1.00 75.95           C  
ATOM   3912  NE2 GLN B 507     289.160 312.233  -4.765  1.00 75.95           N  
ATOM   3913  OE1 GLN B 507     291.343 312.280  -4.226  1.00 75.95           O  
ATOM   3914  N   ALA B 508     291.317 307.419  -1.484  1.00 79.09           N  
ATOM   3915  CA  ALA B 508     291.057 306.076  -1.995  1.00 79.09           C  
ATOM   3916  C   ALA B 508     290.394 305.204  -0.933  1.00 79.09           C  
ATOM   3917  CB  ALA B 508     292.355 305.430  -2.474  1.00 79.09           C  
ATOM   3918  O   ALA B 508     290.774 305.245   0.240  1.00 79.09           O  
ATOM   3919  N   ASP B 509     289.260 304.442  -1.288  1.00 76.93           N  
ATOM   3920  CA  ASP B 509     288.629 303.498  -0.371  1.00 76.93           C  
ATOM   3921  C   ASP B 509     289.610 302.407   0.056  1.00 76.93           C  
ATOM   3922  CB  ASP B 509     287.391 302.869  -1.014  1.00 76.93           C  
ATOM   3923  O   ASP B 509     290.393 301.916  -0.759  1.00 76.93           O  
ATOM   3924  CG  ASP B 509     286.278 303.872  -1.263  1.00 76.93           C  
ATOM   3925  OD1 ASP B 509     285.580 303.765  -2.295  1.00 76.93           O  
ATOM   3926  OD2 ASP B 509     286.100 304.779  -0.422  1.00 76.93           O  
ATOM   3927  N   SER B 510     289.626 302.085   1.333  1.00 79.58           N  
ATOM   3928  CA  SER B 510     290.435 300.971   1.816  1.00 79.58           C  
ATOM   3929  C   SER B 510     289.950 299.645   1.244  1.00 79.58           C  
ATOM   3930  CB  SER B 510     290.411 300.915   3.345  1.00 79.58           C  
ATOM   3931  O   SER B 510     288.745 299.418   1.123  1.00 79.58           O  
ATOM   3932  OG  SER B 510     291.132 299.788   3.818  1.00 79.58           O  
ATOM   3933  N   THR B 511     290.837 298.759   0.781  1.00 82.38           N  
ATOM   3934  CA  THR B 511     290.484 297.426   0.304  1.00 82.38           C  
ATOM   3935  C   THR B 511     290.544 296.412   1.442  1.00 82.38           C  
ATOM   3936  CB  THR B 511     291.415 296.977  -0.838  1.00 82.38           C  
ATOM   3937  O   THR B 511     290.334 295.216   1.227  1.00 82.38           O  
ATOM   3938  CG2 THR B 511     291.290 297.901  -2.044  1.00 82.38           C  
ATOM   3939  OG1 THR B 511     292.771 296.994  -0.375  1.00 82.38           O  
ATOM   3940  N   ASN B 512     290.881 297.000   2.757  1.00 84.50           N  
ATOM   3941  CA  ASN B 512     290.944 296.153   3.943  1.00 84.50           C  
ATOM   3942  C   ASN B 512     289.657 296.234   4.758  1.00 84.50           C  
ATOM   3943  CB  ASN B 512     292.146 296.533   4.811  1.00 84.50           C  
ATOM   3944  O   ASN B 512     289.374 297.257   5.382  1.00 84.50           O  
ATOM   3945  CG  ASN B 512     292.370 295.563   5.954  1.00 84.50           C  
ATOM   3946  ND2 ASN B 512     293.433 295.784   6.718  1.00 84.50           N  
ATOM   3947  OD1 ASN B 512     291.595 294.623   6.149  1.00 84.50           O  
ATOM   3948  N   PRO B 513     288.667 295.117   4.773  1.00 80.52           N  
ATOM   3949  CA  PRO B 513     287.396 295.114   5.499  1.00 80.52           C  
ATOM   3950  C   PRO B 513     287.559 295.469   6.975  1.00 80.52           C  
ATOM   3951  CB  PRO B 513     286.899 293.676   5.336  1.00 80.52           C  
ATOM   3952  O   PRO B 513     286.637 296.007   7.591  1.00 80.52           O  
ATOM   3953  CG  PRO B 513     287.564 293.181   4.091  1.00 80.52           C  
ATOM   3954  CD  PRO B 513     288.889 293.873   3.952  1.00 80.52           C  
ATOM   3955  N   ALA B 514     288.686 295.237   7.552  1.00 83.70           N  
ATOM   3956  CA  ALA B 514     288.943 295.490   8.968  1.00 83.70           C  
ATOM   3957  C   ALA B 514     288.992 296.988   9.257  1.00 83.70           C  
ATOM   3958  CB  ALA B 514     290.248 294.826   9.398  1.00 83.70           C  
ATOM   3959  O   ALA B 514     288.874 297.408  10.411  1.00 83.70           O  
ATOM   3960  N   ASP B 515     289.139 297.843   8.287  1.00 79.71           N  
ATOM   3961  CA  ASP B 515     289.191 299.292   8.445  1.00 79.71           C  
ATOM   3962  C   ASP B 515     287.796 299.870   8.673  1.00 79.71           C  
ATOM   3963  CB  ASP B 515     289.835 299.943   7.219  1.00 79.71           C  
ATOM   3964  O   ASP B 515     287.656 301.005   9.131  1.00 79.71           O  
ATOM   3965  CG  ASP B 515     291.322 299.652   7.105  1.00 79.71           C  
ATOM   3966  OD1 ASP B 515     291.887 299.789   5.999  1.00 79.71           O  
ATOM   3967  OD2 ASP B 515     291.931 299.280   8.131  1.00 79.71           O  
ATOM   3968  N   TYR B 516     286.723 299.069   8.304  1.00 80.08           N  
ATOM   3969  CA  TYR B 516     285.344 299.539   8.359  1.00 80.08           C  
ATOM   3970  C   TYR B 516     284.655 299.063   9.633  1.00 80.08           C  
ATOM   3971  CB  TYR B 516     284.563 299.055   7.133  1.00 80.08           C  
ATOM   3972  O   TYR B 516     284.938 297.968  10.127  1.00 80.08           O  
ATOM   3973  CG  TYR B 516     285.113 299.566   5.823  1.00 80.08           C  
ATOM   3974  CD1 TYR B 516     284.562 300.685   5.203  1.00 80.08           C  
ATOM   3975  CD2 TYR B 516     286.184 298.932   5.203  1.00 80.08           C  
ATOM   3976  CE1 TYR B 516     285.064 301.159   3.995  1.00 80.08           C  
ATOM   3977  CE2 TYR B 516     286.694 299.397   3.995  1.00 80.08           C  
ATOM   3978  OH  TYR B 516     286.630 300.974   2.205  1.00 80.08           O  
ATOM   3979  CZ  TYR B 516     286.130 300.509   3.401  1.00 80.08           C  
ATOM   3980  N   ASN B 517     283.791 300.056  10.247  1.00 74.96           N  
ATOM   3981  CA  ASN B 517     282.817 299.640  11.252  1.00 74.96           C  
ATOM   3982  C   ASN B 517     281.518 299.166  10.608  1.00 74.96           C  
ATOM   3983  CB  ASN B 517     282.539 300.780  12.233  1.00 74.96           C  
ATOM   3984  O   ASN B 517     280.860 299.924   9.894  1.00 74.96           O  
ATOM   3985  CG  ASN B 517     283.752 301.142  13.068  1.00 74.96           C  
ATOM   3986  ND2 ASN B 517     284.163 302.401  13.002  1.00 74.96           N  
ATOM   3987  OD1 ASN B 517     284.315 300.294  13.766  1.00 74.96           O  
ATOM   3988  N   TRP B 518     281.231 297.848  10.702  1.00 77.62           N  
ATOM   3989  CA  TRP B 518     280.175 297.188   9.942  1.00 77.62           C  
ATOM   3990  C   TRP B 518     278.875 297.149  10.738  1.00 77.62           C  
ATOM   3991  CB  TRP B 518     280.597 295.767   9.558  1.00 77.62           C  
ATOM   3992  O   TRP B 518     278.895 297.029  11.965  1.00 77.62           O  
ATOM   3993  CG  TRP B 518     281.777 295.711   8.635  1.00 77.62           C  
ATOM   3994  CD1 TRP B 518     283.090 295.566   8.985  1.00 77.62           C  
ATOM   3995  CD2 TRP B 518     281.749 295.802   7.207  1.00 77.62           C  
ATOM   3996  CE2 TRP B 518     283.084 295.705   6.756  1.00 77.62           C  
ATOM   3997  CE3 TRP B 518     280.724 295.957   6.264  1.00 77.62           C  
ATOM   3998  NE1 TRP B 518     283.882 295.562   7.859  1.00 77.62           N  
ATOM   3999  CH2 TRP B 518     282.399 295.909   4.499  1.00 77.62           C  
ATOM   4000  CZ2 TRP B 518     283.421 295.759   5.401  1.00 77.62           C  
ATOM   4001  CZ3 TRP B 518     281.061 296.008   4.916  1.00 77.62           C  
ATOM   4002  N   ALA B 519     277.720 297.425   9.986  1.00 71.07           N  
ATOM   4003  CA  ALA B 519     276.382 297.304  10.560  1.00 71.07           C  
ATOM   4004  C   ALA B 519     275.428 296.623   9.585  1.00 71.07           C  
ATOM   4005  CB  ALA B 519     275.846 298.677  10.955  1.00 71.07           C  
ATOM   4006  O   ALA B 519     275.505 296.842   8.374  1.00 71.07           O  
ATOM   4007  N   LEU B 520     274.495 295.640  10.124  1.00 72.64           N  
ATOM   4008  CA  LEU B 520     273.448 295.032   9.310  1.00 72.64           C  
ATOM   4009  C   LEU B 520     272.432 296.077   8.861  1.00 72.64           C  
ATOM   4010  CB  LEU B 520     272.742 293.919  10.089  1.00 72.64           C  
ATOM   4011  O   LEU B 520     271.803 296.733   9.693  1.00 72.64           O  
ATOM   4012  CG  LEU B 520     271.685 293.121   9.324  1.00 72.64           C  
ATOM   4013  CD1 LEU B 520     272.333 292.322   8.199  1.00 72.64           C  
ATOM   4014  CD2 LEU B 520     270.923 292.200  10.270  1.00 72.64           C  
ATOM   4015  N   PHE B 521     272.453 296.302   7.486  1.00 64.13           N  
ATOM   4016  CA  PHE B 521     271.526 297.347   7.073  1.00 64.13           C  
ATOM   4017  C   PHE B 521     270.361 296.757   6.286  1.00 64.13           C  
ATOM   4018  CB  PHE B 521     272.247 298.404   6.229  1.00 64.13           C  
ATOM   4019  O   PHE B 521     269.359 297.434   6.049  1.00 64.13           O  
ATOM   4020  CG  PHE B 521     272.471 297.989   4.800  1.00 64.13           C  
ATOM   4021  CD1 PHE B 521     273.127 296.801   4.501  1.00 64.13           C  
ATOM   4022  CD2 PHE B 521     272.027 298.788   3.754  1.00 64.13           C  
ATOM   4023  CE1 PHE B 521     273.336 296.415   3.179  1.00 64.13           C  
ATOM   4024  CE2 PHE B 521     272.234 298.409   2.430  1.00 64.13           C  
ATOM   4025  CZ  PHE B 521     272.889 297.222   2.145  1.00 64.13           C  
ATOM   4026  N   LYS B 522     270.542 295.544   6.005  1.00 65.46           N  
ATOM   4027  CA  LYS B 522     269.387 294.863   5.428  1.00 65.46           C  
ATOM   4028  C   LYS B 522     268.386 294.468   6.510  1.00 65.46           C  
ATOM   4029  CB  LYS B 522     269.828 293.625   4.647  1.00 65.46           C  
ATOM   4030  O   LYS B 522     268.773 293.974   7.571  1.00 65.46           O  
ATOM   4031  CG  LYS B 522     268.690 292.893   3.952  1.00 65.46           C  
ATOM   4032  CD  LYS B 522     269.200 291.714   3.133  1.00 65.46           C  
ATOM   4033  CE  LYS B 522     268.061 290.975   2.445  1.00 65.46           C  
ATOM   4034  NZ  LYS B 522     268.565 289.918   1.518  1.00 65.46           N  
ATOM   4035  N   GLY B 523     267.046 294.817   6.307  1.00 59.31           N  
ATOM   4036  CA  GLY B 523     266.034 294.408   7.266  1.00 59.31           C  
ATOM   4037  C   GLY B 523     265.961 292.905   7.455  1.00 59.31           C  
ATOM   4038  O   GLY B 523     266.309 292.143   6.550  1.00 59.31           O  
ATOM   4039  N   GLU B 524     265.729 292.556   8.536  1.00 61.55           N  
ATOM   4040  CA  GLU B 524     265.546 291.133   8.805  1.00 61.55           C  
ATOM   4041  C   GLU B 524     264.449 290.541   7.925  1.00 61.55           C  
ATOM   4042  CB  GLU B 524     265.216 290.904  10.283  1.00 61.55           C  
ATOM   4043  O   GLU B 524     263.482 291.226   7.584  1.00 61.55           O  
ATOM   4044  CG  GLU B 524     266.319 291.347  11.234  1.00 61.55           C  
ATOM   4045  CD  GLU B 524     267.404 290.300  11.422  1.00 61.55           C  
ATOM   4046  OE1 GLU B 524     268.515 290.654  11.881  1.00 61.55           O  
ATOM   4047  OE2 GLU B 524     267.144 289.118  11.107  1.00 61.55           O  
ATOM   4048  N   ASP B 525     264.530 289.411   7.543  1.00 59.57           N  
ATOM   4049  CA  ASP B 525     263.479 288.730   6.793  1.00 59.57           C  
ATOM   4050  C   ASP B 525     262.202 288.612   7.622  1.00 59.57           C  
ATOM   4051  CB  ASP B 525     263.948 287.344   6.348  1.00 59.57           C  
ATOM   4052  O   ASP B 525     262.257 288.581   8.853  1.00 59.57           O  
ATOM   4053  CG  ASP B 525     265.086 287.397   5.344  1.00 59.57           C  
ATOM   4054  OD1 ASP B 525     265.773 286.372   5.145  1.00 59.57           O  
ATOM   4055  OD2 ASP B 525     265.299 288.474   4.748  1.00 59.57           O  
ATOM   4056  N   GLY B 526     261.116 288.873   6.817  1.00 52.51           N  
ATOM   4057  CA  GLY B 526     259.843 288.737   7.508  1.00 52.51           C  
ATOM   4058  C   GLY B 526     259.665 287.383   8.169  1.00 52.51           C  
ATOM   4059  O   GLY B 526     260.294 286.402   7.766  1.00 52.51           O  
ATOM   4060  N   ASP B 527     259.170 287.478   9.316  1.00 57.98           N  
ATOM   4061  CA  ASP B 527     258.841 286.239  10.014  1.00 57.98           C  
ATOM   4062  C   ASP B 527     257.995 285.321   9.135  1.00 57.98           C  
ATOM   4063  CB  ASP B 527     258.105 286.540  11.321  1.00 57.98           C  
ATOM   4064  O   ASP B 527     257.432 285.761   8.131  1.00 57.98           O  
ATOM   4065  CG  ASP B 527     258.979 287.242  12.346  1.00 57.98           C  
ATOM   4066  OD1 ASP B 527     258.445 287.992  13.191  1.00 57.98           O  
ATOM   4067  OD2 ASP B 527     260.213 287.048  12.304  1.00 57.98           O  
ATOM   4068  N   VAL B 528     257.890 284.093   9.367  1.00 59.90           N  
ATOM   4069  CA  VAL B 528     257.059 283.095   8.703  1.00 59.90           C  
ATOM   4070  C   VAL B 528     255.586 283.476   8.836  1.00 59.90           C  
ATOM   4071  CB  VAL B 528     257.297 281.682   9.282  1.00 59.90           C  
ATOM   4072  O   VAL B 528     255.139 283.886   9.909  1.00 59.90           O  
ATOM   4073  CG1 VAL B 528     256.416 280.654   8.576  1.00 59.90           C  
ATOM   4074  CG2 VAL B 528     258.771 281.300   9.163  1.00 59.90           C  
ATOM   4075  N   GLY B 529     255.045 283.885   7.495  1.00 48.62           N  
ATOM   4076  CA  GLY B 529     253.630 284.220   7.530  1.00 48.62           C  
ATOM   4077  C   GLY B 529     252.819 283.292   8.414  1.00 48.62           C  
ATOM   4078  O   GLY B 529     253.271 282.194   8.749  1.00 48.62           O  
ATOM   4079  N   PRO B 530     251.493 283.667   9.096  1.00 55.19           N  
ATOM   4080  CA  PRO B 530     250.659 282.796   9.930  1.00 55.19           C  
ATOM   4081  C   PRO B 530     250.269 281.500   9.225  1.00 55.19           C  
ATOM   4082  CB  PRO B 530     249.425 283.656  10.214  1.00 55.19           C  
ATOM   4083  O   PRO B 530     250.326 281.421   7.995  1.00 55.19           O  
ATOM   4084  CG  PRO B 530     249.550 284.821   9.286  1.00 55.19           C  
ATOM   4085  CD  PRO B 530     250.914 284.790   8.661  1.00 55.19           C  
ATOM   4086  N   LYS B 531     250.064 280.526   9.859  1.00 56.81           N  
ATOM   4087  CA  LYS B 531     249.561 279.260   9.334  1.00 56.81           C  
ATOM   4088  C   LYS B 531     248.253 279.461   8.573  1.00 56.81           C  
ATOM   4089  CB  LYS B 531     249.358 278.252  10.467  1.00 56.81           C  
ATOM   4090  O   LYS B 531     247.412 280.267   8.978  1.00 56.81           O  
ATOM   4091  CG  LYS B 531     248.955 276.862   9.994  1.00 56.81           C  
ATOM   4092  CD  LYS B 531     248.826 275.892  11.161  1.00 56.81           C  
ATOM   4093  CE  LYS B 531     248.436 274.497  10.688  1.00 56.81           C  
ATOM   4094  NZ  LYS B 531     248.384 273.522  11.819  1.00 56.81           N  
ATOM   4095  N   GLY B 532     248.249 279.072   7.244  1.00 45.73           N  
ATOM   4096  CA  GLY B 532     247.033 279.185   6.455  1.00 45.73           C  
ATOM   4097  C   GLY B 532     245.789 278.766   7.214  1.00 45.73           C  
ATOM   4098  O   GLY B 532     245.877 278.049   8.214  1.00 45.73           O  
ATOM   4099  N   ASP B 533     244.600 279.435   6.871  1.00 55.13           N  
ATOM   4100  CA  ASP B 533     243.336 279.072   7.503  1.00 55.13           C  
ATOM   4101  C   ASP B 533     243.068 277.574   7.374  1.00 55.13           C  
ATOM   4102  CB  ASP B 533     242.181 279.868   6.890  1.00 55.13           C  
ATOM   4103  O   ASP B 533     243.600 276.919   6.476  1.00 55.13           O  
ATOM   4104  CG  ASP B 533     242.283 281.360   7.155  1.00 55.13           C  
ATOM   4105  OD1 ASP B 533     241.776 282.160   6.340  1.00 55.13           O  
ATOM   4106  OD2 ASP B 533     242.879 281.738   8.187  1.00 55.13           O  
ATOM   4107  N   GLN B 534     242.483 277.110   8.235  1.00 53.11           N  
ATOM   4108  CA  GLN B 534     242.046 275.717   8.202  1.00 53.11           C  
ATOM   4109  C   GLN B 534     241.317 275.402   6.898  1.00 53.11           C  
ATOM   4110  CB  GLN B 534     241.143 275.409   9.397  1.00 53.11           C  
ATOM   4111  O   GLN B 534     240.572 276.236   6.379  1.00 53.11           O  
ATOM   4112  CG  GLN B 534     240.755 273.942   9.511  1.00 53.11           C  
ATOM   4113  CD  GLN B 534     240.077 273.614  10.828  1.00 53.11           C  
ATOM   4114  NE2 GLN B 534     239.587 272.386  10.954  1.00 53.11           N  
ATOM   4115  OE1 GLN B 534     239.997 274.459  11.727  1.00 53.11           O  
ATOM   4116  N   GLY B 535     242.378 274.422   6.999  1.00 59.57           N  
ATOM   4117  CA  GLY B 535     241.805 273.835   5.798  1.00 59.57           C  
ATOM   4118  C   GLY B 535     240.367 273.385   5.982  1.00 59.57           C  
ATOM   4119  O   GLY B 535     239.976 272.971   7.075  1.00 59.57           O  
ATOM   4120  N   LEU B 536     239.224 274.010   5.051  1.00 77.24           N  
ATOM   4121  CA  LEU B 536     237.794 273.725   5.005  1.00 77.24           C  
ATOM   4122  C   LEU B 536     237.539 272.221   5.025  1.00 77.24           C  
ATOM   4123  CB  LEU B 536     237.164 274.344   3.755  1.00 77.24           C  
ATOM   4124  O   LEU B 536     238.350 271.442   4.519  1.00 77.24           O  
ATOM   4125  CG  LEU B 536     237.220 275.869   3.653  1.00 77.24           C  
ATOM   4126  CD1 LEU B 536     236.828 276.322   2.249  1.00 77.24           C  
ATOM   4127  CD2 LEU B 536     236.313 276.510   4.699  1.00 77.24           C  
ATOM   4128  N   PRO B 537     236.298 271.646   5.857  1.00 79.28           N  
ATOM   4129  CA  PRO B 537     235.978 270.217   5.871  1.00 79.28           C  
ATOM   4130  C   PRO B 537     235.738 269.654   4.471  1.00 79.28           C  
ATOM   4131  CB  PRO B 537     234.701 270.149   6.713  1.00 79.28           C  
ATOM   4132  O   PRO B 537     235.282 270.376   3.581  1.00 79.28           O  
ATOM   4133  CG  PRO B 537     234.680 271.433   7.478  1.00 79.28           C  
ATOM   4134  CD  PRO B 537     235.428 272.470   6.691  1.00 79.28           C  
ATOM   4135  N   GLY B 538     236.318 268.469   4.231  1.00 76.92           N  
ATOM   4136  CA  GLY B 538     236.092 267.775   2.974  1.00 76.92           C  
ATOM   4137  C   GLY B 538     234.621 267.614   2.637  1.00 76.92           C  
ATOM   4138  O   GLY B 538     233.754 267.909   3.462  1.00 76.92           O  
ATOM   4139  N   ALA B 539     234.342 267.441   1.632  1.00 84.51           N  
ATOM   4140  CA  ALA B 539     232.981 267.235   1.147  1.00 84.51           C  
ATOM   4141  C   ALA B 539     232.304 266.083   1.883  1.00 84.51           C  
ATOM   4142  CB  ALA B 539     232.987 266.971  -0.357  1.00 84.51           C  
ATOM   4143  O   ALA B 539     232.978 265.203   2.425  1.00 84.51           O  
ATOM   4144  N   LYS B 540     231.029 266.113   2.124  1.00 86.08           N  
ATOM   4145  CA  LYS B 540     230.219 265.055   2.721  1.00 86.08           C  
ATOM   4146  C   LYS B 540     230.413 263.733   1.983  1.00 86.08           C  
ATOM   4147  CB  LYS B 540     228.740 265.445   2.719  1.00 86.08           C  
ATOM   4148  O   LYS B 540     230.528 263.712   0.756  1.00 86.08           O  
ATOM   4149  CG  LYS B 540     227.833 264.433   3.402  1.00 86.08           C  
ATOM   4150  CD  LYS B 540     226.377 264.879   3.374  1.00 86.08           C  
ATOM   4151  CE  LYS B 540     225.459 263.835   3.995  1.00 86.08           C  
ATOM   4152  NZ  LYS B 540     224.034 264.283   4.002  1.00 86.08           N  
ATOM   4153  N   GLY B 541     230.758 262.470   2.635  1.00 80.86           N  
ATOM   4154  CA  GLY B 541     230.866 261.137   2.063  1.00 80.86           C  
ATOM   4155  C   GLY B 541     229.653 260.740   1.241  1.00 80.86           C  
ATOM   4156  O   GLY B 541     228.562 261.279   1.436  1.00 80.86           O  
ATOM   4157  N   ALA B 542     229.736 260.039   0.191  1.00 84.79           N  
ATOM   4158  CA  ALA B 542     228.644 259.503  -0.618  1.00 84.79           C  
ATOM   4159  C   ALA B 542     227.625 258.773   0.253  1.00 84.79           C  
ATOM   4160  CB  ALA B 542     229.189 258.566  -1.693  1.00 84.79           C  
ATOM   4161  O   ALA B 542     227.988 258.139   1.247  1.00 84.79           O  
ATOM   4162  N   ASP B 543     226.283 259.006   0.241  1.00 85.70           N  
ATOM   4163  CA  ASP B 543     225.209 258.330   0.963  1.00 85.70           C  
ATOM   4164  C   ASP B 543     225.254 256.822   0.729  1.00 85.70           C  
ATOM   4165  CB  ASP B 543     223.847 258.887   0.542  1.00 85.70           C  
ATOM   4166  O   ASP B 543     225.719 256.364  -0.317  1.00 85.70           O  
ATOM   4167  CG  ASP B 543     223.658 260.343   0.925  1.00 85.70           C  
ATOM   4168  OD1 ASP B 543     222.699 260.982   0.440  1.00 85.70           O  
ATOM   4169  OD2 ASP B 543     224.476 260.859   1.717  1.00 85.70           O  
ATOM   4170  N   GLY B 544     225.130 255.886   1.641  1.00 83.36           N  
ATOM   4171  CA  GLY B 544     224.938 254.456   1.455  1.00 83.36           C  
ATOM   4172  C   GLY B 544     223.806 254.125   0.501  1.00 83.36           C  
ATOM   4173  O   GLY B 544     222.888 254.928   0.316  1.00 83.36           O  
ATOM   4174  N   ARG B 545     223.723 253.194  -0.310  1.00 86.51           N  
ATOM   4175  CA  ARG B 545     222.669 252.766  -1.224  1.00 86.51           C  
ATOM   4176  C   ARG B 545     221.474 252.208  -0.458  1.00 86.51           C  
ATOM   4177  CB  ARG B 545     223.198 251.717  -2.205  1.00 86.51           C  
ATOM   4178  O   ARG B 545     221.642 251.511   0.544  1.00 86.51           O  
ATOM   4179  CG  ARG B 545     224.315 252.223  -3.104  1.00 86.51           C  
ATOM   4180  CD  ARG B 545     224.852 251.123  -4.009  1.00 86.51           C  
ATOM   4181  NE  ARG B 545     225.432 250.027  -3.239  1.00 86.51           N  
ATOM   4182  NH1 ARG B 545     225.890 248.704  -5.077  1.00 86.51           N  
ATOM   4183  NH2 ARG B 545     226.417 247.970  -2.970  1.00 86.51           N  
ATOM   4184  CZ  ARG B 545     225.912 248.903  -3.764  1.00 86.51           C  
ATOM   4185  N   THR B 546     220.351 252.482  -0.650  1.00 82.23           N  
ATOM   4186  CA  THR B 546     219.091 252.002  -0.093  1.00 82.23           C  
ATOM   4187  C   THR B 546     218.690 250.674  -0.727  1.00 82.23           C  
ATOM   4188  CB  THR B 546     217.963 253.031  -0.293  1.00 82.23           C  
ATOM   4189  O   THR B 546     218.686 250.541  -1.953  1.00 82.23           O  
ATOM   4190  CG2 THR B 546     216.646 252.522   0.282  1.00 82.23           C  
ATOM   4191  OG1 THR B 546     218.318 254.254   0.365  1.00 82.23           O  
ATOM   4192  N   ALA B 547     218.580 249.623  -0.041  1.00 87.87           N  
ATOM   4193  CA  ALA B 547     218.149 248.300  -0.485  1.00 87.87           C  
ATOM   4194  C   ALA B 547     216.645 248.271  -0.741  1.00 87.87           C  
ATOM   4195  CB  ALA B 547     218.530 247.242   0.548  1.00 87.87           C  
ATOM   4196  O   ALA B 547     215.869 248.873   0.006  1.00 87.87           O  
ATOM   4197  N   TYR B 548     216.239 247.714  -1.932  1.00 86.78           N  
ATOM   4198  CA  TYR B 548     214.842 247.539  -2.317  1.00 86.78           C  
ATOM   4199  C   TYR B 548     214.512 246.065  -2.519  1.00 86.78           C  
ATOM   4200  CB  TYR B 548     214.535 248.323  -3.596  1.00 86.78           C  
ATOM   4201  O   TYR B 548     215.306 245.318  -3.098  1.00 86.78           O  
ATOM   4202  CG  TYR B 548     214.690 249.817  -3.444  1.00 86.78           C  
ATOM   4203  CD1 TYR B 548     213.612 250.613  -3.065  1.00 86.78           C  
ATOM   4204  CD2 TYR B 548     215.913 250.435  -3.680  1.00 86.78           C  
ATOM   4205  CE1 TYR B 548     213.749 251.990  -2.926  1.00 86.78           C  
ATOM   4206  CE2 TYR B 548     216.063 251.811  -3.544  1.00 86.78           C  
ATOM   4207  OH  TYR B 548     215.117 253.943  -3.030  1.00 86.78           O  
ATOM   4208  CZ  TYR B 548     214.976 252.580  -3.166  1.00 86.78           C  
ATOM   4209  N   THR B 549     213.421 245.490  -1.935  1.00 83.70           N  
ATOM   4210  CA  THR B 549     212.872 244.162  -2.183  1.00 83.70           C  
ATOM   4211  C   THR B 549     211.792 244.215  -3.261  1.00 83.70           C  
ATOM   4212  CB  THR B 549     212.287 243.550  -0.896  1.00 83.70           C  
ATOM   4213  O   THR B 549     210.910 245.076  -3.220  1.00 83.70           O  
ATOM   4214  CG2 THR B 549     211.800 242.125  -1.137  1.00 83.70           C  
ATOM   4215  OG1 THR B 549     213.297 243.533   0.119  1.00 83.70           O  
ATOM   4216  N   HIS B 550     211.864 243.453  -4.252  1.00 84.33           N  
ATOM   4217  CA  HIS B 550     210.957 243.402  -5.393  1.00 84.33           C  
ATOM   4218  C   HIS B 550     210.200 242.079  -5.438  1.00 84.33           C  
ATOM   4219  CB  HIS B 550     211.727 243.610  -6.698  1.00 84.33           C  
ATOM   4220  O   HIS B 550     210.769 241.023  -5.151  1.00 84.33           O  
ATOM   4221  CG  HIS B 550     212.605 244.820  -6.691  1.00 84.33           C  
ATOM   4222  CD2 HIS B 550     213.937 244.951  -6.489  1.00 84.33           C  
ATOM   4223  ND1 HIS B 550     212.120 246.092  -6.910  1.00 84.33           N  
ATOM   4224  CE1 HIS B 550     213.120 246.955  -6.843  1.00 84.33           C  
ATOM   4225  NE2 HIS B 550     214.233 246.289  -6.588  1.00 84.33           N  
ATOM   4226  N   PHE B 551     209.010 242.254  -5.771  1.00 85.04           N  
ATOM   4227  CA  PHE B 551     208.137 241.093  -5.901  1.00 85.04           C  
ATOM   4228  C   PHE B 551     207.533 241.023  -7.298  1.00 85.04           C  
ATOM   4229  CB  PHE B 551     207.024 241.135  -4.849  1.00 85.04           C  
ATOM   4230  O   PHE B 551     207.280 242.055  -7.923  1.00 85.04           O  
ATOM   4231  CG  PHE B 551     207.530 241.232  -3.435  1.00 85.04           C  
ATOM   4232  CD1 PHE B 551     207.813 240.085  -2.702  1.00 85.04           C  
ATOM   4233  CD2 PHE B 551     207.724 242.471  -2.838  1.00 85.04           C  
ATOM   4234  CE1 PHE B 551     208.281 240.172  -1.394  1.00 85.04           C  
ATOM   4235  CE2 PHE B 551     208.190 242.565  -1.530  1.00 85.04           C  
ATOM   4236  CZ  PHE B 551     208.468 241.415  -0.809  1.00 85.04           C  
ATOM   4237  N   ALA B 552     207.300 239.854  -7.658  1.00 90.16           N  
ATOM   4238  CA  ALA B 552     206.578 239.607  -8.903  1.00 90.16           C  
ATOM   4239  C   ALA B 552     205.771 238.315  -8.822  1.00 90.16           C  
ATOM   4240  CB  ALA B 552     207.549 239.551 -10.080  1.00 90.16           C  
ATOM   4241  O   ALA B 552     205.922 237.540  -7.874  1.00 90.16           O  
ATOM   4242  N   TYR B 553     204.955 238.220  -9.780  1.00 87.97           N  
ATOM   4243  CA  TYR B 553     204.044 237.081  -9.813  1.00 87.97           C  
ATOM   4244  C   TYR B 553     204.015 236.447 -11.198  1.00 87.97           C  
ATOM   4245  CB  TYR B 553     202.631 237.509  -9.404  1.00 87.97           C  
ATOM   4246  O   TYR B 553     204.234 237.125 -12.203  1.00 87.97           O  
ATOM   4247  CG  TYR B 553     202.582 238.278  -8.105  1.00 87.97           C  
ATOM   4248  CD1 TYR B 553     202.416 237.619  -6.890  1.00 87.97           C  
ATOM   4249  CD2 TYR B 553     202.700 239.663  -8.091  1.00 87.97           C  
ATOM   4250  CE1 TYR B 553     202.368 238.322  -5.690  1.00 87.97           C  
ATOM   4251  CE2 TYR B 553     202.653 240.377  -6.899  1.00 87.97           C  
ATOM   4252  OH  TYR B 553     202.440 240.402  -4.522  1.00 87.97           O  
ATOM   4253  CZ  TYR B 553     202.487 239.699  -5.706  1.00 87.97           C  
ATOM   4254  N   ALA B 554     203.786 235.008 -11.063  1.00 91.80           N  
ATOM   4255  CA  ALA B 554     203.737 234.279 -12.329  1.00 91.80           C  
ATOM   4256  C   ALA B 554     202.988 232.959 -12.172  1.00 91.80           C  
ATOM   4257  CB  ALA B 554     205.149 234.028 -12.853  1.00 91.80           C  
ATOM   4258  O   ALA B 554     202.624 232.572 -11.059  1.00 91.80           O  
ATOM   4259  N   ASN B 555     202.845 232.477 -13.315  1.00 89.04           N  
ATOM   4260  CA  ASN B 555     202.155 231.191 -13.305  1.00 89.04           C  
ATOM   4261  C   ASN B 555     203.084 230.054 -13.722  1.00 89.04           C  
ATOM   4262  CB  ASN B 555     200.926 231.235 -14.216  1.00 89.04           C  
ATOM   4263  O   ASN B 555     202.620 228.988 -14.131  1.00 89.04           O  
ATOM   4264  CG  ASN B 555     199.729 231.883 -13.551  1.00 89.04           C  
ATOM   4265  ND2 ASN B 555     198.949 232.627 -14.327  1.00 89.04           N  
ATOM   4266  OD1 ASN B 555     199.505 231.718 -12.348  1.00 89.04           O  
ATOM   4267  N   SER B 556     204.363 230.168 -13.771  1.00 91.60           N  
ATOM   4268  CA  SER B 556     205.356 229.141 -14.068  1.00 91.60           C  
ATOM   4269  C   SER B 556     206.587 229.291 -13.180  1.00 91.60           C  
ATOM   4270  CB  SER B 556     205.768 229.204 -15.540  1.00 91.60           C  
ATOM   4271  O   SER B 556     206.904 230.393 -12.729  1.00 91.60           O  
ATOM   4272  OG  SER B 556     206.363 230.454 -15.843  1.00 91.60           O  
ATOM   4273  N   GLN B 557     207.127 228.190 -12.629  1.00 90.08           N  
ATOM   4274  CA  GLN B 557     208.260 228.126 -11.712  1.00 90.08           C  
ATOM   4275  C   GLN B 557     209.409 229.006 -12.195  1.00 90.08           C  
ATOM   4276  CB  GLN B 557     208.737 226.682 -11.547  1.00 90.08           C  
ATOM   4277  O   GLN B 557     210.192 229.512 -11.389  1.00 90.08           O  
ATOM   4278  CG  GLN B 557     209.817 226.509 -10.487  1.00 90.08           C  
ATOM   4279  CD  GLN B 557     210.082 225.053 -10.153  1.00 90.08           C  
ATOM   4280  NE2 GLN B 557     210.816 224.818  -9.070  1.00 90.08           N  
ATOM   4281  OE1 GLN B 557     209.632 224.147 -10.860  1.00 90.08           O  
ATOM   4282  N   ASP B 558     209.531 229.179 -13.464  1.00 91.68           N  
ATOM   4283  CA  ASP B 558     210.604 229.998 -14.020  1.00 91.68           C  
ATOM   4284  C   ASP B 558     210.168 231.454 -14.161  1.00 91.68           C  
ATOM   4285  CB  ASP B 558     211.050 229.448 -15.377  1.00 91.68           C  
ATOM   4286  O   ASP B 558     210.958 232.307 -14.570  1.00 91.68           O  
ATOM   4287  CG  ASP B 558     209.924 229.403 -16.396  1.00 91.68           C  
ATOM   4288  OD1 ASP B 558     210.114 228.828 -17.489  1.00 91.68           O  
ATOM   4289  OD2 ASP B 558     208.839 229.951 -16.105  1.00 91.68           O  
ATOM   4290  N   GLY B 559     208.906 231.764 -13.983  1.00 91.47           N  
ATOM   4291  CA  GLY B 559     208.369 233.113 -13.908  1.00 91.47           C  
ATOM   4292  C   GLY B 559     207.998 233.684 -15.264  1.00 91.47           C  
ATOM   4293  O   GLY B 559     207.500 234.809 -15.354  1.00 91.47           O  
ATOM   4294  N   LYS B 560     208.148 233.070 -16.267  1.00 93.64           N  
ATOM   4295  CA  LYS B 560     207.999 233.569 -17.631  1.00 93.64           C  
ATOM   4296  C   LYS B 560     206.531 233.607 -18.045  1.00 93.64           C  
ATOM   4297  CB  LYS B 560     208.797 232.705 -18.609  1.00 93.64           C  
ATOM   4298  O   LYS B 560     206.137 234.423 -18.881  1.00 93.64           O  
ATOM   4299  CG  LYS B 560     210.306 232.834 -18.460  1.00 93.64           C  
ATOM   4300  CD  LYS B 560     211.043 232.006 -19.505  1.00 93.64           C  
ATOM   4301  CE  LYS B 560     212.552 232.162 -19.379  1.00 93.64           C  
ATOM   4302  NZ  LYS B 560     213.282 231.299 -20.355  1.00 93.64           N  
ATOM   4303  N   THR B 561     205.553 232.871 -17.557  1.00 92.27           N  
ATOM   4304  CA  THR B 561     204.140 232.814 -17.914  1.00 92.27           C  
ATOM   4305  C   THR B 561     203.328 233.793 -17.072  1.00 92.27           C  
ATOM   4306  CB  THR B 561     203.576 231.391 -17.738  1.00 92.27           C  
ATOM   4307  O   THR B 561     203.362 233.737 -15.840  1.00 92.27           O  
ATOM   4308  CG2 THR B 561     202.118 231.318 -18.180  1.00 92.27           C  
ATOM   4309  OG1 THR B 561     204.349 230.476 -18.526  1.00 92.27           O  
ATOM   4310  N   ASP B 562     202.667 234.742 -17.753  1.00 92.43           N  
ATOM   4311  CA  ASP B 562     201.786 235.729 -17.136  1.00 92.43           C  
ATOM   4312  C   ASP B 562     202.531 236.548 -16.083  1.00 92.43           C  
ATOM   4313  CB  ASP B 562     200.570 235.046 -16.509  1.00 92.43           C  
ATOM   4314  O   ASP B 562     201.990 236.831 -15.013  1.00 92.43           O  
ATOM   4315  CG  ASP B 562     199.673 234.374 -17.532  1.00 92.43           C  
ATOM   4316  OD1 ASP B 562     199.090 233.312 -17.229  1.00 92.43           O  
ATOM   4317  OD2 ASP B 562     199.550 234.911 -18.655  1.00 92.43           O  
ATOM   4318  N   PHE B 563     203.770 236.722 -16.230  1.00 93.35           N  
ATOM   4319  CA  PHE B 563     204.618 237.533 -15.364  1.00 93.35           C  
ATOM   4320  C   PHE B 563     203.971 238.884 -15.087  1.00 93.35           C  
ATOM   4321  CB  PHE B 563     205.999 237.732 -15.996  1.00 93.35           C  
ATOM   4322  O   PHE B 563     203.411 239.508 -15.990  1.00 93.35           O  
ATOM   4323  CG  PHE B 563     206.889 238.671 -15.225  1.00 93.35           C  
ATOM   4324  CD1 PHE B 563     206.946 240.020 -15.550  1.00 93.35           C  
ATOM   4325  CD2 PHE B 563     207.669 238.201 -14.176  1.00 93.35           C  
ATOM   4326  CE1 PHE B 563     207.769 240.890 -14.840  1.00 93.35           C  
ATOM   4327  CE2 PHE B 563     208.493 239.066 -13.461  1.00 93.35           C  
ATOM   4328  CZ  PHE B 563     208.543 240.409 -13.795  1.00 93.35           C  
ATOM   4329  N   SER B 564     203.998 239.390 -13.840  1.00 93.17           N  
ATOM   4330  CA  SER B 564     203.442 240.689 -13.475  1.00 93.17           C  
ATOM   4331  C   SER B 564     204.048 241.204 -12.173  1.00 93.17           C  
ATOM   4332  CB  SER B 564     201.921 240.602 -13.339  1.00 93.17           C  
ATOM   4333  O   SER B 564     204.291 240.429 -11.246  1.00 93.17           O  
ATOM   4334  OG  SER B 564     201.386 241.828 -12.872  1.00 93.17           O  
ATOM   4335  N   THR B 565     204.304 242.346 -12.039  1.00 87.50           N  
ATOM   4336  CA  THR B 565     204.778 242.953 -10.799  1.00 87.50           C  
ATOM   4337  C   THR B 565     203.619 243.572 -10.023  1.00 87.50           C  
ATOM   4338  CB  THR B 565     205.846 244.027 -11.077  1.00 87.50           C  
ATOM   4339  O   THR B 565     203.788 243.993  -8.877  1.00 87.50           O  
ATOM   4340  CG2 THR B 565     207.086 243.417 -11.720  1.00 87.50           C  
ATOM   4341  OG1 THR B 565     205.301 245.017 -11.957  1.00 87.50           O  
ATOM   4342  N   THR B 566     202.395 243.611 -10.638  1.00 83.57           N  
ATOM   4343  CA  THR B 566     201.270 244.280  -9.994  1.00 83.57           C  
ATOM   4344  C   THR B 566     200.103 243.316  -9.801  1.00 83.57           C  
ATOM   4345  CB  THR B 566     200.802 245.498 -10.813  1.00 83.57           C  
ATOM   4346  O   THR B 566     199.315 243.467  -8.867  1.00 83.57           O  
ATOM   4347  CG2 THR B 566     201.866 246.591 -10.830  1.00 83.57           C  
ATOM   4348  OG1 THR B 566     200.535 245.087 -12.159  1.00 83.57           O  
ATOM   4349  N   ASP B 567     200.055 242.362 -10.568  1.00 87.59           N  
ATOM   4350  CA  ASP B 567     198.939 241.423 -10.493  1.00 87.59           C  
ATOM   4351  C   ASP B 567     199.299 240.211  -9.635  1.00 87.59           C  
ATOM   4352  CB  ASP B 567     198.522 240.971 -11.894  1.00 87.59           C  
ATOM   4353  O   ASP B 567     199.991 239.301 -10.097  1.00 87.59           O  
ATOM   4354  CG  ASP B 567     197.218 240.193 -11.901  1.00 87.59           C  
ATOM   4355  OD1 ASP B 567     196.662 239.945 -12.993  1.00 87.59           O  
ATOM   4356  OD2 ASP B 567     196.741 239.827 -10.805  1.00 87.59           O  
ATOM   4357  N   SER B 568     198.720 239.988  -8.418  1.00 85.19           N  
ATOM   4358  CA  SER B 568     199.054 238.962  -7.434  1.00 85.19           C  
ATOM   4359  C   SER B 568     198.189 237.720  -7.615  1.00 85.19           C  
ATOM   4360  CB  SER B 568     198.888 239.507  -6.015  1.00 85.19           C  
ATOM   4361  O   SER B 568     198.411 236.701  -6.957  1.00 85.19           O  
ATOM   4362  OG  SER B 568     197.570 239.990  -5.813  1.00 85.19           O  
ATOM   4363  N   ASN B 569     197.272 237.685  -8.392  1.00 84.12           N  
ATOM   4364  CA  ASN B 569     196.448 236.515  -8.680  1.00 84.12           C  
ATOM   4365  C   ASN B 569     197.189 235.511  -9.558  1.00 84.12           C  
ATOM   4366  CB  ASN B 569     195.135 236.934  -9.343  1.00 84.12           C  
ATOM   4367  O   ASN B 569     196.834 235.318 -10.722  1.00 84.12           O  
ATOM   4368  CG  ASN B 569     194.128 235.803  -9.409  1.00 84.12           C  
ATOM   4369  ND2 ASN B 569     193.206 235.885 -10.362  1.00 84.12           N  
ATOM   4370  OD1 ASN B 569     194.178 234.863  -8.612  1.00 84.12           O  
ATOM   4371  N   ARG B 570     198.290 234.895  -8.949  1.00 87.21           N  
ATOM   4372  CA  ARG B 570     199.149 233.931  -9.628  1.00 87.21           C  
ATOM   4373  C   ARG B 570     199.526 232.782  -8.698  1.00 87.21           C  
ATOM   4374  CB  ARG B 570     200.414 234.615 -10.154  1.00 87.21           C  
ATOM   4375  O   ARG B 570     199.307 232.860  -7.488  1.00 87.21           O  
ATOM   4376  CG  ARG B 570     200.142 235.735 -11.146  1.00 87.21           C  
ATOM   4377  CD  ARG B 570     199.624 235.199 -12.473  1.00 87.21           C  
ATOM   4378  NE  ARG B 570     199.508 236.256 -13.473  1.00 87.21           N  
ATOM   4379  NH1 ARG B 570     197.295 236.733 -13.016  1.00 87.21           N  
ATOM   4380  NH2 ARG B 570     198.411 237.901 -14.642  1.00 87.21           N  
ATOM   4381  CZ  ARG B 570     198.405 236.961 -13.708  1.00 87.21           C  
ATOM   4382  N   LYS B 571     200.102 231.828  -9.293  1.00 87.53           N  
ATOM   4383  CA  LYS B 571     200.445 230.618  -8.551  1.00 87.53           C  
ATOM   4384  C   LYS B 571     201.819 230.744  -7.900  1.00 87.53           C  
ATOM   4385  CB  LYS B 571     200.411 229.397  -9.470  1.00 87.53           C  
ATOM   4386  O   LYS B 571     202.116 230.051  -6.924  1.00 87.53           O  
ATOM   4387  CG  LYS B 571     199.030 229.072 -10.018  1.00 87.53           C  
ATOM   4388  CD  LYS B 571     199.052 227.823 -10.891  1.00 87.53           C  
ATOM   4389  CE  LYS B 571     197.674 227.510 -11.457  1.00 87.53           C  
ATOM   4390  NZ  LYS B 571     197.699 226.303 -12.337  1.00 87.53           N  
ATOM   4391  N   TYR B 572     202.672 231.448  -8.324  1.00 89.85           N  
ATOM   4392  CA  TYR B 572     204.045 231.584  -7.849  1.00 89.85           C  
ATOM   4393  C   TYR B 572     204.352 233.030  -7.478  1.00 89.85           C  
ATOM   4394  CB  TYR B 572     205.032 231.097  -8.914  1.00 89.85           C  
ATOM   4395  O   TYR B 572     203.785 233.959  -8.057  1.00 89.85           O  
ATOM   4396  CG  TYR B 572     204.997 229.605  -9.138  1.00 89.85           C  
ATOM   4397  CD1 TYR B 572     205.934 228.768  -8.536  1.00 89.85           C  
ATOM   4398  CD2 TYR B 572     204.028 229.029  -9.952  1.00 89.85           C  
ATOM   4399  CE1 TYR B 572     205.906 227.392  -8.741  1.00 89.85           C  
ATOM   4400  CE2 TYR B 572     203.990 227.655 -10.164  1.00 89.85           C  
ATOM   4401  OH  TYR B 572     204.899 225.485  -9.762  1.00 89.85           O  
ATOM   4402  CZ  TYR B 572     204.931 226.846  -9.556  1.00 89.85           C  
ATOM   4403  N   ILE B 573     205.107 233.172  -6.520  1.00 88.85           N  
ATOM   4404  CA  ILE B 573     205.588 234.496  -6.138  1.00 88.85           C  
ATOM   4405  C   ILE B 573     207.112 234.537  -6.226  1.00 88.85           C  
ATOM   4406  CB  ILE B 573     205.122 234.879  -4.716  1.00 88.85           C  
ATOM   4407  O   ILE B 573     207.784 233.552  -5.913  1.00 88.85           O  
ATOM   4408  CG1 ILE B 573     205.497 236.332  -4.404  1.00 88.85           C  
ATOM   4409  CG2 ILE B 573     205.717 233.923  -3.678  1.00 88.85           C  
ATOM   4410  CD1 ILE B 573     204.843 236.883  -3.145  1.00 88.85           C  
ATOM   4411  N   GLY B 574     207.718 235.453  -6.849  1.00 90.65           N  
ATOM   4412  CA  GLY B 574     209.151 235.666  -6.982  1.00 90.65           C  
ATOM   4413  C   GLY B 574     209.642 236.898  -6.246  1.00 90.65           C  
ATOM   4414  O   GLY B 574     208.918 237.891  -6.137  1.00 90.65           O  
ATOM   4415  N   PHE B 575     210.793 236.761  -5.737  1.00 84.59           N  
ATOM   4416  CA  PHE B 575     211.341 237.911  -5.028  1.00 84.59           C  
ATOM   4417  C   PHE B 575     212.839 238.038  -5.279  1.00 84.59           C  
ATOM   4418  CB  PHE B 575     211.069 237.798  -3.525  1.00 84.59           C  
ATOM   4419  O   PHE B 575     213.505 237.054  -5.610  1.00 84.59           O  
ATOM   4420  CG  PHE B 575     211.633 236.552  -2.898  1.00 84.59           C  
ATOM   4421  CD1 PHE B 575     210.886 235.381  -2.852  1.00 84.59           C  
ATOM   4422  CD2 PHE B 575     212.911 236.552  -2.355  1.00 84.59           C  
ATOM   4423  CE1 PHE B 575     211.407 234.226  -2.273  1.00 84.59           C  
ATOM   4424  CE2 PHE B 575     213.437 235.402  -1.774  1.00 84.59           C  
ATOM   4425  CZ  PHE B 575     212.683 234.241  -1.732  1.00 84.59           C  
ATOM   4426  N   TYR B 576     213.307 239.200  -5.382  1.00 88.26           N  
ATOM   4427  CA  TYR B 576     214.734 239.500  -5.381  1.00 88.26           C  
ATOM   4428  C   TYR B 576     215.006 240.858  -4.744  1.00 88.26           C  
ATOM   4429  CB  TYR B 576     215.290 239.473  -6.808  1.00 88.26           C  
ATOM   4430  O   TYR B 576     214.085 241.655  -4.550  1.00 88.26           O  
ATOM   4431  CG  TYR B 576     215.010 240.732  -7.593  1.00 88.26           C  
ATOM   4432  CD1 TYR B 576     213.831 240.875  -8.320  1.00 88.26           C  
ATOM   4433  CD2 TYR B 576     215.925 241.779  -7.609  1.00 88.26           C  
ATOM   4434  CE1 TYR B 576     213.570 242.033  -9.047  1.00 88.26           C  
ATOM   4435  CE2 TYR B 576     215.675 242.941  -8.332  1.00 88.26           C  
ATOM   4436  OH  TYR B 576     214.243 244.207  -9.763  1.00 88.26           O  
ATOM   4437  CZ  TYR B 576     214.497 243.058  -9.046  1.00 88.26           C  
ATOM   4438  N   SER B 577     216.058 241.156  -4.270  1.00 90.22           N  
ATOM   4439  CA  SER B 577     216.449 242.413  -3.640  1.00 90.22           C  
ATOM   4440  C   SER B 577     217.648 243.036  -4.348  1.00 90.22           C  
ATOM   4441  CB  SER B 577     216.776 242.194  -2.162  1.00 90.22           C  
ATOM   4442  O   SER B 577     218.530 242.322  -4.831  1.00 90.22           O  
ATOM   4443  OG  SER B 577     215.625 241.773  -1.450  1.00 90.22           O  
ATOM   4444  N   ASP B 578     217.608 244.291  -4.618  1.00 88.81           N  
ATOM   4445  CA  ASP B 578     218.729 245.044  -5.172  1.00 88.81           C  
ATOM   4446  C   ASP B 578     218.692 246.500  -4.715  1.00 88.81           C  
ATOM   4447  CB  ASP B 578     218.720 244.972  -6.701  1.00 88.81           C  
ATOM   4448  O   ASP B 578     218.027 246.831  -3.730  1.00 88.81           O  
ATOM   4449  CG  ASP B 578     217.549 245.712  -7.322  1.00 88.81           C  
ATOM   4450  OD1 ASP B 578     217.361 245.630  -8.556  1.00 88.81           O  
ATOM   4451  OD2 ASP B 578     216.808 246.384  -6.573  1.00 88.81           O  
ATOM   4452  N   PHE B 579     219.691 247.404  -5.302  1.00 87.14           N  
ATOM   4453  CA  PHE B 579     219.788 248.783  -4.838  1.00 87.14           C  
ATOM   4454  C   PHE B 579     219.180 249.741  -5.856  1.00 87.14           C  
ATOM   4455  CB  PHE B 579     221.249 249.159  -4.571  1.00 87.14           C  
ATOM   4456  O   PHE B 579     219.499 250.931  -5.863  1.00 87.14           O  
ATOM   4457  CG  PHE B 579     221.865 248.415  -3.416  1.00 87.14           C  
ATOM   4458  CD1 PHE B 579     221.605 248.798  -2.106  1.00 87.14           C  
ATOM   4459  CD2 PHE B 579     222.705 247.332  -3.642  1.00 87.14           C  
ATOM   4460  CE1 PHE B 579     222.175 248.112  -1.036  1.00 87.14           C  
ATOM   4461  CE2 PHE B 579     223.277 246.642  -2.578  1.00 87.14           C  
ATOM   4462  CZ  PHE B 579     223.012 247.033  -1.276  1.00 87.14           C  
ATOM   4463  N   THR B 580     218.296 249.152  -6.606  1.00 85.81           N  
ATOM   4464  CA  THR B 580     217.536 249.939  -7.572  1.00 85.81           C  
ATOM   4465  C   THR B 580     216.045 249.896  -7.250  1.00 85.81           C  
ATOM   4466  CB  THR B 580     217.769 249.439  -9.009  1.00 85.81           C  
ATOM   4467  O   THR B 580     215.494 248.826  -6.982  1.00 85.81           O  
ATOM   4468  CG2 THR B 580     217.165 250.396 -10.030  1.00 85.81           C  
ATOM   4469  OG1 THR B 580     219.177 249.330  -9.248  1.00 85.81           O  
ATOM   4470  N   SER B 581     215.239 250.948  -7.215  1.00 87.23           N  
ATOM   4471  CA  SER B 581     213.859 251.063  -6.756  1.00 87.23           C  
ATOM   4472  C   SER B 581     212.890 250.446  -7.759  1.00 87.23           C  
ATOM   4473  CB  SER B 581     213.493 252.528  -6.516  1.00 87.23           C  
ATOM   4474  O   SER B 581     211.841 249.921  -7.377  1.00 87.23           O  
ATOM   4475  OG  SER B 581     213.522 253.258  -7.731  1.00 87.23           O  
ATOM   4476  N   GLY B 582     213.256 250.327  -8.922  1.00 85.90           N  
ATOM   4477  CA  GLY B 582     212.368 249.803  -9.949  1.00 85.90           C  
ATOM   4478  C   GLY B 582     212.377 248.289 -10.029  1.00 85.90           C  
ATOM   4479  O   GLY B 582     213.433 247.662  -9.917  1.00 85.90           O  
ATOM   4480  N   ASP B 583     211.298 247.791 -10.203  1.00 88.81           N  
ATOM   4481  CA  ASP B 583     211.175 246.345 -10.352  1.00 88.81           C  
ATOM   4482  C   ASP B 583     211.790 245.873 -11.667  1.00 88.81           C  
ATOM   4483  CB  ASP B 583     209.706 245.920 -10.275  1.00 88.81           C  
ATOM   4484  O   ASP B 583     211.654 246.539 -12.696  1.00 88.81           O  
ATOM   4485  CG  ASP B 583     209.082 246.187  -8.917  1.00 88.81           C  
ATOM   4486  OD1 ASP B 583     207.866 246.471  -8.849  1.00 88.81           O  
ATOM   4487  OD2 ASP B 583     209.813 246.117  -7.906  1.00 88.81           O  
ATOM   4488  N   SER B 584     212.534 244.791 -11.696  1.00 92.13           N  
ATOM   4489  CA  SER B 584     213.045 244.170 -12.912  1.00 92.13           C  
ATOM   4490  C   SER B 584     211.913 243.594 -13.756  1.00 92.13           C  
ATOM   4491  CB  SER B 584     214.049 243.067 -12.571  1.00 92.13           C  
ATOM   4492  O   SER B 584     210.946 243.049 -13.219  1.00 92.13           O  
ATOM   4493  OG  SER B 584     214.474 242.394 -13.743  1.00 92.13           O  
ATOM   4494  N   THR B 585     211.801 243.848 -14.944  1.00 90.87           N  
ATOM   4495  CA  THR B 585     210.833 243.251 -15.857  1.00 90.87           C  
ATOM   4496  C   THR B 585     211.338 241.910 -16.378  1.00 90.87           C  
ATOM   4497  CB  THR B 585     210.533 244.187 -17.041  1.00 90.87           C  
ATOM   4498  O   THR B 585     210.668 241.260 -17.184  1.00 90.87           O  
ATOM   4499  CG2 THR B 585     209.893 245.488 -16.568  1.00 90.87           C  
ATOM   4500  OG1 THR B 585     211.755 244.491 -17.726  1.00 90.87           O  
ATOM   4501  N   ASN B 586     212.643 241.477 -15.874  1.00 93.23           N  
ATOM   4502  CA  ASN B 586     213.229 240.194 -16.250  1.00 93.23           C  
ATOM   4503  C   ASN B 586     212.960 239.125 -15.194  1.00 93.23           C  
ATOM   4504  CB  ASN B 586     214.733 240.340 -16.487  1.00 93.23           C  
ATOM   4505  O   ASN B 586     213.523 239.172 -14.099  1.00 93.23           O  
ATOM   4506  CG  ASN B 586     215.364 239.076 -17.037  1.00 93.23           C  
ATOM   4507  ND2 ASN B 586     216.662 239.130 -17.309  1.00 93.23           N  
ATOM   4508  OD1 ASN B 586     214.688 238.059 -17.216  1.00 93.23           O  
ATOM   4509  N   PRO B 587     212.074 238.179 -15.445  1.00 91.34           N  
ATOM   4510  CA  PRO B 587     211.709 237.124 -14.494  1.00 91.34           C  
ATOM   4511  C   PRO B 587     212.925 236.403 -13.918  1.00 91.34           C  
ATOM   4512  CB  PRO B 587     210.857 236.172 -15.337  1.00 91.34           C  
ATOM   4513  O   PRO B 587     212.869 235.892 -12.797  1.00 91.34           O  
ATOM   4514  CG  PRO B 587     210.279 237.028 -16.417  1.00 91.34           C  
ATOM   4515  CD  PRO B 587     211.276 238.097 -16.763  1.00 91.34           C  
ATOM   4516  N   SER B 588     213.987 236.100 -14.626  1.00 92.28           N  
ATOM   4517  CA  SER B 588     215.184 235.386 -14.193  1.00 92.28           C  
ATOM   4518  C   SER B 588     215.869 236.108 -13.036  1.00 92.28           C  
ATOM   4519  CB  SER B 588     216.164 235.227 -15.356  1.00 92.28           C  
ATOM   4520  O   SER B 588     216.725 235.534 -12.360  1.00 92.28           O  
ATOM   4521  OG  SER B 588     215.581 234.470 -16.403  1.00 92.28           O  
ATOM   4522  N   ASP B 589     215.485 237.391 -12.772  1.00 88.39           N  
ATOM   4523  CA  ASP B 589     216.032 238.154 -11.654  1.00 88.39           C  
ATOM   4524  C   ASP B 589     215.387 237.736 -10.335  1.00 88.39           C  
ATOM   4525  CB  ASP B 589     215.838 239.654 -11.882  1.00 88.39           C  
ATOM   4526  O   ASP B 589     215.905 238.041  -9.259  1.00 88.39           O  
ATOM   4527  CG  ASP B 589     216.701 240.200 -13.006  1.00 88.39           C  
ATOM   4528  OD1 ASP B 589     216.384 241.278 -13.552  1.00 88.39           O  
ATOM   4529  OD2 ASP B 589     217.709 239.543 -13.351  1.00 88.39           O  
ATOM   4530  N   TYR B 590     214.209 237.198 -10.422  1.00 88.45           N  
ATOM   4531  CA  TYR B 590     213.429 236.808  -9.253  1.00 88.45           C  
ATOM   4532  C   TYR B 590     213.697 235.357  -8.877  1.00 88.45           C  
ATOM   4533  CB  TYR B 590     211.933 237.011  -9.513  1.00 88.45           C  
ATOM   4534  O   TYR B 590     213.921 234.513  -9.749  1.00 88.45           O  
ATOM   4535  CG  TYR B 590     211.558 238.442  -9.816  1.00 88.45           C  
ATOM   4536  CD1 TYR B 590     211.028 239.268  -8.828  1.00 88.45           C  
ATOM   4537  CD2 TYR B 590     211.731 238.970 -11.091  1.00 88.45           C  
ATOM   4538  CE1 TYR B 590     210.679 240.586  -9.102  1.00 88.45           C  
ATOM   4539  CE2 TYR B 590     211.386 240.286 -11.377  1.00 88.45           C  
ATOM   4540  OH  TYR B 590     210.519 242.390 -10.656  1.00 88.45           O  
ATOM   4541  CZ  TYR B 590     210.862 241.085 -10.379  1.00 88.45           C  
ATOM   4542  N   ASN B 591     213.826 235.049  -7.547  1.00 85.94           N  
ATOM   4543  CA  ASN B 591     213.736 233.692  -7.018  1.00 85.94           C  
ATOM   4544  C   ASN B 591     212.288 233.293  -6.744  1.00 85.94           C  
ATOM   4545  CB  ASN B 591     214.575 233.555  -5.747  1.00 85.94           C  
ATOM   4546  O   ASN B 591     211.620 233.904  -5.908  1.00 85.94           O  
ATOM   4547  CG  ASN B 591     216.060 233.708  -6.008  1.00 85.94           C  
ATOM   4548  ND2 ASN B 591     216.700 234.618  -5.282  1.00 85.94           N  
ATOM   4549  OD1 ASN B 591     216.629 233.014  -6.855  1.00 85.94           O  
ATOM   4550  N   TRP B 592     211.802 232.406  -7.544  1.00 87.31           N  
ATOM   4551  CA  TRP B 592     210.380 232.086  -7.604  1.00 87.31           C  
ATOM   4552  C   TRP B 592     210.040 230.938  -6.659  1.00 87.31           C  
ATOM   4553  CB  TRP B 592     209.971 231.724  -9.034  1.00 87.31           C  
ATOM   4554  O   TRP B 592     210.818 229.991  -6.517  1.00 87.31           O  
ATOM   4555  CG  TRP B 592     210.090 232.859 -10.007  1.00 87.31           C  
ATOM   4556  CD1 TRP B 592     211.138 233.116 -10.847  1.00 87.31           C  
ATOM   4557  CD2 TRP B 592     209.129 233.893 -10.236  1.00 87.31           C  
ATOM   4558  CE2 TRP B 592     209.659 234.745 -11.230  1.00 87.31           C  
ATOM   4559  CE3 TRP B 592     207.868 234.183  -9.697  1.00 87.31           C  
ATOM   4560  NE1 TRP B 592     210.885 234.249 -11.587  1.00 87.31           N  
ATOM   4561  CH2 TRP B 592     207.740 236.128 -11.153  1.00 87.31           C  
ATOM   4562  CZ2 TRP B 592     208.972 235.867 -11.697  1.00 87.31           C  
ATOM   4563  CZ3 TRP B 592     207.185 235.301 -10.162  1.00 87.31           C  
ATOM   4564  N   SER B 593     208.807 231.022  -5.873  1.00 85.51           N  
ATOM   4565  CA  SER B 593     208.254 229.985  -5.009  1.00 85.51           C  
ATOM   4566  C   SER B 593     206.765 229.782  -5.273  1.00 85.51           C  
ATOM   4567  CB  SER B 593     208.474 230.341  -3.537  1.00 85.51           C  
ATOM   4568  O   SER B 593     206.035 230.745  -5.516  1.00 85.51           O  
ATOM   4569  OG  SER B 593     209.858 230.399  -3.236  1.00 85.51           O  
ATOM   4570  N   LEU B 594     206.311 228.630  -5.304  1.00 86.38           N  
ATOM   4571  CA  LEU B 594     204.900 228.288  -5.444  1.00 86.38           C  
ATOM   4572  C   LEU B 594     204.120 228.673  -4.192  1.00 86.38           C  
ATOM   4573  CB  LEU B 594     204.736 226.792  -5.722  1.00 86.38           C  
ATOM   4574  O   LEU B 594     204.446 228.224  -3.090  1.00 86.38           O  
ATOM   4575  CG  LEU B 594     203.307 226.296  -5.949  1.00 86.38           C  
ATOM   4576  CD1 LEU B 594     202.752 226.859  -7.254  1.00 86.38           C  
ATOM   4577  CD2 LEU B 594     203.263 224.772  -5.956  1.00 86.38           C  
ATOM   4578  N   ILE B 595     203.070 229.309  -4.304  1.00 82.72           N  
ATOM   4579  CA  ILE B 595     202.327 229.738  -3.124  1.00 82.72           C  
ATOM   4580  C   ILE B 595     200.926 229.133  -3.149  1.00 82.72           C  
ATOM   4581  CB  ILE B 595     202.244 231.278  -3.035  1.00 82.72           C  
ATOM   4582  O   ILE B 595     200.286 228.988  -2.104  1.00 82.72           O  
ATOM   4583  CG1 ILE B 595     201.596 231.851  -4.300  1.00 82.72           C  
ATOM   4584  CG2 ILE B 595     203.634 231.881  -2.811  1.00 82.72           C  
ATOM   4585  CD1 ILE B 595     201.270 233.336  -4.211  1.00 82.72           C  
ATOM   4586  N   LYS B 596     200.476 228.880  -4.162  1.00 81.45           N  
ATOM   4587  CA  LYS B 596     199.142 228.291  -4.233  1.00 81.45           C  
ATOM   4588  C   LYS B 596     199.186 226.795  -3.941  1.00 81.45           C  
ATOM   4589  CB  LYS B 596     198.517 228.540  -5.606  1.00 81.45           C  
ATOM   4590  O   LYS B 596     199.874 226.041  -4.634  1.00 81.45           O  
ATOM   4591  CG  LYS B 596     197.070 228.085  -5.718  1.00 81.45           C  
ATOM   4592  CD  LYS B 596     196.458 228.492  -7.054  1.00 81.45           C  
ATOM   4593  CE  LYS B 596     195.005 228.051  -7.161  1.00 81.45           C  
ATOM   4594  NZ  LYS B 596     194.363 228.559  -8.410  1.00 81.45           N  
ATOM   4595  N   GLY B 597     198.484 226.219  -2.988  1.00 84.22           N  
ATOM   4596  CA  GLY B 597     198.428 224.820  -2.597  1.00 84.22           C  
ATOM   4597  C   GLY B 597     197.608 223.967  -3.547  1.00 84.22           C  
ATOM   4598  O   GLY B 597     196.816 224.491  -4.333  1.00 84.22           O  
ATOM   4599  N   ALA B 598     197.746 222.902  -3.614  1.00 83.39           N  
ATOM   4600  CA  ALA B 598     197.016 221.941  -4.436  1.00 83.39           C  
ATOM   4601  C   ALA B 598     195.548 221.873  -4.029  1.00 83.39           C  
ATOM   4602  CB  ALA B 598     197.658 220.559  -4.334  1.00 83.39           C  
ATOM   4603  O   ALA B 598     195.208 222.107  -2.866  1.00 83.39           O  
ATOM   4604  N   ASP B 599     194.639 221.488  -4.900  1.00 84.11           N  
ATOM   4605  CA  ASP B 599     193.222 221.274  -4.617  1.00 84.11           C  
ATOM   4606  C   ASP B 599     193.007 219.982  -3.833  1.00 84.11           C  
ATOM   4607  CB  ASP B 599     192.414 221.242  -5.916  1.00 84.11           C  
ATOM   4608  O   ASP B 599     193.837 219.072  -3.887  1.00 84.11           O  
ATOM   4609  CG  ASP B 599     192.457 222.558  -6.674  1.00 84.11           C  
ATOM   4610  OD1 ASP B 599     192.049 222.594  -7.856  1.00 84.11           O  
ATOM   4611  OD2 ASP B 599     192.904 223.565  -6.086  1.00 84.11           O  
ATOM   4612  N   GLY B 600     192.072 219.936  -3.044  1.00 84.43           N  
ATOM   4613  CA  GLY B 600     191.686 218.714  -2.356  1.00 84.43           C  
ATOM   4614  C   GLY B 600     191.220 217.621  -3.300  1.00 84.43           C  
ATOM   4615  O   GLY B 600     190.700 217.906  -4.380  1.00 84.43           O  
ATOM   4616  N   ALA B 601     191.389 216.411  -3.054  1.00 85.90           N  
ATOM   4617  CA  ALA B 601     190.943 215.274  -3.856  1.00 85.90           C  
ATOM   4618  C   ALA B 601     189.421 215.174  -3.866  1.00 85.90           C  
ATOM   4619  CB  ALA B 601     191.554 213.979  -3.329  1.00 85.90           C  
ATOM   4620  O   ALA B 601     188.764 215.499  -2.874  1.00 85.90           O  
ATOM   4621  N   ASN B 602     188.800 214.658  -4.959  1.00 86.95           N  
ATOM   4622  CA  ASN B 602     187.359 214.449  -5.048  1.00 86.95           C  
ATOM   4623  C   ASN B 602     186.914 213.247  -4.220  1.00 86.95           C  
ATOM   4624  CB  ASN B 602     186.931 214.275  -6.507  1.00 86.95           C  
ATOM   4625  O   ASN B 602     187.664 212.279  -4.072  1.00 86.95           O  
ATOM   4626  CG  ASN B 602     187.196 215.511  -7.344  1.00 86.95           C  
ATOM   4627  ND2 ASN B 602     187.280 215.332  -8.657  1.00 86.95           N  
ATOM   4628  OD1 ASN B 602     187.324 216.618  -6.815  1.00 86.95           O  
ATOM   4629  N   GLY B 603     185.755 213.279  -3.633  1.00 82.86           N  
ATOM   4630  CA  GLY B 603     185.182 212.148  -2.920  1.00 82.86           C  
ATOM   4631  C   GLY B 603     184.788 211.004  -3.834  1.00 82.86           C  
ATOM   4632  O   GLY B 603     184.447 211.222  -4.998  1.00 82.86           O  
ATOM   4633  N   LYS B 604     184.754 209.766  -3.478  1.00 86.88           N  
ATOM   4634  CA  LYS B 604     184.346 208.599  -4.253  1.00 86.88           C  
ATOM   4635  C   LYS B 604     182.826 208.497  -4.333  1.00 86.88           C  
ATOM   4636  CB  LYS B 604     184.925 207.320  -3.643  1.00 86.88           C  
ATOM   4637  O   LYS B 604     182.122 208.875  -3.394  1.00 86.88           O  
ATOM   4638  CG  LYS B 604     186.445 207.261  -3.657  1.00 86.88           C  
ATOM   4639  CD  LYS B 604     186.958 205.935  -3.110  1.00 86.88           C  
ATOM   4640  CE  LYS B 604     188.478 205.909  -3.039  1.00 86.88           C  
ATOM   4641  NZ  LYS B 604     188.983 204.647  -2.421  1.00 86.88           N  
ATOM   4642  N   ASP B 605     182.268 207.925  -5.430  1.00 87.38           N  
ATOM   4643  CA  ASP B 605     180.832 207.716  -5.592  1.00 87.38           C  
ATOM   4644  C   ASP B 605     180.350 206.539  -4.747  1.00 87.38           C  
ATOM   4645  CB  ASP B 605     180.487 207.482  -7.064  1.00 87.38           C  
ATOM   4646  O   ASP B 605     181.102 205.593  -4.503  1.00 87.38           O  
ATOM   4647  CG  ASP B 605     180.777 208.688  -7.940  1.00 87.38           C  
ATOM   4648  OD1 ASP B 605     180.826 208.543  -9.180  1.00 87.38           O  
ATOM   4649  OD2 ASP B 605     180.963 209.792  -7.384  1.00 87.38           O  
ATOM   4650  N   GLY B 606     179.198 206.633  -4.251  1.00 80.78           N  
ATOM   4651  CA  GLY B 606     178.598 205.521  -3.532  1.00 80.78           C  
ATOM   4652  C   GLY B 606     178.343 204.311  -4.409  1.00 80.78           C  
ATOM   4653  O   GLY B 606     178.097 204.447  -5.609  1.00 80.78           O  
ATOM   4654  N   VAL B 607     178.355 203.162  -3.948  1.00 86.18           N  
ATOM   4655  CA  VAL B 607     178.086 201.946  -4.707  1.00 86.18           C  
ATOM   4656  C   VAL B 607     176.580 201.708  -4.787  1.00 86.18           C  
ATOM   4657  CB  VAL B 607     178.786 200.719  -4.080  1.00 86.18           C  
ATOM   4658  O   VAL B 607     175.824 202.180  -3.934  1.00 86.18           O  
ATOM   4659  CG1 VAL B 607     180.304 200.897  -4.098  1.00 86.18           C  
ATOM   4660  CG2 VAL B 607     178.288 200.492  -2.654  1.00 86.18           C  
ATOM   4661  N   PRO B 608     176.002 201.057  -5.740  1.00 80.90           N  
ATOM   4662  CA  PRO B 608     174.569 200.778  -5.866  1.00 80.90           C  
ATOM   4663  C   PRO B 608     174.017 199.983  -4.684  1.00 80.90           C  
ATOM   4664  CB  PRO B 608     174.480 199.964  -7.160  1.00 80.90           C  
ATOM   4665  O   PRO B 608     174.747 199.209  -4.062  1.00 80.90           O  
ATOM   4666  CG  PRO B 608     175.691 200.360  -7.943  1.00 80.90           C  
ATOM   4667  CD  PRO B 608     176.820 200.607  -6.983  1.00 80.90           C  
ATOM   4668  N   GLY B 609     172.857 200.310  -4.325  1.00 81.03           N  
ATOM   4669  CA  GLY B 609     172.206 199.559  -3.262  1.00 81.03           C  
ATOM   4670  C   GLY B 609     172.086 198.078  -3.567  1.00 81.03           C  
ATOM   4671  O   GLY B 609     172.171 197.668  -4.726  1.00 81.03           O  
ATOM   4672  N   LYS B 610     171.813 197.092  -2.690  1.00 86.32           N  
ATOM   4673  CA  LYS B 610     171.607 195.661  -2.883  1.00 86.32           C  
ATOM   4674  C   LYS B 610     170.284 195.387  -3.594  1.00 86.32           C  
ATOM   4675  CB  LYS B 610     171.641 194.927  -1.541  1.00 86.32           C  
ATOM   4676  O   LYS B 610     169.389 196.235  -3.599  1.00 86.32           O  
ATOM   4677  CG  LYS B 610     172.968 195.043  -0.808  1.00 86.32           C  
ATOM   4678  CD  LYS B 610     172.941 194.294   0.519  1.00 86.32           C  
ATOM   4679  CE  LYS B 610     174.271 194.406   1.253  1.00 86.32           C  
ATOM   4680  NZ  LYS B 610     174.220 193.751   2.594  1.00 86.32           N  
ATOM   4681  N   ALA B 611     170.006 194.292  -4.246  1.00 86.37           N  
ATOM   4682  CA  ALA B 611     168.758 193.899  -4.894  1.00 86.37           C  
ATOM   4683  C   ALA B 611     167.622 193.796  -3.880  1.00 86.37           C  
ATOM   4684  CB  ALA B 611     168.934 192.573  -5.629  1.00 86.37           C  
ATOM   4685  O   ALA B 611     167.844 193.418  -2.727  1.00 86.37           O  
ATOM   4686  N   GLY B 612     166.472 194.226  -4.234  1.00 82.21           N  
ATOM   4687  CA  GLY B 612     165.301 194.053  -3.388  1.00 82.21           C  
ATOM   4688  C   GLY B 612     164.993 192.599  -3.087  1.00 82.21           C  
ATOM   4689  O   GLY B 612     165.475 191.700  -3.780  1.00 82.21           O  
ATOM   4690  N   ALA B 613     164.247 192.179  -2.126  1.00 85.07           N  
ATOM   4691  CA  ALA B 613     163.823 190.824  -1.783  1.00 85.07           C  
ATOM   4692  C   ALA B 613     162.932 190.236  -2.874  1.00 85.07           C  
ATOM   4693  CB  ALA B 613     163.094 190.818  -0.443  1.00 85.07           C  
ATOM   4694  O   ALA B 613     162.171 190.960  -3.520  1.00 85.07           O  
ATOM   4695  N   ASP B 614     162.994 188.872  -3.167  1.00 86.50           N  
ATOM   4696  CA  ASP B 614     162.130 188.190  -4.126  1.00 86.50           C  
ATOM   4697  C   ASP B 614     160.676 188.199  -3.659  1.00 86.50           C  
ATOM   4698  CB  ASP B 614     162.603 186.751  -4.346  1.00 86.50           C  
ATOM   4699  O   ASP B 614     160.405 188.243  -2.458  1.00 86.50           O  
ATOM   4700  CG  ASP B 614     163.976 186.671  -4.991  1.00 86.50           C  
ATOM   4701  OD1 ASP B 614     164.587 185.580  -4.989  1.00 86.50           O  
ATOM   4702  OD2 ASP B 614     164.452 187.707  -5.502  1.00 86.50           O  
ATOM   4703  N   GLY B 615     159.868 188.272  -4.592  1.00 83.44           N  
ATOM   4704  CA  GLY B 615     158.471 188.071  -4.241  1.00 83.44           C  
ATOM   4705  C   GLY B 615     158.182 186.675  -3.723  1.00 83.44           C  
ATOM   4706  O   GLY B 615     158.946 185.741  -3.978  1.00 83.44           O  
ATOM   4707  N   LYS B 616     157.275 186.536  -3.057  1.00 85.63           N  
ATOM   4708  CA  LYS B 616     156.893 185.218  -2.556  1.00 85.63           C  
ATOM   4709  C   LYS B 616     156.138 184.424  -3.618  1.00 85.63           C  
ATOM   4710  CB  LYS B 616     156.039 185.350  -1.295  1.00 85.63           C  
ATOM   4711  O   LYS B 616     155.317 184.981  -4.351  1.00 85.63           O  
ATOM   4712  CG  LYS B 616     156.764 185.990  -0.120  1.00 85.63           C  
ATOM   4713  CD  LYS B 616     155.865 186.087   1.106  1.00 85.63           C  
ATOM   4714  CE  LYS B 616     156.567 186.794   2.259  1.00 85.63           C  
ATOM   4715  NZ  LYS B 616     155.669 186.945   3.443  1.00 85.63           N  
ATOM   4716  N   THR B 617     156.297 183.204  -3.741  1.00 85.06           N  
ATOM   4717  CA  THR B 617     155.611 182.280  -4.637  1.00 85.06           C  
ATOM   4718  C   THR B 617     154.386 181.677  -3.958  1.00 85.06           C  
ATOM   4719  CB  THR B 617     156.552 181.151  -5.101  1.00 85.06           C  
ATOM   4720  O   THR B 617     154.470 181.194  -2.827  1.00 85.06           O  
ATOM   4721  CG2 THR B 617     155.832 180.185  -6.035  1.00 85.06           C  
ATOM   4722  OG1 THR B 617     157.670 181.722  -5.791  1.00 85.06           O  
ATOM   4723  N   SER B 618     153.281 181.821  -4.530  1.00 84.73           N  
ATOM   4724  CA  SER B 618     152.050 181.238  -4.006  1.00 84.73           C  
ATOM   4725  C   SER B 618     151.903 179.781  -4.433  1.00 84.73           C  
ATOM   4726  CB  SER B 618     150.835 182.041  -4.474  1.00 84.73           C  
ATOM   4727  O   SER B 618     152.258 179.419  -5.557  1.00 84.73           O  
ATOM   4728  OG  SER B 618     150.669 181.929  -5.876  1.00 84.73           O  
ATOM   4729  N   TYR B 619     151.450 178.975  -3.499  1.00 87.60           N  
ATOM   4730  CA  TYR B 619     151.231 177.559  -3.771  1.00 87.60           C  
ATOM   4731  C   TYR B 619     149.781 177.171  -3.509  1.00 87.60           C  
ATOM   4732  CB  TYR B 619     152.165 176.697  -2.916  1.00 87.60           C  
ATOM   4733  O   TYR B 619     149.244 177.440  -2.433  1.00 87.60           O  
ATOM   4734  CG  TYR B 619     153.629 176.900  -3.221  1.00 87.60           C  
ATOM   4735  CD1 TYR B 619     154.263 176.153  -4.211  1.00 87.60           C  
ATOM   4736  CD2 TYR B 619     154.380 177.838  -2.522  1.00 87.60           C  
ATOM   4737  CE1 TYR B 619     155.613 176.335  -4.495  1.00 87.60           C  
ATOM   4738  CE2 TYR B 619     155.730 178.028  -2.796  1.00 87.60           C  
ATOM   4739  OH  TYR B 619     157.673 177.457  -4.061  1.00 87.60           O  
ATOM   4740  CZ  TYR B 619     156.337 177.273  -3.784  1.00 87.60           C  
ATOM   4741  N   PHE B 620     149.136 176.608  -4.534  1.00 88.39           N  
ATOM   4742  CA  PHE B 620     147.794 176.045  -4.449  1.00 88.39           C  
ATOM   4743  C   PHE B 620     147.849 174.565  -4.089  1.00 88.39           C  
ATOM   4744  CB  PHE B 620     147.045 176.236  -5.772  1.00 88.39           C  
ATOM   4745  O   PHE B 620     148.515 173.781  -4.767  1.00 88.39           O  
ATOM   4746  CG  PHE B 620     145.589 175.859  -5.705  1.00 88.39           C  
ATOM   4747  CD1 PHE B 620     145.144 174.652  -6.233  1.00 88.39           C  
ATOM   4748  CD2 PHE B 620     144.665 176.713  -5.117  1.00 88.39           C  
ATOM   4749  CE1 PHE B 620     143.798 174.302  -6.173  1.00 88.39           C  
ATOM   4750  CE2 PHE B 620     143.318 176.369  -5.054  1.00 88.39           C  
ATOM   4751  CZ  PHE B 620     142.886 175.163  -5.583  1.00 88.39           C  
ATOM   4752  N   HIS B 621     147.221 174.222  -2.984  1.00 87.52           N  
ATOM   4753  CA  HIS B 621     147.264 172.854  -2.480  1.00 87.52           C  
ATOM   4754  C   HIS B 621     145.910 172.168  -2.629  1.00 87.52           C  
ATOM   4755  CB  HIS B 621     147.704 172.836  -1.016  1.00 87.52           C  
ATOM   4756  O   HIS B 621     144.869 172.783  -2.387  1.00 87.52           O  
ATOM   4757  CG  HIS B 621     148.972 173.588  -0.760  1.00 87.52           C  
ATOM   4758  CD2 HIS B 621     149.187 174.817  -0.235  1.00 87.52           C  
ATOM   4759  ND1 HIS B 621     150.215 173.072  -1.059  1.00 87.52           N  
ATOM   4760  CE1 HIS B 621     151.142 173.955  -0.728  1.00 87.52           C  
ATOM   4761  NE2 HIS B 621     150.545 175.023  -0.226  1.00 87.52           N  
ATOM   4762  N   ILE B 622     146.010 170.902  -3.089  1.00 88.87           N  
ATOM   4763  CA  ILE B 622     144.806 170.091  -3.237  1.00 88.87           C  
ATOM   4764  C   ILE B 622     144.962 168.788  -2.456  1.00 88.87           C  
ATOM   4765  CB  ILE B 622     144.504 169.792  -4.723  1.00 88.87           C  
ATOM   4766  O   ILE B 622     146.066 168.250  -2.348  1.00 88.87           O  
ATOM   4767  CG1 ILE B 622     144.265 171.097  -5.492  1.00 88.87           C  
ATOM   4768  CG2 ILE B 622     143.303 168.853  -4.851  1.00 88.87           C  
ATOM   4769  CD1 ILE B 622     143.886 170.894  -6.952  1.00 88.87           C  
ATOM   4770  N   ALA B 623     143.862 168.399  -1.883  1.00 92.55           N  
ATOM   4771  CA  ALA B 623     143.797 167.096  -1.225  1.00 92.55           C  
ATOM   4772  C   ALA B 623     142.430 166.449  -1.423  1.00 92.55           C  
ATOM   4773  CB  ALA B 623     144.105 167.236   0.264  1.00 92.55           C  
ATOM   4774  O   ALA B 623     141.514 167.071  -1.969  1.00 92.55           O  
ATOM   4775  N   TYR B 624     142.360 165.146  -1.097  1.00 89.99           N  
ATOM   4776  CA  TYR B 624     141.144 164.370  -1.308  1.00 89.99           C  
ATOM   4777  C   TYR B 624     140.763 163.599  -0.049  1.00 89.99           C  
ATOM   4778  CB  TYR B 624     141.321 163.399  -2.480  1.00 89.99           C  
ATOM   4779  O   TYR B 624     141.630 163.238   0.750  1.00 89.99           O  
ATOM   4780  CG  TYR B 624     141.896 164.042  -3.719  1.00 89.99           C  
ATOM   4781  CD1 TYR B 624     141.071 164.675  -4.646  1.00 89.99           C  
ATOM   4782  CD2 TYR B 624     143.265 164.019  -3.964  1.00 89.99           C  
ATOM   4783  CE1 TYR B 624     141.596 165.267  -5.790  1.00 89.99           C  
ATOM   4784  CE2 TYR B 624     143.801 164.608  -5.104  1.00 89.99           C  
ATOM   4785  OH  TYR B 624     143.485 165.814  -7.141  1.00 89.99           O  
ATOM   4786  CZ  TYR B 624     142.960 165.229  -6.010  1.00 89.99           C  
ATOM   4787  N   ALA B 625     139.377 163.424   0.104  1.00 94.28           N  
ATOM   4788  CA  ALA B 625     138.909 162.693   1.280  1.00 94.28           C  
ATOM   4789  C   ALA B 625     137.502 162.146   1.062  1.00 94.28           C  
ATOM   4790  CB  ALA B 625     138.941 163.593   2.513  1.00 94.28           C  
ATOM   4791  O   ALA B 625     136.861 162.448   0.052  1.00 94.28           O  
ATOM   4792  N   ASP B 626     137.126 161.358   2.060  1.00 92.85           N  
ATOM   4793  CA  ASP B 626     135.795 160.770   1.955  1.00 92.85           C  
ATOM   4794  C   ASP B 626     134.835 161.400   2.961  1.00 92.85           C  
ATOM   4795  CB  ASP B 626     135.858 159.255   2.166  1.00 92.85           C  
ATOM   4796  O   ASP B 626     133.726 160.903   3.166  1.00 92.85           O  
ATOM   4797  CG  ASP B 626     136.195 158.494   0.896  1.00 92.85           C  
ATOM   4798  OD1 ASP B 626     136.742 157.373   0.984  1.00 92.85           O  
ATOM   4799  OD2 ASP B 626     135.913 159.020  -0.202  1.00 92.85           O  
ATOM   4800  N   SER B 627     135.205 162.393   3.754  1.00 93.54           N  
ATOM   4801  CA  SER B 627     134.348 163.069   4.721  1.00 93.54           C  
ATOM   4802  C   SER B 627     134.451 164.585   4.588  1.00 93.54           C  
ATOM   4803  CB  SER B 627     134.711 162.648   6.146  1.00 93.54           C  
ATOM   4804  O   SER B 627     135.478 165.106   4.147  1.00 93.54           O  
ATOM   4805  OG  SER B 627     136.050 162.999   6.448  1.00 93.54           O  
ATOM   4806  N   SER B 628     133.450 165.312   4.868  1.00 90.72           N  
ATOM   4807  CA  SER B 628     133.348 166.758   4.700  1.00 90.72           C  
ATOM   4808  C   SER B 628     134.374 167.487   5.560  1.00 90.72           C  
ATOM   4809  CB  SER B 628     131.940 167.240   5.053  1.00 90.72           C  
ATOM   4810  O   SER B 628     134.702 168.646   5.297  1.00 90.72           O  
ATOM   4811  OG  SER B 628     131.634 166.951   6.406  1.00 90.72           O  
ATOM   4812  N   ASP B 629     134.941 166.878   6.588  1.00 93.14           N  
ATOM   4813  CA  ASP B 629     135.970 167.487   7.426  1.00 93.14           C  
ATOM   4814  C   ASP B 629     137.366 167.053   6.982  1.00 93.14           C  
ATOM   4815  CB  ASP B 629     135.749 167.124   8.896  1.00 93.14           C  
ATOM   4816  O   ASP B 629     138.369 167.499   7.544  1.00 93.14           O  
ATOM   4817  CG  ASP B 629     135.723 165.625   9.139  1.00 93.14           C  
ATOM   4818  OD1 ASP B 629     135.348 165.196  10.253  1.00 93.14           O  
ATOM   4819  OD2 ASP B 629     136.080 164.869   8.212  1.00 93.14           O  
ATOM   4820  N   GLY B 630     137.421 166.081   6.069  1.00 93.02           N  
ATOM   4821  CA  GLY B 630     138.666 165.697   5.424  1.00 93.02           C  
ATOM   4822  C   GLY B 630     139.438 164.643   6.196  1.00 93.02           C  
ATOM   4823  O   GLY B 630     140.536 164.252   5.795  1.00 93.02           O  
ATOM   4824  N   ILE B 631     138.935 164.133   7.154  1.00 94.73           N  
ATOM   4825  CA  ILE B 631     139.639 163.246   8.074  1.00 94.73           C  
ATOM   4826  C   ILE B 631     139.589 161.813   7.550  1.00 94.73           C  
ATOM   4827  CB  ILE B 631     139.039 163.317   9.497  1.00 94.73           C  
ATOM   4828  O   ILE B 631     140.596 161.103   7.567  1.00 94.73           O  
ATOM   4829  CG1 ILE B 631     139.306 164.692  10.120  1.00 94.73           C  
ATOM   4830  CG2 ILE B 631     139.603 162.198  10.377  1.00 94.73           C  
ATOM   4831  CD1 ILE B 631     138.583 164.924  11.440  1.00 94.73           C  
ATOM   4832  N   THR B 632     138.567 161.390   6.943  1.00 93.48           N  
ATOM   4833  CA  THR B 632     138.377 160.015   6.492  1.00 93.48           C  
ATOM   4834  C   THR B 632     139.017 159.802   5.123  1.00 93.48           C  
ATOM   4835  CB  THR B 632     136.883 159.651   6.425  1.00 93.48           C  
ATOM   4836  O   THR B 632     138.719 160.528   4.172  1.00 93.48           O  
ATOM   4837  CG2 THR B 632     136.690 158.196   6.011  1.00 93.48           C  
ATOM   4838  OG1 THR B 632     136.290 159.852   7.714  1.00 93.48           O  
ATOM   4839  N   ASN B 633     139.984 158.817   5.026  1.00 93.46           N  
ATOM   4840  CA  ASN B 633     140.658 158.425   3.793  1.00 93.46           C  
ATOM   4841  C   ASN B 633     141.341 159.615   3.125  1.00 93.46           C  
ATOM   4842  CB  ASN B 633     139.670 157.768   2.827  1.00 93.46           C  
ATOM   4843  O   ASN B 633     141.289 159.759   1.902  1.00 93.46           O  
ATOM   4844  CG  ASN B 633     140.355 156.893   1.797  1.00 93.46           C  
ATOM   4845  ND2 ASN B 633     139.648 156.586   0.715  1.00 93.46           N  
ATOM   4846  OD1 ASN B 633     141.511 156.496   1.970  1.00 93.46           O  
ATOM   4847  N   PHE B 634     142.003 160.492   3.966  1.00 93.92           N  
ATOM   4848  CA  PHE B 634     142.761 161.655   3.521  1.00 93.92           C  
ATOM   4849  C   PHE B 634     143.905 161.237   2.604  1.00 93.92           C  
ATOM   4850  CB  PHE B 634     143.308 162.434   4.721  1.00 93.92           C  
ATOM   4851  O   PHE B 634     144.611 160.266   2.886  1.00 93.92           O  
ATOM   4852  CG  PHE B 634     144.176 163.603   4.342  1.00 93.92           C  
ATOM   4853  CD1 PHE B 634     145.553 163.459   4.231  1.00 93.92           C  
ATOM   4854  CD2 PHE B 634     143.613 164.849   4.096  1.00 93.92           C  
ATOM   4855  CE1 PHE B 634     146.358 164.540   3.880  1.00 93.92           C  
ATOM   4856  CE2 PHE B 634     144.410 165.934   3.744  1.00 93.92           C  
ATOM   4857  CZ  PHE B 634     145.782 165.778   3.638  1.00 93.92           C  
ATOM   4858  N   SER B 635     143.993 161.932   1.413  1.00 93.51           N  
ATOM   4859  CA  SER B 635     145.084 161.629   0.493  1.00 93.51           C  
ATOM   4860  C   SER B 635     145.564 162.885  -0.229  1.00 93.51           C  
ATOM   4861  CB  SER B 635     144.650 160.578  -0.529  1.00 93.51           C  
ATOM   4862  O   SER B 635     144.754 163.725  -0.626  1.00 93.51           O  
ATOM   4863  OG  SER B 635     145.687 160.323  -1.460  1.00 93.51           O  
ATOM   4864  N   LEU B 636     146.915 163.032  -0.483  1.00 88.93           N  
ATOM   4865  CA  LEU B 636     147.495 164.185  -1.163  1.00 88.93           C  
ATOM   4866  C   LEU B 636     147.666 163.909  -2.653  1.00 88.93           C  
ATOM   4867  CB  LEU B 636     148.846 164.550  -0.541  1.00 88.93           C  
ATOM   4868  O   LEU B 636     147.833 164.838  -3.446  1.00 88.93           O  
ATOM   4869  CG  LEU B 636     148.818 165.012   0.917  1.00 88.93           C  
ATOM   4870  CD1 LEU B 636     150.238 165.183   1.445  1.00 88.93           C  
ATOM   4871  CD2 LEU B 636     148.032 166.312   1.052  1.00 88.93           C  
ATOM   4872  N   ASP B 637     147.434 162.739  -3.074  1.00 81.91           N  
ATOM   4873  CA  ASP B 637     147.825 162.517  -4.463  1.00 81.91           C  
ATOM   4874  C   ASP B 637     146.960 161.440  -5.112  1.00 81.91           C  
ATOM   4875  CB  ASP B 637     149.303 162.128  -4.550  1.00 81.91           C  
ATOM   4876  O   ASP B 637     147.109 161.150  -6.301  1.00 81.91           O  
ATOM   4877  CG  ASP B 637     149.656 160.944  -3.667  1.00 81.91           C  
ATOM   4878  OD1 ASP B 637     150.855 160.609  -3.548  1.00 81.91           O  
ATOM   4879  OD2 ASP B 637     148.729 160.339  -3.088  1.00 81.91           O  
ATOM   4880  N   THR B 638     146.105 160.890  -4.438  1.00 81.97           N  
ATOM   4881  CA  THR B 638     145.299 159.819  -5.013  1.00 81.97           C  
ATOM   4882  C   THR B 638     143.811 160.100  -4.823  1.00 81.97           C  
ATOM   4883  CB  THR B 638     145.651 158.456  -4.387  1.00 81.97           C  
ATOM   4884  O   THR B 638     143.221 159.695  -3.819  1.00 81.97           O  
ATOM   4885  CG2 THR B 638     145.387 157.316  -5.366  1.00 81.97           C  
ATOM   4886  OG1 THR B 638     147.036 158.448  -4.024  1.00 81.97           O  
ATOM   4887  N   PRO B 639     143.187 160.686  -5.809  1.00 83.33           N  
ATOM   4888  CA  PRO B 639     141.764 160.999  -5.654  1.00 83.33           C  
ATOM   4889  C   PRO B 639     140.880 159.754  -5.689  1.00 83.33           C  
ATOM   4890  CB  PRO B 639     141.471 161.910  -6.849  1.00 83.33           C  
ATOM   4891  O   PRO B 639     139.992 159.599  -4.847  1.00 83.33           O  
ATOM   4892  CG  PRO B 639     142.787 162.066  -7.541  1.00 83.33           C  
ATOM   4893  CD  PRO B 639     143.781 161.149  -6.889  1.00 83.33           C  
ATOM   4894  N   GLY B 640     141.148 158.860  -6.478  1.00 81.57           N  
ATOM   4895  CA  GLY B 640     140.334 157.660  -6.586  1.00 81.57           C  
ATOM   4896  C   GLY B 640     138.843 157.945  -6.547  1.00 81.57           C  
ATOM   4897  O   GLY B 640     138.358 158.838  -7.244  1.00 81.57           O  
ATOM   4898  N   SER B 641     138.263 157.255  -5.789  1.00 84.66           N  
ATOM   4899  CA  SER B 641     136.814 157.385  -5.676  1.00 84.66           C  
ATOM   4900  C   SER B 641     136.428 158.240  -4.474  1.00 84.66           C  
ATOM   4901  CB  SER B 641     136.158 156.008  -5.564  1.00 84.66           C  
ATOM   4902  O   SER B 641     135.285 158.197  -4.016  1.00 84.66           O  
ATOM   4903  OG  SER B 641     136.699 155.281  -4.475  1.00 84.66           O  
ATOM   4904  N   ARG B 642     137.211 158.959  -4.044  1.00 91.21           N  
ATOM   4905  CA  ARG B 642     136.909 159.820  -2.905  1.00 91.21           C  
ATOM   4906  C   ARG B 642     135.891 160.890  -3.283  1.00 91.21           C  
ATOM   4907  CB  ARG B 642     138.185 160.475  -2.373  1.00 91.21           C  
ATOM   4908  O   ARG B 642     135.896 161.389  -4.411  1.00 91.21           O  
ATOM   4909  CG  ARG B 642     139.141 159.503  -1.699  1.00 91.21           C  
ATOM   4910  CD  ARG B 642     140.452 160.175  -1.315  1.00 91.21           C  
ATOM   4911  NE  ARG B 642     141.346 159.255  -0.619  1.00 91.21           N  
ATOM   4912  NH1 ARG B 642     142.209 158.312  -2.542  1.00 91.21           N  
ATOM   4913  NH2 ARG B 642     142.932 157.599  -0.487  1.00 91.21           N  
ATOM   4914  CZ  ARG B 642     142.161 158.391  -1.218  1.00 91.21           C  
ATOM   4915  N   LYS B 643     135.233 161.255  -2.236  1.00 90.55           N  
ATOM   4916  CA  LYS B 643     134.005 161.997  -2.508  1.00 90.55           C  
ATOM   4917  C   LYS B 643     134.240 163.502  -2.409  1.00 90.55           C  
ATOM   4918  CB  LYS B 643     132.898 161.576  -1.541  1.00 90.55           C  
ATOM   4919  O   LYS B 643     133.461 164.293  -2.944  1.00 90.55           O  
ATOM   4920  CG  LYS B 643     132.531 160.101  -1.626  1.00 90.55           C  
ATOM   4921  CD  LYS B 643     131.442 159.738  -0.625  1.00 90.55           C  
ATOM   4922  CE  LYS B 643     131.113 158.252  -0.670  1.00 90.55           C  
ATOM   4923  NZ  LYS B 643     130.072 157.884   0.337  1.00 90.55           N  
ATOM   4924  N   TYR B 644     135.336 163.932  -1.797  1.00 91.27           N  
ATOM   4925  CA  TYR B 644     135.551 165.349  -1.524  1.00 91.27           C  
ATOM   4926  C   TYR B 644     136.905 165.807  -2.051  1.00 91.27           C  
ATOM   4927  CB  TYR B 644     135.454 165.625  -0.020  1.00 91.27           C  
ATOM   4928  O   TYR B 644     137.865 165.032  -2.071  1.00 91.27           O  
ATOM   4929  CG  TYR B 644     134.056 165.494   0.533  1.00 91.27           C  
ATOM   4930  CD1 TYR B 644     133.268 166.619   0.763  1.00 91.27           C  
ATOM   4931  CD2 TYR B 644     133.521 164.244   0.828  1.00 91.27           C  
ATOM   4932  CE1 TYR B 644     131.980 166.503   1.275  1.00 91.27           C  
ATOM   4933  CE2 TYR B 644     132.234 164.116   1.340  1.00 91.27           C  
ATOM   4934  OH  TYR B 644     130.198 165.129   2.065  1.00 91.27           O  
ATOM   4935  CZ  TYR B 644     131.472 165.249   1.559  1.00 91.27           C  
ATOM   4936  N   ILE B 645     136.859 167.091  -2.526  1.00 91.30           N  
ATOM   4937  CA  ILE B 645     138.113 167.753  -2.865  1.00 91.30           C  
ATOM   4938  C   ILE B 645     138.334 168.948  -1.939  1.00 91.30           C
[truncated: 1,533,821 more chars]
