# Supplementary material for: Present Impact of AlphaFold2 Revolution on Structural Biology, and an Illustration With the Structure Prediction of the Bacteriophage J-1 Host Adhesion Device
Source: Front Mol Biosci. 2022 May 9;9:907452. doi: 10.3389/fmolb.2022.907452 (PMC9124777; doi:10.3389/fmolb.2022.907452)
Supplement: Supplementary file 1 [file DataSheet1.ZIP › Dit-full-hexamer.pdb]

ATOM      1  N   MET A   1      -0.841  26.282 -26.138  1.00 61.60           N  
ATOM      2  CA  MET A   1      -2.084  25.577 -26.436  1.00 61.60           C  
ATOM      3  C   MET A   1      -2.168  25.223 -27.917  1.00 61.60           C  
ATOM      4  CB  MET A   1      -3.292  26.423 -26.031  1.00 61.60           C  
ATOM      5  O   MET A   1      -1.830  26.040 -28.775  1.00 61.60           O  
ATOM      6  CG  MET A   1      -3.513  26.498 -24.529  1.00 61.60           C  
ATOM      7  SD  MET A   1      -5.287  26.651 -24.085  1.00 61.60           S  
ATOM      8  CE  MET A   1      -5.420  28.453 -23.917  1.00 61.60           C  
ATOM      9  N   ALA A   2      -2.404  23.867 -28.114  1.00 72.07           N  
ATOM     10  CA  ALA A   2      -2.047  23.157 -29.340  1.00 72.07           C  
ATOM     11  C   ALA A   2      -3.240  22.382 -29.892  1.00 72.07           C  
ATOM     12  CB  ALA A   2      -0.875  22.212 -29.085  1.00 72.07           C  
ATOM     13  O   ALA A   2      -4.159  22.032 -29.149  1.00 72.07           O  
ATOM     14  N   ASN A   3      -3.521  22.492 -31.176  1.00 84.79           N  
ATOM     15  CA  ASN A   3      -4.406  21.559 -31.866  1.00 84.79           C  
ATOM     16  C   ASN A   3      -3.786  20.168 -31.965  1.00 84.79           C  
ATOM     17  CB  ASN A   3      -4.756  22.085 -33.260  1.00 84.79           C  
ATOM     18  O   ASN A   3      -2.563  20.024 -31.923  1.00 84.79           O  
ATOM     19  CG  ASN A   3      -5.559  23.369 -33.216  1.00 84.79           C  
ATOM     20  ND2 ASN A   3      -5.386  24.212 -34.227  1.00 84.79           N  
ATOM     21  OD1 ASN A   3      -6.327  23.604 -32.279  1.00 84.79           O  
ATOM     22  N   LEU A   4      -4.618  19.169 -31.897  1.00 89.98           N  
ATOM     23  CA  LEU A   4      -4.234  17.777 -32.108  1.00 89.98           C  
ATOM     24  C   LEU A   4      -4.624  17.312 -33.506  1.00 89.98           C  
ATOM     25  CB  LEU A   4      -4.887  16.876 -31.057  1.00 89.98           C  
ATOM     26  O   LEU A   4      -5.707  17.643 -33.996  1.00 89.98           O  
ATOM     27  CG  LEU A   4      -4.508  17.149 -29.599  1.00 89.98           C  
ATOM     28  CD1 LEU A   4      -5.426  16.375 -28.659  1.00 89.98           C  
ATOM     29  CD2 LEU A   4      -3.049  16.785 -29.350  1.00 89.98           C  
ATOM     30  N   ILE A   5      -3.696  16.698 -34.120  1.00 91.58           N  
ATOM     31  CA  ILE A   5      -4.027  15.948 -35.327  1.00 91.58           C  
ATOM     32  C   ILE A   5      -3.904  14.451 -35.055  1.00 91.58           C  
ATOM     33  CB  ILE A   5      -3.119  16.354 -36.510  1.00 91.58           C  
ATOM     34  O   ILE A   5      -2.815  13.956 -34.752  1.00 91.58           O  
ATOM     35  CG1 ILE A   5      -3.206  17.865 -36.755  1.00 91.58           C  
ATOM     36  CG2 ILE A   5      -3.494  15.572 -37.771  1.00 91.58           C  
ATOM     37  CD1 ILE A   5      -2.152  18.397 -37.717  1.00 91.58           C  
ATOM     38  N   PHE A   6      -4.985  13.707 -35.125  1.00 94.08           N  
ATOM     39  CA  PHE A   6      -5.001  12.276 -34.845  1.00 94.08           C  
ATOM     40  C   PHE A   6      -5.694  11.513 -35.967  1.00 94.08           C  
ATOM     41  CB  PHE A   6      -5.699  11.996 -33.511  1.00 94.08           C  
ATOM     42  O   PHE A   6      -6.838  11.813 -36.316  1.00 94.08           O  
ATOM     43  CG  PHE A   6      -5.659  10.550 -33.096  1.00 94.08           C  
ATOM     44  CD1 PHE A   6      -6.831   9.816 -32.966  1.00 94.08           C  
ATOM     45  CD2 PHE A   6      -4.446   9.924 -32.838  1.00 94.08           C  
ATOM     46  CE1 PHE A   6      -6.796   8.477 -32.582  1.00 94.08           C  
ATOM     47  CE2 PHE A   6      -4.403   8.587 -32.453  1.00 94.08           C  
ATOM     48  CZ  PHE A   6      -5.579   7.866 -32.325  1.00 94.08           C  
ATOM     49  N   GLY A   7      -5.004  10.550 -36.544  1.00 92.31           N  
ATOM     50  CA  GLY A   7      -5.565   9.778 -37.642  1.00 92.31           C  
ATOM     51  C   GLY A   7      -5.989  10.635 -38.820  1.00 92.31           C  
ATOM     52  O   GLY A   7      -6.960  10.316 -39.508  1.00 92.31           O  
ATOM     53  N   GLY A   8      -5.410  11.892 -38.930  1.00 90.48           N  
ATOM     54  CA  GLY A   8      -5.697  12.783 -40.043  1.00 90.48           C  
ATOM     55  C   GLY A   8      -6.751  13.824 -39.717  1.00 90.48           C  
ATOM     56  O   GLY A   8      -7.044  14.696 -40.538  1.00 90.48           O  
ATOM     57  N   HIS A   9      -7.299  13.732 -38.584  1.00 91.16           N  
ATOM     58  CA  HIS A   9      -8.338  14.666 -38.164  1.00 91.16           C  
ATOM     59  C   HIS A   9      -7.766  15.762 -37.272  1.00 91.16           C  
ATOM     60  CB  HIS A   9      -9.460  13.927 -37.434  1.00 91.16           C  
ATOM     61  O   HIS A   9      -7.096  15.473 -36.278  1.00 91.16           O  
ATOM     62  CG  HIS A   9     -10.063  12.814 -38.230  1.00 91.16           C  
ATOM     63  CD2 HIS A   9     -10.014  11.471 -38.062  1.00 91.16           C  
ATOM     64  ND1 HIS A   9     -10.823  13.033 -39.358  1.00 91.16           N  
ATOM     65  CE1 HIS A   9     -11.218  11.870 -39.850  1.00 91.16           C  
ATOM     66  NE2 HIS A   9     -10.740  10.907 -39.081  1.00 91.16           N  
ATOM     67  N   LYS A  10      -7.934  16.994 -37.700  1.00 89.26           N  
ATOM     68  CA  LYS A  10      -7.578  18.095 -36.810  1.00 89.26           C  
ATOM     69  C   LYS A  10      -8.576  18.217 -35.662  1.00 89.26           C  
ATOM     70  CB  LYS A  10      -7.509  19.411 -37.586  1.00 89.26           C  
ATOM     71  O   LYS A  10      -9.779  18.357 -35.890  1.00 89.26           O  
ATOM     72  CG  LYS A  10      -6.940  20.573 -36.785  1.00 89.26           C  
ATOM     73  CD  LYS A  10      -6.777  21.819 -37.645  1.00 89.26           C  
ATOM     74  CE  LYS A  10      -6.201  22.980 -36.846  1.00 89.26           C  
ATOM     75  NZ  LYS A  10      -6.014  24.196 -37.692  1.00 89.26           N  
ATOM     76  N   ILE A  11      -8.097  18.153 -34.426  1.00 88.17           N  
ATOM     77  CA  ILE A  11      -8.946  18.154 -33.241  1.00 88.17           C  
ATOM     78  C   ILE A  11      -8.546  19.303 -32.319  1.00 88.17           C  
ATOM     79  CB  ILE A  11      -8.864  16.808 -32.486  1.00 88.17           C  
ATOM     80  O   ILE A  11      -7.400  19.378 -31.871  1.00 88.17           O  
ATOM     81  CG1 ILE A  11      -9.134  15.641 -33.443  1.00 88.17           C  
ATOM     82  CG2 ILE A  11      -9.844  16.788 -31.309  1.00 88.17           C  
ATOM     83  CD1 ILE A  11      -8.813  14.273 -32.857  1.00 88.17           C  
ATOM     84  N   GLY A  12      -9.443  20.291 -32.268  1.00 82.55           N  
ATOM     85  CA  GLY A  12      -9.231  21.491 -31.474  1.00 82.55           C  
ATOM     86  C   GLY A  12      -9.810  22.740 -32.113  1.00 82.55           C  
ATOM     87  O   GLY A  12     -10.069  22.763 -33.319  1.00 82.55           O  
ATOM     88  N   SER A  13     -10.265  23.743 -31.317  1.00 76.74           N  
ATOM     89  CA  SER A  13     -10.814  25.046 -31.677  1.00 76.74           C  
ATOM     90  C   SER A  13     -10.495  26.093 -30.615  1.00 76.74           C  
ATOM     91  CB  SER A  13     -12.328  24.954 -31.875  1.00 76.74           C  
ATOM     92  O   SER A  13      -9.751  25.821 -29.671  1.00 76.74           O  
ATOM     93  OG  SER A  13     -12.986  24.754 -30.637  1.00 76.74           O  
ATOM     94  N   SER A  14     -10.939  27.365 -30.952  1.00 73.65           N  
ATOM     95  CA  SER A  14     -10.808  28.397 -29.930  1.00 73.65           C  
ATOM     96  C   SER A  14     -11.500  27.985 -28.634  1.00 73.65           C  
ATOM     97  CB  SER A  14     -11.388  29.721 -30.428  1.00 73.65           C  
ATOM     98  O   SER A  14     -11.114  28.427 -27.550  1.00 73.65           O  
ATOM     99  OG  SER A  14     -12.737  29.558 -30.832  1.00 73.65           O  
ATOM    100  N   SER A  15     -12.382  27.044 -28.602  1.00 75.98           N  
ATOM    101  CA  SER A  15     -13.187  26.621 -27.461  1.00 75.98           C  
ATOM    102  C   SER A  15     -12.679  25.303 -26.885  1.00 75.98           C  
ATOM    103  CB  SER A  15     -14.655  26.478 -27.864  1.00 75.98           C  
ATOM    104  O   SER A  15     -13.054  24.919 -25.775  1.00 75.98           O  
ATOM    105  OG  SER A  15     -14.785  25.651 -29.008  1.00 75.98           O  
ATOM    106  N   LEU A  16     -11.839  24.568 -27.551  1.00 80.33           N  
ATOM    107  CA  LEU A  16     -11.278  23.279 -27.161  1.00 80.33           C  
ATOM    108  C   LEU A  16      -9.766  23.261 -27.363  1.00 80.33           C  
ATOM    109  CB  LEU A  16     -11.925  22.147 -27.963  1.00 80.33           C  
ATOM    110  O   LEU A  16      -9.288  23.261 -28.499  1.00 80.33           O  
ATOM    111  CG  LEU A  16     -11.473  20.727 -27.619  1.00 80.33           C  
ATOM    112  CD1 LEU A  16     -11.861  20.381 -26.185  1.00 80.33           C  
ATOM    113  CD2 LEU A  16     -12.072  19.723 -28.598  1.00 80.33           C  
ATOM    114  N   GLN A  17      -9.134  23.249 -26.277  1.00 80.58           N  
ATOM    115  CA  GLN A  17      -7.683  23.399 -26.310  1.00 80.58           C  
ATOM    116  C   GLN A  17      -6.992  22.220 -25.630  1.00 80.58           C  
ATOM    117  CB  GLN A  17      -7.263  24.710 -25.644  1.00 80.58           C  
ATOM    118  O   GLN A  17      -7.534  21.636 -24.689  1.00 80.58           O  
ATOM    119  CG  GLN A  17      -7.832  25.953 -26.316  1.00 80.58           C  
ATOM    120  CD  GLN A  17      -7.336  27.240 -25.686  1.00 80.58           C  
ATOM    121  NE2 GLN A  17      -7.386  28.329 -26.446  1.00 80.58           N  
ATOM    122  OE1 GLN A  17      -6.911  27.256 -24.526  1.00 80.58           O  
ATOM    123  N   PHE A  18      -5.683  21.861 -26.088  1.00 85.67           N  
ATOM    124  CA  PHE A  18      -4.961  20.686 -25.615  1.00 85.67           C  
ATOM    125  C   PHE A  18      -3.580  21.070 -25.098  1.00 85.67           C  
ATOM    126  CB  PHE A  18      -4.833  19.647 -26.733  1.00 85.67           C  
ATOM    127  O   PHE A  18      -2.960  22.008 -25.604  1.00 85.67           O  
ATOM    128  CG  PHE A  18      -6.154  19.154 -27.259  1.00 85.67           C  
ATOM    129  CD1 PHE A  18      -6.803  18.084 -26.656  1.00 85.67           C  
ATOM    130  CD2 PHE A  18      -6.747  19.763 -28.357  1.00 85.67           C  
ATOM    131  CE1 PHE A  18      -8.027  17.627 -27.140  1.00 85.67           C  
ATOM    132  CE2 PHE A  18      -7.970  19.311 -28.847  1.00 85.67           C  
ATOM    133  CZ  PHE A  18      -8.607  18.243 -28.238  1.00 85.67           C  
ATOM    134  N   SER A  19      -3.197  20.392 -24.074  1.00 85.13           N  
ATOM    135  CA  SER A  19      -1.828  20.452 -23.573  1.00 85.13           C  
ATOM    136  C   SER A  19      -1.259  19.055 -23.348  1.00 85.13           C  
ATOM    137  CB  SER A  19      -1.767  21.252 -22.271  1.00 85.13           C  
ATOM    138  O   SER A  19      -1.809  18.273 -22.569  1.00 85.13           O  
ATOM    139  OG  SER A  19      -0.439  21.319 -21.782  1.00 85.13           O  
ATOM    140  N   ALA A  20      -0.183  18.762 -23.995  1.00 87.19           N  
ATOM    141  CA  ALA A  20       0.386  17.418 -23.925  1.00 87.19           C  
ATOM    142  C   ALA A  20       1.590  17.381 -22.989  1.00 87.19           C  
ATOM    143  CB  ALA A  20       0.783  16.935 -25.317  1.00 87.19           C  
ATOM    144  O   ALA A  20       2.421  18.292 -23.000  1.00 87.19           O  
ATOM    145  N   ALA A  21       1.640  16.396 -22.121  1.00 87.05           N  
ATOM    146  CA  ALA A  21       2.822  16.115 -21.310  1.00 87.05           C  
ATOM    147  C   ALA A  21       3.581  14.905 -21.847  1.00 87.05           C  
ATOM    148  CB  ALA A  21       2.426  15.889 -19.853  1.00 87.05           C  
ATOM    149  O   ALA A  21       3.275  13.765 -21.489  1.00 87.05           O  
ATOM    150  N   ARG A  22       4.702  15.115 -22.620  1.00 82.77           N  
ATOM    151  CA  ARG A  22       5.392  14.045 -23.334  1.00 82.77           C  
ATOM    152  C   ARG A  22       6.431  13.372 -22.442  1.00 82.77           C  
ATOM    153  CB  ARG A  22       6.061  14.588 -24.599  1.00 82.77           C  
ATOM    154  O   ARG A  22       6.808  12.223 -22.677  1.00 82.77           O  
ATOM    155  CG  ARG A  22       5.083  15.124 -25.631  1.00 82.77           C  
ATOM    156  CD  ARG A  22       5.802  15.776 -26.803  1.00 82.77           C  
ATOM    157  NE  ARG A  22       4.878  16.521 -27.656  1.00 82.77           N  
ATOM    158  NH1 ARG A  22       5.344  18.579 -26.716  1.00 82.77           N  
ATOM    159  NH2 ARG A  22       3.817  18.410 -28.417  1.00 82.77           N  
ATOM    160  CZ  ARG A  22       4.682  17.834 -27.594  1.00 82.77           C  
ATOM    161  N   GLY A  23       6.805  14.062 -21.322  1.00 83.37           N  
ATOM    162  CA  GLY A  23       7.950  13.573 -20.570  1.00 83.37           C  
ATOM    163  C   GLY A  23       9.252  13.654 -21.345  1.00 83.37           C  
ATOM    164  O   GLY A  23       9.291  14.205 -22.447  1.00 83.37           O  
ATOM    165  N   VAL A  24      10.438  13.128 -20.696  1.00 83.46           N  
ATOM    166  CA  VAL A  24      11.770  13.245 -21.279  1.00 83.46           C  
ATOM    167  C   VAL A  24      12.079  12.005 -22.114  1.00 83.46           C  
ATOM    168  CB  VAL A  24      12.851  13.437 -20.191  1.00 83.46           C  
ATOM    169  O   VAL A  24      12.485  12.114 -23.274  1.00 83.46           O  
ATOM    170  CG1 VAL A  24      14.240  13.533 -20.821  1.00 83.46           C  
ATOM    171  CG2 VAL A  24      12.552  14.684 -19.358  1.00 83.46           C  
ATOM    172  N   PHE A  25      11.853  10.675 -21.559  1.00 81.58           N  
ATOM    173  CA  PHE A  25      11.915   9.437 -22.328  1.00 81.58           C  
ATOM    174  C   PHE A  25      11.009   8.375 -21.717  1.00 81.58           C  
ATOM    175  CB  PHE A  25      13.355   8.920 -22.402  1.00 81.58           C  
ATOM    176  O   PHE A  25      10.526   8.534 -20.594  1.00 81.58           O  
ATOM    177  CG  PHE A  25      13.987   8.690 -21.057  1.00 81.58           C  
ATOM    178  CD1 PHE A  25      14.763   9.676 -20.459  1.00 81.58           C  
ATOM    179  CD2 PHE A  25      13.805   7.486 -20.387  1.00 81.58           C  
ATOM    180  CE1 PHE A  25      15.350   9.465 -19.214  1.00 81.58           C  
ATOM    181  CE2 PHE A  25      14.388   7.268 -19.143  1.00 81.58           C  
ATOM    182  CZ  PHE A  25      15.161   8.259 -18.558  1.00 81.58           C  
ATOM    183  N   SER A  26      10.667   7.376 -22.506  1.00 86.05           N  
ATOM    184  CA  SER A  26       9.884   6.235 -22.042  1.00 86.05           C  
ATOM    185  C   SER A  26      10.596   5.496 -20.915  1.00 86.05           C  
ATOM    186  CB  SER A  26       9.604   5.272 -23.197  1.00 86.05           C  
ATOM    187  O   SER A  26      11.806   5.648 -20.734  1.00 86.05           O  
ATOM    188  OG  SER A  26       8.895   5.926 -24.236  1.00 86.05           O  
ATOM    189  N   GLU A  27       9.823   4.809 -20.149  1.00 88.93           N  
ATOM    190  CA  GLU A  27      10.407   3.959 -19.115  1.00 88.93           C  
ATOM    191  C   GLU A  27      11.429   2.993 -19.709  1.00 88.93           C  
ATOM    192  CB  GLU A  27       9.315   3.181 -18.378  1.00 88.93           C  
ATOM    193  O   GLU A  27      11.199   2.415 -20.773  1.00 88.93           O  
ATOM    194  CG  GLU A  27       9.834   2.340 -17.221  1.00 88.93           C  
ATOM    195  CD  GLU A  27       8.741   1.557 -16.511  1.00 88.93           C  
ATOM    196  OE1 GLU A  27       9.065   0.687 -15.671  1.00 88.93           O  
ATOM    197  OE2 GLU A  27       7.550   1.815 -16.797  1.00 88.93           O  
ATOM    198  N   VAL A  28      12.642   2.880 -19.023  1.00 90.00           N  
ATOM    199  CA  VAL A  28      13.711   1.965 -19.410  1.00 90.00           C  
ATOM    200  C   VAL A  28      13.707   0.745 -18.492  1.00 90.00           C  
ATOM    201  CB  VAL A  28      15.092   2.658 -19.369  1.00 90.00           C  
ATOM    202  O   VAL A  28      13.648   0.882 -17.267  1.00 90.00           O  
ATOM    203  CG1 VAL A  28      16.197   1.683 -19.773  1.00 90.00           C  
ATOM    204  CG2 VAL A  28      15.099   3.885 -20.279  1.00 90.00           C  
ATOM    205  N   GLU A  29      13.664  -0.342 -19.095  1.00 92.14           N  
ATOM    206  CA  GLU A  29      13.779  -1.598 -18.360  1.00 92.14           C  
ATOM    207  C   GLU A  29      15.133  -2.257 -18.602  1.00 92.14           C  
ATOM    208  CB  GLU A  29      12.650  -2.555 -18.752  1.00 92.14           C  
ATOM    209  O   GLU A  29      15.484  -2.567 -19.742  1.00 92.14           O  
ATOM    210  CG  GLU A  29      12.630  -3.846 -17.946  1.00 92.14           C  
ATOM    211  CD  GLU A  29      11.515  -4.793 -18.359  1.00 92.14           C  
ATOM    212  OE1 GLU A  29      11.263  -5.785 -17.637  1.00 92.14           O  
ATOM    213  OE2 GLU A  29      10.888  -4.543 -19.412  1.00 92.14           O  
ATOM    214  N   ASN A  30      15.927  -2.487 -17.512  1.00 93.09           N  
ATOM    215  CA  ASN A  30      17.238  -3.125 -17.551  1.00 93.09           C  
ATOM    216  C   ASN A  30      17.214  -4.496 -16.881  1.00 93.09           C  
ATOM    217  CB  ASN A  30      18.290  -2.231 -16.893  1.00 93.09           C  
ATOM    218  O   ASN A  30      16.611  -4.663 -15.819  1.00 93.09           O  
ATOM    219  CG  ASN A  30      18.510  -0.935 -17.648  1.00 93.09           C  
ATOM    220  ND2 ASN A  30      18.857   0.122 -16.923  1.00 93.09           N  
ATOM    221  OD1 ASN A  30      18.367  -0.883 -18.872  1.00 93.09           O  
ATOM    222  N   THR A  31      17.708  -5.472 -17.579  1.00 93.53           N  
ATOM    223  CA  THR A  31      17.922  -6.800 -17.016  1.00 93.53           C  
ATOM    224  C   THR A  31      19.401  -7.029 -16.718  1.00 93.53           C  
ATOM    225  CB  THR A  31      17.411  -7.899 -17.967  1.00 93.53           C  
ATOM    226  O   THR A  31      20.246  -6.901 -17.606  1.00 93.53           O  
ATOM    227  CG2 THR A  31      17.538  -9.279 -17.330  1.00 93.53           C  
ATOM    228  OG1 THR A  31      16.034  -7.653 -18.276  1.00 93.53           O  
ATOM    229  N   THR A  32      19.722  -7.300 -15.443  1.00 93.36           N  
ATOM    230  CA  THR A  32      21.103  -7.499 -15.021  1.00 93.36           C  
ATOM    231  C   THR A  32      21.288  -8.888 -14.416  1.00 93.36           C  
ATOM    232  CB  THR A  32      21.535  -6.429 -14.000  1.00 93.36           C  
ATOM    233  O   THR A  32      20.314  -9.535 -14.027  1.00 93.36           O  
ATOM    234  CG2 THR A  32      21.375  -5.026 -14.574  1.00 93.36           C  
ATOM    235  OG1 THR A  32      20.728  -6.549 -12.822  1.00 93.36           O  
ATOM    236  N   GLN A  33      22.520  -9.447 -14.603  1.00 90.30           N  
ATOM    237  CA  GLN A  33      22.906 -10.736 -14.038  1.00 90.30           C  
ATOM    238  C   GLN A  33      24.130 -10.598 -13.138  1.00 90.30           C  
ATOM    239  CB  GLN A  33      23.183 -11.749 -15.150  1.00 90.30           C  
ATOM    240  O   GLN A  33      25.094  -9.915 -13.492  1.00 90.30           O  
ATOM    241  CG  GLN A  33      23.493 -13.150 -14.641  1.00 90.30           C  
ATOM    242  CD  GLN A  33      23.721 -14.145 -15.764  1.00 90.30           C  
ATOM    243  NE2 GLN A  33      23.396 -15.409 -15.511  1.00 90.30           N  
ATOM    244  OE1 GLN A  33      24.183 -13.781 -16.849  1.00 90.30           O  
ATOM    245  N   SER A  34      24.027 -11.261 -12.033  1.00 88.34           N  
ATOM    246  CA  SER A  34      25.155 -11.261 -11.108  1.00 88.34           C  
ATOM    247  C   SER A  34      26.333 -12.047 -11.673  1.00 88.34           C  
ATOM    248  CB  SER A  34      24.741 -11.846  -9.757  1.00 88.34           C  
ATOM    249  O   SER A  34      26.145 -13.093 -12.298  1.00 88.34           O  
ATOM    250  OG  SER A  34      25.770 -11.674  -8.798  1.00 88.34           O  
ATOM    251  N   VAL A  35      27.620 -11.469 -11.734  1.00 80.85           N  
ATOM    252  CA  VAL A  35      28.829 -12.136 -12.205  1.00 80.85           C  
ATOM    253  C   VAL A  35      29.543 -12.803 -11.031  1.00 80.85           C  
ATOM    254  CB  VAL A  35      29.782 -11.149 -12.917  1.00 80.85           C  
ATOM    255  O   VAL A  35      30.138 -12.123 -10.191  1.00 80.85           O  
ATOM    256  CG1 VAL A  35      30.984 -11.886 -13.503  1.00 80.85           C  
ATOM    257  CG2 VAL A  35      29.037 -10.383 -14.007  1.00 80.85           C  
ATOM    258  N   GLY A  36      29.420 -14.119 -10.919  1.00 82.60           N  
ATOM    259  CA  GLY A  36      30.111 -14.816  -9.846  1.00 82.60           C  
ATOM    260  C   GLY A  36      29.810 -14.246  -8.473  1.00 82.60           C  
ATOM    261  O   GLY A  36      28.678 -13.844  -8.197  1.00 82.60           O  
ATOM    262  N   ALA A  37      30.787 -14.280  -7.567  1.00 83.68           N  
ATOM    263  CA  ALA A  37      30.681 -13.771  -6.203  1.00 83.68           C  
ATOM    264  C   ALA A  37      31.226 -12.350  -6.105  1.00 83.68           C  
ATOM    265  CB  ALA A  37      31.422 -14.689  -5.233  1.00 83.68           C  
ATOM    266  O   ALA A  37      31.320 -11.788  -5.010  1.00 83.68           O  
ATOM    267  N   SER A  38      31.539 -11.743  -7.303  1.00 79.71           N  
ATOM    268  CA  SER A  38      32.093 -10.395  -7.231  1.00 79.71           C  
ATOM    269  C   SER A  38      30.990  -9.351  -7.098  1.00 79.71           C  
ATOM    270  CB  SER A  38      32.943 -10.097  -8.467  1.00 79.71           C  
ATOM    271  O   SER A  38      29.810  -9.660  -7.279  1.00 79.71           O  
ATOM    272  OG  SER A  38      32.220 -10.379  -9.653  1.00 79.71           O  
ATOM    273  N   ASP A  39      31.318  -8.018  -6.503  1.00 86.25           N  
ATOM    274  CA  ASP A  39      30.441  -6.854  -6.447  1.00 86.25           C  
ATOM    275  C   ASP A  39      30.073  -6.375  -7.849  1.00 86.25           C  
ATOM    276  CB  ASP A  39      31.103  -5.719  -5.661  1.00 86.25           C  
ATOM    277  O   ASP A  39      30.914  -6.378  -8.751  1.00 86.25           O  
ATOM    278  CG  ASP A  39      31.297  -6.051  -4.192  1.00 86.25           C  
ATOM    279  OD1 ASP A  39      30.622  -6.969  -3.679  1.00 86.25           O  
ATOM    280  OD2 ASP A  39      32.130  -5.385  -3.540  1.00 86.25           O  
ATOM    281  N   GLY A  40      28.740  -6.236  -8.084  1.00 88.20           N  
ATOM    282  CA  GLY A  40      28.264  -5.673  -9.337  1.00 88.20           C  
ATOM    283  C   GLY A  40      27.469  -6.660 -10.171  1.00 88.20           C  
ATOM    284  O   GLY A  40      27.286  -7.812  -9.772  1.00 88.20           O  
ATOM    285  N   GLU A  41      26.662  -6.170 -11.143  1.00 89.98           N  
ATOM    286  CA  GLU A  41      25.837  -6.920 -12.086  1.00 89.98           C  
ATOM    287  C   GLU A  41      26.215  -6.597 -13.529  1.00 89.98           C  
ATOM    288  CB  GLU A  41      24.352  -6.629 -11.852  1.00 89.98           C  
ATOM    289  O   GLU A  41      26.776  -5.535 -13.806  1.00 89.98           O  
ATOM    290  CG  GLU A  41      23.846  -7.071 -10.487  1.00 89.98           C  
ATOM    291  CD  GLU A  41      22.360  -6.820 -10.289  1.00 89.98           C  
ATOM    292  OE1 GLU A  41      21.760  -7.420  -9.368  1.00 89.98           O  
ATOM    293  OE2 GLU A  41      21.789  -6.018 -11.062  1.00 89.98           O  
ATOM    294  N   MET A  42      26.227  -7.620 -14.321  1.00 88.48           N  
ATOM    295  CA  MET A  42      26.398  -7.449 -15.761  1.00 88.48           C  
ATOM    296  C   MET A  42      25.071  -7.102 -16.429  1.00 88.48           C  
ATOM    297  CB  MET A  42      26.984  -8.714 -16.388  1.00 88.48           C  
ATOM    298  O   MET A  42      24.058  -7.758 -16.183  1.00 88.48           O  
ATOM    299  CG  MET A  42      27.195  -8.614 -17.890  1.00 88.48           C  
ATOM    300  SD  MET A  42      27.799 -10.184 -18.622  1.00 88.48           S  
ATOM    301  CE  MET A  42      27.883  -9.710 -20.371  1.00 88.48           C  
ATOM    302  N   LEU A  43      25.055  -5.955 -17.218  1.00 90.32           N  
ATOM    303  CA  LEU A  43      23.861  -5.646 -17.999  1.00 90.32           C  
ATOM    304  C   LEU A  43      23.670  -6.660 -19.122  1.00 90.32           C  
ATOM    305  CB  LEU A  43      23.952  -4.233 -18.580  1.00 90.32           C  
ATOM    306  O   LEU A  43      24.534  -6.804 -19.989  1.00 90.32           O  
ATOM    307  CG  LEU A  43      22.759  -3.766 -19.414  1.00 90.32           C  
ATOM    308  CD1 LEU A  43      21.524  -3.610 -18.532  1.00 90.32           C  
ATOM    309  CD2 LEU A  43      23.082  -2.456 -20.126  1.00 90.32           C  
ATOM    310  N   ILE A  44      22.550  -7.319 -19.008  1.00 90.67           N  
ATOM    311  CA  ILE A  44      22.240  -8.356 -19.987  1.00 90.67           C  
ATOM    312  C   ILE A  44      21.484  -7.744 -21.164  1.00 90.67           C  
ATOM    313  CB  ILE A  44      21.416  -9.501 -19.357  1.00 90.67           C  
ATOM    314  O   ILE A  44      21.815  -8.001 -22.324  1.00 90.67           O  
ATOM    315  CG1 ILE A  44      22.197 -10.152 -18.209  1.00 90.67           C  
ATOM    316  CG2 ILE A  44      21.033 -10.537 -20.416  1.00 90.67           C  
ATOM    317  CD1 ILE A  44      23.501 -10.807 -18.642  1.00 90.67           C  
ATOM    318  N   ARG A  45      20.567  -6.835 -20.883  1.00 88.82           N  
ATOM    319  CA  ARG A  45      19.700  -6.259 -21.906  1.00 88.82           C  
ATOM    320  C   ARG A  45      19.032  -4.984 -21.403  1.00 88.82           C  
ATOM    321  CB  ARG A  45      18.637  -7.269 -22.341  1.00 88.82           C  
ATOM    322  O   ARG A  45      18.760  -4.848 -20.209  1.00 88.82           O  
ATOM    323  CG  ARG A  45      17.679  -6.741 -23.397  1.00 88.82           C  
ATOM    324  CD  ARG A  45      16.698  -7.810 -23.856  1.00 88.82           C  
ATOM    325  NE  ARG A  45      15.660  -8.052 -22.857  1.00 88.82           N  
ATOM    326  NH1 ARG A  45      13.903  -7.923 -24.352  1.00 88.82           N  
ATOM    327  NH2 ARG A  45      13.498  -8.327 -22.132  1.00 88.82           N  
ATOM    328  CZ  ARG A  45      14.356  -8.101 -23.116  1.00 88.82           C  
ATOM    329  N   SER A  46      18.846  -4.039 -22.280  1.00 90.17           N  
ATOM    330  CA  SER A  46      18.121  -2.799 -22.027  1.00 90.17           C  
ATOM    331  C   SER A  46      17.085  -2.531 -23.115  1.00 90.17           C  
ATOM    332  CB  SER A  46      19.091  -1.620 -21.936  1.00 90.17           C  
ATOM    333  O   SER A  46      17.372  -2.686 -24.304  1.00 90.17           O  
ATOM    334  OG  SER A  46      18.396  -0.416 -21.661  1.00 90.17           O  
ATOM    335  N   ARG A  47      15.847  -2.179 -22.678  1.00 88.84           N  
ATOM    336  CA  ARG A  47      14.845  -1.845 -23.686  1.00 88.84           C  
ATOM    337  C   ARG A  47      13.948  -0.707 -23.210  1.00 88.84           C  
ATOM    338  CB  ARG A  47      13.996  -3.072 -24.028  1.00 88.84           C  
ATOM    339  O   ARG A  47      13.749  -0.528 -22.006  1.00 88.84           O  
ATOM    340  CG  ARG A  47      13.115  -3.550 -22.885  1.00 88.84           C  
ATOM    341  CD  ARG A  47      12.264  -4.745 -23.290  1.00 88.84           C  
ATOM    342  NE  ARG A  47      11.345  -5.139 -22.225  1.00 88.84           N  
ATOM    343  NH1 ARG A  47      10.317  -6.807 -23.448  1.00 88.84           N  
ATOM    344  NH2 ARG A  47       9.655  -6.385 -21.294  1.00 88.84           N  
ATOM    345  CZ  ARG A  47      10.441  -6.109 -22.325  1.00 88.84           C  
ATOM    346  N   LEU A  48      13.431   0.056 -24.235  1.00 89.24           N  
ATOM    347  CA  LEU A  48      12.437   1.094 -23.986  1.00 89.24           C  
ATOM    348  C   LEU A  48      11.027   0.510 -23.995  1.00 89.24           C  
ATOM    349  CB  LEU A  48      12.549   2.206 -25.032  1.00 89.24           C  
ATOM    350  O   LEU A  48      10.659  -0.217 -24.921  1.00 89.24           O  
ATOM    351  CG  LEU A  48      13.815   3.061 -24.980  1.00 89.24           C  
ATOM    352  CD1 LEU A  48      13.896   3.964 -26.206  1.00 89.24           C  
ATOM    353  CD2 LEU A  48      13.852   3.886 -23.699  1.00 89.24           C  
ATOM    354  N   LYS A  49      10.264   0.828 -22.892  1.00 92.72           N  
ATOM    355  CA  LYS A  49       8.871   0.393 -22.845  1.00 92.72           C  
ATOM    356  C   LYS A  49       7.962   1.383 -23.567  1.00 92.72           C  
ATOM    357  CB  LYS A  49       8.410   0.219 -21.397  1.00 92.72           C  
ATOM    358  O   LYS A  49       8.417   2.436 -24.019  1.00 92.72           O  
ATOM    359  CG  LYS A  49       9.070  -0.947 -20.674  1.00 92.72           C  
ATOM    360  CD  LYS A  49       8.345  -1.281 -19.377  1.00 92.72           C  
ATOM    361  CE  LYS A  49       8.903  -2.542 -18.733  1.00 92.72           C  
ATOM    362  NZ  LYS A  49       8.206  -2.866 -17.452  1.00 92.72           N  
ATOM    363  N   SER A  50       6.709   0.942 -23.744  1.00 93.76           N  
ATOM    364  CA  SER A  50       5.719   1.854 -24.310  1.00 93.76           C  
ATOM    365  C   SER A  50       5.607   3.130 -23.482  1.00 93.76           C  
ATOM    366  CB  SER A  50       4.353   1.174 -24.400  1.00 93.76           C  
ATOM    367  O   SER A  50       6.043   3.170 -22.330  1.00 93.76           O  
ATOM    368  OG  SER A  50       3.857   0.865 -23.109  1.00 93.76           O  
ATOM    369  N   ARG A  51       5.081   4.144 -24.110  1.00 93.25           N  
ATOM    370  CA  ARG A  51       4.914   5.462 -23.506  1.00 93.25           C  
ATOM    371  C   ARG A  51       3.447   5.881 -23.503  1.00 93.25           C  
ATOM    372  CB  ARG A  51       5.756   6.504 -24.246  1.00 93.25           C  
ATOM    373  O   ARG A  51       2.712   5.591 -24.449  1.00 93.25           O  
ATOM    374  CG  ARG A  51       5.705   7.891 -23.624  1.00 93.25           C  
ATOM    375  CD  ARG A  51       6.528   8.895 -24.418  1.00 93.25           C  
ATOM    376  NE  ARG A  51       7.958   8.736 -24.169  1.00 93.25           N  
ATOM    377  NH1 ARG A  51       8.610  10.389 -25.645  1.00 93.25           N  
ATOM    378  NH2 ARG A  51      10.185   9.222 -24.456  1.00 93.25           N  
ATOM    379  CZ  ARG A  51       8.914   9.450 -24.757  1.00 93.25           C  
ATOM    380  N   ILE A  52       3.011   6.487 -22.353  1.00 94.33           N  
ATOM    381  CA  ILE A  52       1.693   7.110 -22.323  1.00 94.33           C  
ATOM    382  C   ILE A  52       1.840   8.630 -22.361  1.00 94.33           C  
ATOM    383  CB  ILE A  52       0.892   6.681 -21.073  1.00 94.33           C  
ATOM    384  O   ILE A  52       2.528   9.214 -21.522  1.00 94.33           O  
ATOM    385  CG1 ILE A  52       0.676   5.163 -21.073  1.00 94.33           C  
ATOM    386  CG2 ILE A  52      -0.445   7.424 -21.006  1.00 94.33           C  
ATOM    387  CD1 ILE A  52      -0.207   4.664 -22.208  1.00 94.33           C  
ATOM    388  N   ILE A  53       1.254   9.249 -23.360  1.00 93.09           N  
ATOM    389  CA  ILE A  53       1.260  10.705 -23.456  1.00 93.09           C  
ATOM    390  C   ILE A  53      -0.081  11.259 -22.979  1.00 93.09           C  
ATOM    391  CB  ILE A  53       1.550  11.174 -24.899  1.00 93.09           C  
ATOM    392  O   ILE A  53      -1.084  11.180 -23.693  1.00 93.09           O  
ATOM    393  CG1 ILE A  53       2.913  10.652 -25.366  1.00 93.09           C  
ATOM    394  CG2 ILE A  53       1.487  12.702 -24.992  1.00 93.09           C  
ATOM    395  CD1 ILE A  53       3.229  10.961 -26.823  1.00 93.09           C  
ATOM    396  N   PRO A  54      -0.103  11.791 -21.785  1.00 93.68           N  
ATOM    397  CA  PRO A  54      -1.343  12.422 -21.328  1.00 93.68           C  
ATOM    398  C   PRO A  54      -1.575  13.794 -21.958  1.00 93.68           C  
ATOM    399  CB  PRO A  54      -1.139  12.544 -19.815  1.00 93.68           C  
ATOM    400  O   PRO A  54      -0.690  14.652 -21.920  1.00 93.68           O  
ATOM    401  CG  PRO A  54       0.343  12.615 -19.635  1.00 93.68           C  
ATOM    402  CD  PRO A  54       0.997  11.872 -20.764  1.00 93.68           C  
ATOM    403  N   VAL A  55      -2.750  13.933 -22.560  1.00 91.98           N  
ATOM    404  CA  VAL A  55      -3.116  15.209 -23.163  1.00 91.98           C  
ATOM    405  C   VAL A  55      -4.296  15.818 -22.409  1.00 91.98           C  
ATOM    406  CB  VAL A  55      -3.466  15.050 -24.660  1.00 91.98           C  
ATOM    407  O   VAL A  55      -5.398  15.265 -22.417  1.00 91.98           O  
ATOM    408  CG1 VAL A  55      -3.861  16.395 -25.268  1.00 91.98           C  
ATOM    409  CG2 VAL A  55      -2.290  14.442 -25.421  1.00 91.98           C  
ATOM    410  N   THR A  56      -3.997  16.941 -21.774  1.00 90.85           N  
ATOM    411  CA  THR A  56      -5.066  17.627 -21.058  1.00 90.85           C  
ATOM    412  C   THR A  56      -5.855  18.533 -21.999  1.00 90.85           C  
ATOM    413  CB  THR A  56      -4.510  18.459 -19.886  1.00 90.85           C  
ATOM    414  O   THR A  56      -5.285  19.138 -22.909  1.00 90.85           O  
ATOM    415  CG2 THR A  56      -3.826  17.567 -18.856  1.00 90.85           C  
ATOM    416  OG1 THR A  56      -3.558  19.405 -20.391  1.00 90.85           O  
ATOM    417  N   TYR A  57      -7.227  18.485 -21.922  1.00 87.91           N  
ATOM    418  CA  TYR A  57      -8.069  19.356 -22.734  1.00 87.91           C  
ATOM    419  C   TYR A  57      -8.953  20.235 -21.856  1.00 87.91           C  
ATOM    420  CB  TYR A  57      -8.940  18.527 -23.685  1.00 87.91           C  
ATOM    421  O   TYR A  57      -9.300  19.855 -20.736  1.00 87.91           O  
ATOM    422  CG  TYR A  57      -9.875  17.576 -22.978  1.00 87.91           C  
ATOM    423  CD1 TYR A  57      -9.510  16.252 -22.747  1.00 87.91           C  
ATOM    424  CD2 TYR A  57     -11.126  18.000 -22.542  1.00 87.91           C  
ATOM    425  CE1 TYR A  57     -10.369  15.372 -22.097  1.00 87.91           C  
ATOM    426  CE2 TYR A  57     -11.994  17.129 -21.892  1.00 87.91           C  
ATOM    427  OH  TYR A  57     -12.462  14.951 -21.032  1.00 87.91           O  
ATOM    428  CZ  TYR A  57     -11.607  15.819 -21.675  1.00 87.91           C  
ATOM    429  N   ASP A  58      -9.125  21.489 -22.333  1.00 86.56           N  
ATOM    430  CA  ASP A  58     -10.071  22.423 -21.730  1.00 86.56           C  
ATOM    431  C   ASP A  58     -11.086  22.917 -22.758  1.00 86.56           C  
ATOM    432  CB  ASP A  58      -9.331  23.610 -21.109  1.00 86.56           C  
ATOM    433  O   ASP A  58     -10.743  23.137 -23.921  1.00 86.56           O  
ATOM    434  CG  ASP A  58      -8.360  23.198 -20.016  1.00 86.56           C  
ATOM    435  OD1 ASP A  58      -8.682  22.282 -19.228  1.00 86.56           O  
ATOM    436  OD2 ASP A  58      -7.266  23.796 -19.940  1.00 86.56           O  
ATOM    437  N   PHE A  59     -12.409  22.987 -22.393  1.00 82.25           N  
ATOM    438  CA  PHE A  59     -13.420  23.500 -23.309  1.00 82.25           C  
ATOM    439  C   PHE A  59     -14.367  24.456 -22.592  1.00 82.25           C  
ATOM    440  CB  PHE A  59     -14.214  22.348 -23.936  1.00 82.25           C  
ATOM    441  O   PHE A  59     -14.484  24.418 -21.367  1.00 82.25           O  
ATOM    442  CG  PHE A  59     -14.989  21.532 -22.937  1.00 82.25           C  
ATOM    443  CD1 PHE A  59     -14.404  20.443 -22.304  1.00 82.25           C  
ATOM    444  CD2 PHE A  59     -16.305  21.855 -22.632  1.00 82.25           C  
ATOM    445  CE1 PHE A  59     -15.120  19.686 -21.378  1.00 82.25           C  
ATOM    446  CE2 PHE A  59     -17.027  21.103 -21.709  1.00 82.25           C  
ATOM    447  CZ  PHE A  59     -16.433  20.019 -21.085  1.00 82.25           C  
ATOM    448  N   VAL A  60     -14.868  25.390 -23.343  1.00 82.04           N  
ATOM    449  CA  VAL A  60     -15.797  26.388 -22.826  1.00 82.04           C  
ATOM    450  C   VAL A  60     -17.151  26.241 -23.516  1.00 82.04           C  
ATOM    451  CB  VAL A  60     -15.255  27.823 -23.016  1.00 82.04           C  
ATOM    452  O   VAL A  60     -17.219  26.106 -24.740  1.00 82.04           O  
ATOM    453  CG1 VAL A  60     -16.248  28.851 -22.478  1.00 82.04           C  
ATOM    454  CG2 VAL A  60     -13.899  27.974 -22.329  1.00 82.04           C  
ATOM    455  N   ALA A  61     -18.277  26.079 -22.738  1.00 79.88           N  
ATOM    456  CA  ALA A  61     -19.664  26.212 -23.176  1.00 79.88           C  
ATOM    457  C   ALA A  61     -20.077  25.033 -24.051  1.00 79.88           C  
ATOM    458  CB  ALA A  61     -19.860  27.526 -23.929  1.00 79.88           C  
ATOM    459  O   ALA A  61     -20.855  25.195 -24.995  1.00 79.88           O  
ATOM    460  N   LEU A  62     -19.447  23.780 -23.962  1.00 74.91           N  
ATOM    461  CA  LEU A  62     -19.869  22.578 -24.673  1.00 74.91           C  
ATOM    462  C   LEU A  62     -20.644  21.645 -23.750  1.00 74.91           C  
ATOM    463  CB  LEU A  62     -18.657  21.847 -25.256  1.00 74.91           C  
ATOM    464  O   LEU A  62     -20.223  21.393 -22.618  1.00 74.91           O  
ATOM    465  CG  LEU A  62     -18.128  22.370 -26.593  1.00 74.91           C  
ATOM    466  CD1 LEU A  62     -16.616  22.185 -26.673  1.00 74.91           C  
ATOM    467  CD2 LEU A  62     -18.820  21.666 -27.755  1.00 74.91           C  
ATOM    468  N   SER A  63     -21.894  21.179 -24.107  1.00 79.95           N  
ATOM    469  CA  SER A  63     -22.594  20.146 -23.350  1.00 79.95           C  
ATOM    470  C   SER A  63     -21.858  18.813 -23.422  1.00 79.95           C  
ATOM    471  CB  SER A  63     -24.023  19.978 -23.869  1.00 79.95           C  
ATOM    472  O   SER A  63     -21.041  18.597 -24.319  1.00 79.95           O  
ATOM    473  OG  SER A  63     -24.026  19.339 -25.134  1.00 79.95           O  
ATOM    474  N   ARG A  64     -21.984  17.956 -22.310  1.00 79.64           N  
ATOM    475  CA  ARG A  64     -21.417  16.612 -22.325  1.00 79.64           C  
ATOM    476  C   ARG A  64     -21.759  15.887 -23.623  1.00 79.64           C  
ATOM    477  CB  ARG A  64     -21.918  15.803 -21.126  1.00 79.64           C  
ATOM    478  O   ARG A  64     -20.892  15.262 -24.237  1.00 79.64           O  
ATOM    479  CG  ARG A  64     -21.313  14.412 -21.025  1.00 79.64           C  
ATOM    480  CD  ARG A  64     -21.677  13.733 -19.712  1.00 79.64           C  
ATOM    481  NE  ARG A  64     -21.045  12.422 -19.589  1.00 79.64           N  
ATOM    482  NH1 ARG A  64     -22.368  11.718 -17.832  1.00 79.64           N  
ATOM    483  NH2 ARG A  64     -20.746  10.337 -18.676  1.00 79.64           N  
ATOM    484  CZ  ARG A  64     -21.387  11.495 -18.699  1.00 79.64           C  
ATOM    485  N   ARG A  65     -22.979  15.877 -24.095  1.00 83.06           N  
ATOM    486  CA  ARG A  65     -23.446  15.195 -25.298  1.00 83.06           C  
ATOM    487  C   ARG A  65     -22.737  15.729 -26.538  1.00 83.06           C  
ATOM    488  CB  ARG A  65     -24.960  15.352 -25.452  1.00 83.06           C  
ATOM    489  O   ARG A  65     -22.306  14.953 -27.394  1.00 83.06           O  
ATOM    490  CG  ARG A  65     -25.552  14.532 -26.587  1.00 83.06           C  
ATOM    491  CD  ARG A  65     -27.073  14.601 -26.599  1.00 83.06           C  
ATOM    492  NE  ARG A  65     -27.639  13.816 -27.693  1.00 83.06           N  
ATOM    493  NH1 ARG A  65     -29.828  14.426 -27.273  1.00 83.06           N  
ATOM    494  NH2 ARG A  65     -29.341  13.006 -29.005  1.00 83.06           N  
ATOM    495  CZ  ARG A  65     -28.934  13.751 -27.988  1.00 83.06           C  
ATOM    496  N   GLU A  66     -22.658  17.034 -26.645  1.00 82.66           N  
ATOM    497  CA  GLU A  66     -21.998  17.657 -27.787  1.00 82.66           C  
ATOM    498  C   GLU A  66     -20.516  17.296 -27.833  1.00 82.66           C  
ATOM    499  CB  GLU A  66     -22.169  19.178 -27.745  1.00 82.66           C  
ATOM    500  O   GLU A  66     -19.966  17.039 -28.907  1.00 82.66           O  
ATOM    501  CG  GLU A  66     -23.552  19.654 -28.163  1.00 82.66           C  
ATOM    502  CD  GLU A  66     -23.793  21.126 -27.872  1.00 82.66           C  
ATOM    503  OE1 GLU A  66     -24.908  21.625 -28.149  1.00 82.66           O  
ATOM    504  OE2 GLU A  66     -22.860  21.787 -27.365  1.00 82.66           O  
ATOM    505  N   PHE A  67     -19.921  17.371 -26.620  1.00 83.04           N  
ATOM    506  CA  PHE A  67     -18.519  16.990 -26.503  1.00 83.04           C  
ATOM    507  C   PHE A  67     -18.301  15.567 -27.005  1.00 83.04           C  
ATOM    508  CB  PHE A  67     -18.047  17.112 -25.051  1.00 83.04           C  
ATOM    509  O   PHE A  67     -17.414  15.321 -27.826  1.00 83.04           O  
ATOM    510  CG  PHE A  67     -16.620  16.682 -24.838  1.00 83.04           C  
ATOM    511  CD1 PHE A  67     -16.327  15.416 -24.347  1.00 83.04           C  
ATOM    512  CD2 PHE A  67     -15.572  17.545 -25.130  1.00 83.04           C  
ATOM    513  CE1 PHE A  67     -15.008  15.016 -24.150  1.00 83.04           C  
ATOM    514  CE2 PHE A  67     -14.251  17.153 -24.935  1.00 83.04           C  
ATOM    515  CZ  PHE A  67     -13.971  15.887 -24.443  1.00 83.04           C  
ATOM    516  N   GLU A  68     -19.028  14.587 -26.593  1.00 84.45           N  
ATOM    517  CA  GLU A  68     -18.940  13.180 -26.971  1.00 84.45           C  
ATOM    518  C   GLU A  68     -19.174  12.994 -28.467  1.00 84.45           C  
ATOM    519  CB  GLU A  68     -19.944  12.345 -26.173  1.00 84.45           C  
ATOM    520  O   GLU A  68     -18.453  12.241 -29.125  1.00 84.45           O  
ATOM    521  CG  GLU A  68     -19.567  12.161 -24.711  1.00 84.45           C  
ATOM    522  CD  GLU A  68     -20.616  11.405 -23.910  1.00 84.45           C  
ATOM    523  OE1 GLU A  68     -20.428  11.219 -22.687  1.00 84.45           O  
ATOM    524  OE2 GLU A  68     -21.634  10.994 -24.513  1.00 84.45           O  
ATOM    525  N   ARG A  69     -20.216  13.557 -29.033  1.00 84.99           N  
ATOM    526  CA  ARG A  69     -20.562  13.451 -30.447  1.00 84.99           C  
ATOM    527  C   ARG A  69     -19.439  13.990 -31.327  1.00 84.99           C  
ATOM    528  CB  ARG A  69     -21.863  14.201 -30.739  1.00 84.99           C  
ATOM    529  O   ARG A  69     -19.198  13.473 -32.420  1.00 84.99           O  
ATOM    530  CG  ARG A  69     -22.464  13.886 -32.100  1.00 84.99           C  
ATOM    531  CD  ARG A  69     -23.804  14.581 -32.299  1.00 84.99           C  
ATOM    532  NE  ARG A  69     -24.267  14.471 -33.680  1.00 84.99           N  
ATOM    533  NH1 ARG A  69     -25.673  16.300 -33.572  1.00 84.99           N  
ATOM    534  NH2 ARG A  69     -25.496  15.099 -35.515  1.00 84.99           N  
ATOM    535  CZ  ARG A  69     -25.144  15.290 -34.253  1.00 84.99           C  
ATOM    536  N   GLN A  70     -18.788  14.986 -30.762  1.00 83.39           N  
ATOM    537  CA  GLN A  70     -17.769  15.634 -31.579  1.00 83.39           C  
ATOM    538  C   GLN A  70     -16.436  14.897 -31.482  1.00 83.39           C  
ATOM    539  CB  GLN A  70     -17.593  17.095 -31.159  1.00 83.39           C  
ATOM    540  O   GLN A  70     -15.746  14.718 -32.489  1.00 83.39           O  
ATOM    541  CG  GLN A  70     -18.730  18.004 -31.603  1.00 83.39           C  
ATOM    542  CD  GLN A  70     -18.458  19.468 -31.314  1.00 83.39           C  
ATOM    543  NE2 GLN A  70     -19.425  20.324 -31.628  1.00 83.39           N  
ATOM    544  OE1 GLN A  70     -17.389  19.827 -30.813  1.00 83.39           O  
ATOM    545  N   LEU A  71     -16.035  14.356 -30.321  1.00 86.44           N  
ATOM    546  CA  LEU A  71     -14.672  13.888 -30.092  1.00 86.44           C  
ATOM    547  C   LEU A  71     -14.572  12.381 -30.303  1.00 86.44           C  
ATOM    548  CB  LEU A  71     -14.212  14.248 -28.676  1.00 86.44           C  
ATOM    549  O   LEU A  71     -13.571  11.889 -30.830  1.00 86.44           O  
ATOM    550  CG  LEU A  71     -13.801  15.703 -28.448  1.00 86.44           C  
ATOM    551  CD1 LEU A  71     -13.371  15.910 -26.999  1.00 86.44           C  
ATOM    552  CD2 LEU A  71     -12.681  16.099 -29.404  1.00 86.44           C  
ATOM    553  N   ALA A  72     -15.680  11.625 -29.969  1.00 88.18           N  
ATOM    554  CA  ALA A  72     -15.621  10.166 -29.954  1.00 88.18           C  
ATOM    555  C   ALA A  72     -15.253   9.617 -31.329  1.00 88.18           C  
ATOM    556  CB  ALA A  72     -16.955   9.584 -29.493  1.00 88.18           C  
ATOM    557  O   ALA A  72     -14.340   8.797 -31.454  1.00 88.18           O  
ATOM    558  N   PRO A  73     -15.947  10.076 -32.413  1.00 89.71           N  
ATOM    559  CA  PRO A  73     -15.629   9.518 -33.730  1.00 89.71           C  
ATOM    560  C   PRO A  73     -14.238   9.915 -34.219  1.00 89.71           C  
ATOM    561  CB  PRO A  73     -16.714  10.109 -34.634  1.00 89.71           C  
ATOM    562  O   PRO A  73     -13.631   9.196 -35.017  1.00 89.71           O  
ATOM    563  CG  PRO A  73     -17.819  10.492 -33.702  1.00 89.71           C  
ATOM    564  CD  PRO A  73     -17.221  10.846 -32.372  1.00 89.71           C  
ATOM    565  N   LEU A  74     -13.739  11.033 -33.791  1.00 90.87           N  
ATOM    566  CA  LEU A  74     -12.444  11.547 -34.222  1.00 90.87           C  
ATOM    567  C   LEU A  74     -11.308  10.843 -33.487  1.00 90.87           C  
ATOM    568  CB  LEU A  74     -12.360  13.058 -33.987  1.00 90.87           C  
ATOM    569  O   LEU A  74     -10.206  10.707 -34.023  1.00 90.87           O  
ATOM    570  CG  LEU A  74     -13.387  13.916 -34.728  1.00 90.87           C  
ATOM    571  CD1 LEU A  74     -13.215  15.385 -34.358  1.00 90.87           C  
ATOM    572  CD2 LEU A  74     -13.261  13.720 -36.235  1.00 90.87           C  
ATOM    573  N   LEU A  75     -11.552  10.279 -32.301  1.00 91.08           N  
ATOM    574  CA  LEU A  75     -10.500   9.734 -31.449  1.00 91.08           C  
ATOM    575  C   LEU A  75     -10.488   8.211 -31.507  1.00 91.08           C  
ATOM    576  CB  LEU A  75     -10.685  10.201 -30.003  1.00 91.08           C  
ATOM    577  O   LEU A  75      -9.460   7.583 -31.240  1.00 91.08           O  
ATOM    578  CG  LEU A  75     -10.448  11.688 -29.735  1.00 91.08           C  
ATOM    579  CD1 LEU A  75     -10.790  12.027 -28.287  1.00 91.08           C  
ATOM    580  CD2 LEU A  75      -9.005  12.066 -30.051  1.00 91.08           C  
ATOM    581  N   TYR A  76     -11.628   7.628 -31.901  1.00 91.14           N  
ATOM    582  CA  TYR A  76     -11.690   6.172 -31.949  1.00 91.14           C  
ATOM    583  C   TYR A  76     -10.987   5.637 -33.191  1.00 91.14           C  
ATOM    584  CB  TYR A  76     -13.145   5.694 -31.927  1.00 91.14           C  
ATOM    585  O   TYR A  76     -11.210   6.131 -34.299  1.00 91.14           O  
ATOM    586  CG  TYR A  76     -13.292   4.193 -31.997  1.00 91.14           C  
ATOM    587  CD1 TYR A  76     -13.631   3.562 -33.192  1.00 91.14           C  
ATOM    588  CD2 TYR A  76     -13.094   3.404 -30.870  1.00 91.14           C  
ATOM    589  CE1 TYR A  76     -13.769   2.180 -33.262  1.00 91.14           C  
ATOM    590  CE2 TYR A  76     -13.230   2.021 -30.927  1.00 91.14           C  
ATOM    591  OH  TYR A  76     -13.703   0.050 -32.189  1.00 91.14           O  
ATOM    592  CZ  TYR A  76     -13.567   1.419 -32.126  1.00 91.14           C  
ATOM    593  N   SER A  77     -10.112   4.706 -32.987  1.00 92.75           N  
ATOM    594  CA  SER A  77      -9.466   4.000 -34.088  1.00 92.75           C  
ATOM    595  C   SER A  77      -9.234   2.532 -33.743  1.00 92.75           C  
ATOM    596  CB  SER A  77      -8.134   4.664 -34.442  1.00 92.75           C  
ATOM    597  O   SER A  77      -9.094   2.179 -32.570  1.00 92.75           O  
ATOM    598  OG  SER A  77      -7.179   4.459 -33.415  1.00 92.75           O  
ATOM    599  N   SER A  78      -9.310   1.619 -34.785  1.00 91.64           N  
ATOM    600  CA  SER A  78      -9.099   0.187 -34.598  1.00 91.64           C  
ATOM    601  C   SER A  78      -7.627  -0.128 -34.354  1.00 91.64           C  
ATOM    602  CB  SER A  78      -9.600  -0.592 -35.815  1.00 91.64           C  
ATOM    603  O   SER A  78      -7.300  -1.090 -33.655  1.00 91.64           O  
ATOM    604  OG  SER A  78      -8.944  -0.158 -36.995  1.00 91.64           O  
ATOM    605  N   GLY A  79      -6.690   0.684 -34.771  1.00 93.62           N  
ATOM    606  CA  GLY A  79      -5.255   0.498 -34.628  1.00 93.62           C  
ATOM    607  C   GLY A  79      -4.516   1.782 -34.306  1.00 93.62           C  
ATOM    608  O   GLY A  79      -5.136   2.829 -34.109  1.00 93.62           O  
ATOM    609  N   VAL A  80      -3.156   1.616 -34.207  1.00 95.81           N  
ATOM    610  CA  VAL A  80      -2.303   2.768 -33.933  1.00 95.81           C  
ATOM    611  C   VAL A  80      -2.409   3.772 -35.080  1.00 95.81           C  
ATOM    612  CB  VAL A  80      -0.831   2.349 -33.727  1.00 95.81           C  
ATOM    613  O   VAL A  80      -2.456   3.386 -36.249  1.00 95.81           O  
ATOM    614  CG1 VAL A  80       0.064   3.577 -33.573  1.00 95.81           C  
ATOM    615  CG2 VAL A  80      -0.703   1.434 -32.510  1.00 95.81           C  
ATOM    616  N   GLN A  81      -2.586   5.053 -34.725  1.00 96.36           N  
ATOM    617  CA  GLN A  81      -2.661   6.139 -35.696  1.00 96.36           C  
ATOM    618  C   GLN A  81      -1.589   7.191 -35.431  1.00 96.36           C  
ATOM    619  CB  GLN A  81      -4.048   6.785 -35.673  1.00 96.36           C  
ATOM    620  O   GLN A  81      -0.973   7.202 -34.363  1.00 96.36           O  
ATOM    621  CG  GLN A  81      -5.177   5.831 -36.042  1.00 96.36           C  
ATOM    622  CD  GLN A  81      -5.170   5.454 -37.511  1.00 96.36           C  
ATOM    623  NE2 GLN A  81      -5.664   4.260 -37.820  1.00 96.36           N  
ATOM    624  OE1 GLN A  81      -4.725   6.230 -38.363  1.00 96.36           O  
ATOM    625  N   LYS A  82      -1.397   8.064 -36.401  1.00 96.00           N  
ATOM    626  CA  LYS A  82      -0.461   9.176 -36.251  1.00 96.00           C  
ATOM    627  C   LYS A  82      -1.049  10.275 -35.372  1.00 96.00           C  
ATOM    628  CB  LYS A  82      -0.079   9.744 -37.618  1.00 96.00           C  
ATOM    629  O   LYS A  82      -2.175  10.723 -35.600  1.00 96.00           O  
ATOM    630  CG  LYS A  82       0.813   8.829 -38.444  1.00 96.00           C  
ATOM    631  CD  LYS A  82       1.228   9.485 -39.754  1.00 96.00           C  
ATOM    632  CE  LYS A  82       2.094   8.558 -40.595  1.00 96.00           C  
ATOM    633  NZ  LYS A  82       2.455   9.174 -41.906  1.00 96.00           N  
ATOM    634  N   LEU A  83      -0.323  10.590 -34.331  1.00 95.76           N  
ATOM    635  CA  LEU A  83      -0.657  11.705 -33.453  1.00 95.76           C  
ATOM    636  C   LEU A  83       0.341  12.846 -33.617  1.00 95.76           C  
ATOM    637  CB  LEU A  83      -0.691  11.246 -31.992  1.00 95.76           C  
ATOM    638  O   LEU A  83       1.543  12.658 -33.412  1.00 95.76           O  
ATOM    639  CG  LEU A  83      -0.813  12.347 -30.938  1.00 95.76           C  
ATOM    640  CD1 LEU A  83      -2.187  13.007 -31.019  1.00 95.76           C  
ATOM    641  CD2 LEU A  83      -0.568  11.782 -29.543  1.00 95.76           C  
ATOM    642  N   ILE A  84      -0.133  14.019 -34.000  1.00 94.37           N  
ATOM    643  CA  ILE A  84       0.672  15.232 -34.096  1.00 94.37           C  
ATOM    644  C   ILE A  84       0.150  16.278 -33.114  1.00 94.37           C  
ATOM    645  CB  ILE A  84       0.668  15.800 -35.533  1.00 94.37           C  
ATOM    646  O   ILE A  84      -1.040  16.604 -33.118  1.00 94.37           O  
ATOM    647  CG1 ILE A  84       1.251  14.774 -36.513  1.00 94.37           C  
ATOM    648  CG2 ILE A  84       1.444  17.119 -35.596  1.00 94.37           C  
ATOM    649  CD1 ILE A  84       1.108  15.166 -37.978  1.00 94.37           C  
ATOM    650  N   ILE A  85       1.050  16.771 -32.280  1.00 90.93           N  
ATOM    651  CA  ILE A  85       0.725  17.869 -31.377  1.00 90.93           C  
ATOM    652  C   ILE A  85       1.309  19.172 -31.916  1.00 90.93           C  
ATOM    653  CB  ILE A  85       1.248  17.598 -29.948  1.00 90.93           C  
ATOM    654  O   ILE A  85       2.508  19.255 -32.194  1.00 90.93           O  
ATOM    655  CG1 ILE A  85       0.752  16.237 -29.446  1.00 90.93           C  
ATOM    656  CG2 ILE A  85       0.822  18.721 -28.995  1.00 90.93           C  
ATOM    657  CD1 ILE A  85       1.421  15.770 -28.161  1.00 90.93           C  
ATOM    658  N   ASP A  86       0.578  20.145 -32.112  1.00 85.47           N  
ATOM    659  CA  ASP A  86       0.820  21.342 -32.910  1.00 85.47           C  
ATOM    660  C   ASP A  86       2.017  22.126 -32.374  1.00 85.47           C  
ATOM    661  CB  ASP A  86      -0.423  22.233 -32.934  1.00 85.47           C  
ATOM    662  O   ASP A  86       2.627  22.912 -33.103  1.00 85.47           O  
ATOM    663  CG  ASP A  86      -0.391  23.268 -34.045  1.00 85.47           C  
ATOM    664  OD1 ASP A  86       0.261  23.027 -35.084  1.00 85.47           O  
ATOM    665  OD2 ASP A  86      -1.020  24.336 -33.878  1.00 85.47           O  
ATOM    666  N   ASP A  87       2.432  21.892 -31.202  1.00 86.49           N  
ATOM    667  CA  ASP A  87       3.599  22.625 -30.719  1.00 86.49           C  
ATOM    668  C   ASP A  87       4.873  22.146 -31.411  1.00 86.49           C  
ATOM    669  CB  ASP A  87       3.736  22.478 -29.203  1.00 86.49           C  
ATOM    670  O   ASP A  87       5.865  22.875 -31.470  1.00 86.49           O  
ATOM    671  CG  ASP A  87       3.970  21.042 -28.766  1.00 86.49           C  
ATOM    672  OD1 ASP A  87       3.581  20.109 -29.500  1.00 86.49           O  
ATOM    673  OD2 ASP A  87       4.546  20.844 -27.674  1.00 86.49           O  
ATOM    674  N   ARG A  88       4.865  20.867 -31.917  1.00 89.00           N  
ATOM    675  CA  ARG A  88       5.909  20.304 -32.766  1.00 89.00           C  
ATOM    676  C   ARG A  88       5.308  19.608 -33.984  1.00 89.00           C  
ATOM    677  CB  ARG A  88       6.774  19.320 -31.975  1.00 89.00           C  
ATOM    678  O   ARG A  88       5.236  18.379 -34.031  1.00 89.00           O  
ATOM    679  CG  ARG A  88       7.563  19.964 -30.847  1.00 89.00           C  
ATOM    680  CD  ARG A  88       8.441  18.952 -30.123  1.00 89.00           C  
ATOM    681  NE  ARG A  88       9.182  19.569 -29.026  1.00 89.00           N  
ATOM    682  NH1 ARG A  88       9.896  17.570 -28.112  1.00 89.00           N  
ATOM    683  NH2 ARG A  88      10.494  19.559 -27.142  1.00 89.00           N  
ATOM    684  CZ  ARG A  88       9.855  18.898 -28.096  1.00 89.00           C  
ATOM    685  N   PRO A  89       4.889  20.354 -34.938  1.00 91.85           N  
ATOM    686  CA  PRO A  89       4.137  19.786 -36.059  1.00 91.85           C  
ATOM    687  C   PRO A  89       5.008  18.943 -36.987  1.00 91.85           C  
ATOM    688  CB  PRO A  89       3.600  21.021 -36.786  1.00 91.85           C  
ATOM    689  O   PRO A  89       4.487  18.218 -37.839  1.00 91.85           O  
ATOM    690  CG  PRO A  89       4.538  22.123 -36.411  1.00 91.85           C  
ATOM    691  CD  PRO A  89       5.002  21.896 -35.001  1.00 91.85           C  
ATOM    692  N   ASP A  90       6.334  18.987 -36.817  1.00 93.40           N  
ATOM    693  CA  ASP A  90       7.269  18.269 -37.676  1.00 93.40           C  
ATOM    694  C   ASP A  90       7.521  16.855 -37.154  1.00 93.40           C  
ATOM    695  CB  ASP A  90       8.592  19.031 -37.786  1.00 93.40           C  
ATOM    696  O   ASP A  90       8.302  16.102 -37.739  1.00 93.40           O  
ATOM    697  CG  ASP A  90       9.228  19.312 -36.436  1.00 93.40           C  
ATOM    698  OD1 ASP A  90       8.495  19.576 -35.459  1.00 93.40           O  
ATOM    699  OD2 ASP A  90      10.475  19.273 -36.350  1.00 93.40           O  
ATOM    700  N   GLU A  91       6.827  16.423 -36.084  1.00 94.61           N  
ATOM    701  CA  GLU A  91       6.960  15.087 -35.511  1.00 94.61           C  
ATOM    702  C   GLU A  91       5.594  14.458 -35.252  1.00 94.61           C  
ATOM    703  CB  GLU A  91       7.772  15.136 -34.215  1.00 94.61           C  
ATOM    704  O   GLU A  91       4.614  15.168 -35.012  1.00 94.61           O  
ATOM    705  CG  GLU A  91       9.117  15.831 -34.357  1.00 94.61           C  
ATOM    706  CD  GLU A  91       9.810  16.077 -33.026  1.00 94.61           C  
ATOM    707  OE1 GLU A  91      10.852  16.770 -33.003  1.00 94.61           O  
ATOM    708  OE2 GLU A  91       9.306  15.571 -31.998  1.00 94.61           O  
ATOM    709  N   PHE A  92       5.648  13.197 -35.294  1.00 95.56           N  
ATOM    710  CA  PHE A  92       4.423  12.493 -34.936  1.00 95.56           C  
ATOM    711  C   PHE A  92       4.729  11.281 -34.064  1.00 95.56           C  
ATOM    712  CB  PHE A  92       3.664  12.057 -36.193  1.00 95.56           C  
ATOM    713  O   PHE A  92       5.884  10.860 -33.961  1.00 95.56           O  
ATOM    714  CG  PHE A  92       4.358  10.977 -36.977  1.00 95.56           C  
ATOM    715  CD1 PHE A  92       5.282  11.300 -37.964  1.00 95.56           C  
ATOM    716  CD2 PHE A  92       4.089   9.638 -36.727  1.00 95.56           C  
ATOM    717  CE1 PHE A  92       5.927  10.302 -38.692  1.00 95.56           C  
ATOM    718  CE2 PHE A  92       4.729   8.635 -37.450  1.00 95.56           C  
ATOM    719  CZ  PHE A  92       5.646   8.970 -38.432  1.00 95.56           C  
ATOM    720  N   TRP A  93       3.691  10.790 -33.436  1.00 95.68           N  
ATOM    721  CA  TRP A  93       3.733   9.591 -32.604  1.00 95.68           C  
ATOM    722  C   TRP A  93       2.761   8.536 -33.121  1.00 95.68           C  
ATOM    723  CB  TRP A  93       3.405   9.936 -31.149  1.00 95.68           C  
ATOM    724  O   TRP A  93       1.620   8.850 -33.469  1.00 95.68           O  
ATOM    725  CG  TRP A  93       4.245  11.039 -30.580  1.00 95.68           C  
ATOM    726  CD1 TRP A  93       4.087  12.382 -30.780  1.00 95.68           C  
ATOM    727  CD2 TRP A  93       5.380  10.891 -29.720  1.00 95.68           C  
ATOM    728  CE2 TRP A  93       5.861  12.189 -29.436  1.00 95.68           C  
ATOM    729  CE3 TRP A  93       6.037   9.788 -29.160  1.00 95.68           C  
ATOM    730  NE1 TRP A  93       5.056  13.079 -30.095  1.00 95.68           N  
ATOM    731  CH2 TRP A  93       7.595  11.315 -28.083  1.00 95.68           C  
ATOM    732  CZ2 TRP A  93       6.970  12.412 -28.617  1.00 95.68           C  
ATOM    733  CZ3 TRP A  93       7.140  10.012 -28.344  1.00 95.68           C  
ATOM    734  N   TYR A  94       3.288   7.289 -33.253  1.00 96.08           N  
ATOM    735  CA  TYR A  94       2.334   6.202 -33.442  1.00 96.08           C  
ATOM    736  C   TYR A  94       1.569   5.917 -32.155  1.00 96.08           C  
ATOM    737  CB  TYR A  94       3.052   4.934 -33.915  1.00 96.08           C  
ATOM    738  O   TYR A  94       2.085   5.253 -31.254  1.00 96.08           O  
ATOM    739  CG  TYR A  94       3.553   5.015 -35.336  1.00 96.08           C  
ATOM    740  CD1 TYR A  94       2.664   5.112 -36.405  1.00 96.08           C  
ATOM    741  CD2 TYR A  94       4.915   4.991 -35.614  1.00 96.08           C  
ATOM    742  CE1 TYR A  94       3.122   5.185 -37.716  1.00 96.08           C  
ATOM    743  CE2 TYR A  94       5.384   5.063 -36.922  1.00 96.08           C  
ATOM    744  OH  TYR A  94       4.940   5.231 -39.261  1.00 96.08           O  
ATOM    745  CZ  TYR A  94       4.481   5.160 -37.965  1.00 96.08           C  
ATOM    746  N   ALA A  95       0.303   6.425 -32.110  1.00 96.63           N  
ATOM    747  CA  ALA A  95      -0.396   6.428 -30.827  1.00 96.63           C  
ATOM    748  C   ALA A  95      -1.804   5.858 -30.970  1.00 96.63           C  
ATOM    749  CB  ALA A  95      -0.454   7.843 -30.255  1.00 96.63           C  
ATOM    750  O   ALA A  95      -2.373   5.859 -32.064  1.00 96.63           O  
ATOM    751  N   LYS A  96      -2.310   5.383 -29.872  1.00 96.30           N  
ATOM    752  CA  LYS A  96      -3.676   4.895 -29.706  1.00 96.30           C  
ATOM    753  C   LYS A  96      -4.286   5.399 -28.401  1.00 96.30           C  
ATOM    754  CB  LYS A  96      -3.709   3.366 -29.742  1.00 96.30           C  
ATOM    755  O   LYS A  96      -3.637   5.366 -27.353  1.00 96.30           O  
ATOM    756  CG  LYS A  96      -5.107   2.775 -29.647  1.00 96.30           C  
ATOM    757  CD  LYS A  96      -5.088   1.262 -29.832  1.00 96.30           C  
ATOM    758  CE  LYS A  96      -6.485   0.667 -29.721  1.00 96.30           C  
ATOM    759  NZ  LYS A  96      -6.984   0.178 -31.042  1.00 96.30           N  
ATOM    760  N   VAL A  97      -5.540   5.874 -28.547  1.00 95.22           N  
ATOM    761  CA  VAL A  97      -6.226   6.324 -27.340  1.00 95.22           C  
ATOM    762  C   VAL A  97      -6.362   5.162 -26.359  1.00 95.22           C  
ATOM    763  CB  VAL A  97      -7.617   6.914 -27.663  1.00 95.22           C  
ATOM    764  O   VAL A  97      -6.734   4.053 -26.749  1.00 95.22           O  
ATOM    765  CG1 VAL A  97      -8.383   7.227 -26.379  1.00 95.22           C  
ATOM    766  CG2 VAL A  97      -7.477   8.168 -28.525  1.00 95.22           C  
ATOM    767  N   ASP A  98      -5.960   5.449 -25.095  1.00 93.42           N  
ATOM    768  CA  ASP A  98      -5.949   4.414 -24.066  1.00 93.42           C  
ATOM    769  C   ASP A  98      -6.767   4.840 -22.849  1.00 93.42           C  
ATOM    770  CB  ASP A  98      -4.513   4.088 -23.648  1.00 93.42           C  
ATOM    771  O   ASP A  98      -6.627   5.965 -22.364  1.00 93.42           O  
ATOM    772  CG  ASP A  98      -4.426   2.902 -22.705  1.00 93.42           C  
ATOM    773  OD1 ASP A  98      -5.019   1.842 -23.001  1.00 93.42           O  
ATOM    774  OD2 ASP A  98      -3.760   3.027 -21.655  1.00 93.42           O  
ATOM    775  N   GLY A  99      -7.568   4.003 -22.447  1.00 90.70           N  
ATOM    776  CA  GLY A  99      -8.361   4.260 -21.254  1.00 90.70           C  
ATOM    777  C   GLY A  99      -9.656   4.995 -21.545  1.00 90.70           C  
ATOM    778  O   GLY A  99     -10.043   5.145 -22.706  1.00 90.70           O  
ATOM    779  N   LYS A 100     -10.368   5.350 -20.423  1.00 88.05           N  
ATOM    780  CA  LYS A 100     -11.636   6.067 -20.511  1.00 88.05           C  
ATOM    781  C   LYS A 100     -11.411   7.569 -20.649  1.00 88.05           C  
ATOM    782  CB  LYS A 100     -12.502   5.779 -19.282  1.00 88.05           C  
ATOM    783  O   LYS A 100     -10.453   8.112 -20.092  1.00 88.05           O  
ATOM    784  CG  LYS A 100     -13.828   6.523 -19.271  1.00 88.05           C  
ATOM    785  CD  LYS A 100     -14.613   6.248 -17.996  1.00 88.05           C  
ATOM    786  CE  LYS A 100     -15.904   7.056 -17.946  1.00 88.05           C  
ATOM    787  NZ  LYS A 100     -16.651   6.828 -16.673  1.00 88.05           N  
ATOM    788  N   ILE A 101     -12.113   8.236 -21.608  1.00 85.52           N  
ATOM    789  CA  ILE A 101     -12.138   9.692 -21.710  1.00 85.52           C  
ATOM    790  C   ILE A 101     -13.339  10.242 -20.944  1.00 85.52           C  
ATOM    791  CB  ILE A 101     -12.185  10.155 -23.184  1.00 85.52           C  
ATOM    792  O   ILE A 101     -14.486   9.926 -21.265  1.00 85.52           O  
ATOM    793  CG1 ILE A 101     -11.005   9.567 -23.965  1.00 85.52           C  
ATOM    794  CG2 ILE A 101     -12.193  11.683 -23.270  1.00 85.52           C  
ATOM    795  CD1 ILE A 101     -11.098   9.771 -25.472  1.00 85.52           C  
ATOM    796  N   ASP A 102     -12.977  10.908 -19.802  1.00 82.14           N  
ATOM    797  CA  ASP A 102     -14.020  11.504 -18.972  1.00 82.14           C  
ATOM    798  C   ASP A 102     -13.843  13.017 -18.870  1.00 82.14           C  
ATOM    799  CB  ASP A 102     -14.020  10.878 -17.576  1.00 82.14           C  
ATOM    800  O   ASP A 102     -12.764  13.541 -19.156  1.00 82.14           O  
ATOM    801  CG  ASP A 102     -15.393  10.875 -16.927  1.00 82.14           C  
ATOM    802  OD1 ASP A 102     -16.347  11.426 -17.516  1.00 82.14           O  
ATOM    803  OD2 ASP A 102     -15.519  10.320 -15.813  1.00 82.14           O  
ATOM    804  N   MET A 103     -14.955  13.715 -18.628  1.00 77.72           N  
ATOM    805  CA  MET A 103     -14.920  15.167 -18.486  1.00 77.72           C  
ATOM    806  C   MET A 103     -15.261  15.583 -17.058  1.00 77.72           C  
ATOM    807  CB  MET A 103     -15.888  15.829 -19.468  1.00 77.72           C  
ATOM    808  O   MET A 103     -16.170  15.019 -16.443  1.00 77.72           O  
ATOM    809  CG  MET A 103     -15.908  17.347 -19.380  1.00 77.72           C  
ATOM    810  SD  MET A 103     -17.232  18.092 -20.411  1.00 77.72           S  
ATOM    811  CE  MET A 103     -18.700  17.486 -19.532  1.00 77.72           C  
ATOM    812  N   ASP A 104     -14.353  16.501 -16.446  1.00 79.10           N  
ATOM    813  CA  ASP A 104     -14.640  17.171 -15.181  1.00 79.10           C  
ATOM    814  C   ASP A 104     -15.154  18.591 -15.416  1.00 79.10           C  
ATOM    815  CB  ASP A 104     -13.393  17.204 -14.296  1.00 79.10           C  
ATOM    816  O   ASP A 104     -14.565  19.350 -16.187  1.00 79.10           O  
ATOM    817  CG  ASP A 104     -12.996  15.832 -13.780  1.00 79.10           C  
ATOM    818  OD1 ASP A 104     -13.873  14.949 -13.659  1.00 79.10           O  
ATOM    819  OD2 ASP A 104     -11.798  15.633 -13.487  1.00 79.10           O  
ATOM    820  N   ARG A 105     -16.424  18.857 -14.988  1.00 70.45           N  
ATOM    821  CA  ARG A 105     -17.033  20.140 -15.319  1.00 70.45           C  
ATOM    822  C   ARG A 105     -17.183  21.011 -14.078  1.00 70.45           C  
ATOM    823  CB  ARG A 105     -18.396  19.934 -15.983  1.00 70.45           C  
ATOM    824  O   ARG A 105     -17.626  20.537 -13.029  1.00 70.45           O  
ATOM    825  CG  ARG A 105     -18.900  21.149 -16.746  1.00 70.45           C  
ATOM    826  CD  ARG A 105     -20.221  20.867 -17.446  1.00 70.45           C  
ATOM    827  NE  ARG A 105     -20.364  21.656 -18.666  1.00 70.45           N  
ATOM    828  NH1 ARG A 105     -22.593  21.138 -18.987  1.00 70.45           N  
ATOM    829  NH2 ARG A 105     -21.506  22.513 -20.466  1.00 70.45           N  
ATOM    830  CZ  ARG A 105     -21.488  21.768 -19.371  1.00 70.45           C  
ATOM    831  N   ALA A 106     -16.696  22.319 -14.149  1.00 69.50           N  
ATOM    832  CA  ALA A 106     -17.022  23.389 -13.209  1.00 69.50           C  
ATOM    833  C   ALA A 106     -17.675  24.567 -13.926  1.00 69.50           C  
ATOM    834  CB  ALA A 106     -15.767  23.848 -12.470  1.00 69.50           C  
ATOM    835  O   ALA A 106     -17.011  25.299 -14.665  1.00 69.50           O  
ATOM    836  N   TYR A 107     -19.056  24.790 -13.835  1.00 68.53           N  
ATOM    837  CA  TYR A 107     -19.826  25.851 -14.474  1.00 68.53           C  
ATOM    838  C   TYR A 107     -19.716  25.768 -15.991  1.00 68.53           C  
ATOM    839  CB  TYR A 107     -19.352  27.226 -13.991  1.00 68.53           C  
ATOM    840  O   TYR A 107     -20.244  24.839 -16.608  1.00 68.53           O  
ATOM    841  CG  TYR A 107     -19.696  27.514 -12.550  1.00 68.53           C  
ATOM    842  CD1 TYR A 107     -20.942  28.031 -12.201  1.00 68.53           C  
ATOM    843  CD2 TYR A 107     -18.777  27.272 -11.535  1.00 68.53           C  
ATOM    844  CE1 TYR A 107     -21.263  28.301 -10.875  1.00 68.53           C  
ATOM    845  CE2 TYR A 107     -19.087  27.539 -10.205  1.00 68.53           C  
ATOM    846  OH  TYR A 107     -20.643  28.317  -8.571  1.00 68.53           O  
ATOM    847  CZ  TYR A 107     -20.330  28.052  -9.886  1.00 68.53           C  
ATOM    848  N   PHE A 108     -18.935  26.653 -16.709  1.00 71.67           N  
ATOM    849  CA  PHE A 108     -18.869  26.653 -18.166  1.00 71.67           C  
ATOM    850  C   PHE A 108     -17.525  26.118 -18.646  1.00 71.67           C  
ATOM    851  CB  PHE A 108     -19.099  28.064 -18.716  1.00 71.67           C  
ATOM    852  O   PHE A 108     -17.315  25.943 -19.848  1.00 71.67           O  
ATOM    853  CG  PHE A 108     -18.297  29.127 -18.018  1.00 71.67           C  
ATOM    854  CD1 PHE A 108     -18.793  29.763 -16.887  1.00 71.67           C  
ATOM    855  CD2 PHE A 108     -17.042  29.491 -18.492  1.00 71.67           C  
ATOM    856  CE1 PHE A 108     -18.052  30.748 -16.238  1.00 71.67           C  
ATOM    857  CE2 PHE A 108     -16.295  30.473 -17.849  1.00 71.67           C  
ATOM    858  CZ  PHE A 108     -16.802  31.102 -16.723  1.00 71.67           C  
ATOM    859  N   LEU A 109     -16.674  25.681 -17.701  1.00 73.00           N  
ATOM    860  CA  LEU A 109     -15.342  25.193 -18.043  1.00 73.00           C  
ATOM    861  C   LEU A 109     -15.224  23.697 -17.769  1.00 73.00           C  
ATOM    862  CB  LEU A 109     -14.274  25.955 -17.254  1.00 73.00           C  
ATOM    863  O   LEU A 109     -15.547  23.236 -16.672  1.00 73.00           O  
ATOM    864  CG  LEU A 109     -14.081  27.426 -17.621  1.00 73.00           C  
ATOM    865  CD1 LEU A 109     -13.333  28.156 -16.511  1.00 73.00           C  
ATOM    866  CD2 LEU A 109     -13.336  27.555 -18.947  1.00 73.00           C  
ATOM    867  N   GLY A 110     -14.958  22.902 -18.829  1.00 80.96           N  
ATOM    868  CA  GLY A 110     -14.671  21.481 -18.712  1.00 80.96           C  
ATOM    869  C   GLY A 110     -13.206  21.148 -18.928  1.00 80.96           C  
ATOM    870  O   GLY A 110     -12.522  21.815 -19.706  1.00 80.96           O  
ATOM    871  N   THR A 111     -12.686  20.213 -18.116  1.00 87.19           N  
ATOM    872  CA  THR A 111     -11.318  19.737 -18.283  1.00 87.19           C  
ATOM    873  C   THR A 111     -11.264  18.212 -18.227  1.00 87.19           C  
ATOM    874  CB  THR A 111     -10.385  20.325 -17.208  1.00 87.19           C  
ATOM    875  O   THR A 111     -12.152  17.575 -17.657  1.00 87.19           O  
ATOM    876  CG2 THR A 111     -10.504  21.845 -17.149  1.00 87.19           C  
ATOM    877  OG1 THR A 111     -10.736  19.780 -15.929  1.00 87.19           O  
ATOM    878  N   GLY A 112     -10.304  17.604 -18.804  1.00 88.92           N  
ATOM    879  CA  GLY A 112     -10.050  16.172 -18.802  1.00 88.92           C  
ATOM    880  C   GLY A 112      -8.712  15.803 -19.416  1.00 88.92           C  
ATOM    881  O   GLY A 112      -7.940  16.680 -19.808  1.00 88.92           O  
ATOM    882  N   THR A 113      -8.452  14.506 -19.334  1.00 91.69           N  
ATOM    883  CA  THR A 113      -7.198  13.994 -19.877  1.00 91.69           C  
ATOM    884  C   THR A 113      -7.458  12.846 -20.847  1.00 91.69           C  
ATOM    885  CB  THR A 113      -6.257  13.519 -18.755  1.00 91.69           C  
ATOM    886  O   THR A 113      -8.255  11.950 -20.558  1.00 91.69           O  
ATOM    887  CG2 THR A 113      -4.933  13.017 -19.324  1.00 91.69           C  
ATOM    888  OG1 THR A 113      -5.997  14.611 -17.863  1.00 91.69           O  
ATOM    889  N   ILE A 114      -6.823  12.983 -21.984  1.00 91.86           N  
ATOM    890  CA  ILE A 114      -6.792  11.877 -22.935  1.00 91.86           C  
ATOM    891  C   ILE A 114      -5.419  11.208 -22.902  1.00 91.86           C  
ATOM    892  CB  ILE A 114      -7.122  12.352 -24.367  1.00 91.86           C  
ATOM    893  O   ILE A 114      -4.396  11.866 -23.101  1.00 91.86           O  
ATOM    894  CG1 ILE A 114      -8.450  13.117 -24.383  1.00 91.86           C  
ATOM    895  CG2 ILE A 114      -7.162  11.165 -25.335  1.00 91.86           C  
ATOM    896  CD1 ILE A 114      -8.701  13.896 -25.667  1.00 91.86           C  
ATOM    897  N   ASN A 115      -5.443   9.956 -22.649  1.00 94.36           N  
ATOM    898  CA  ASN A 115      -4.188   9.211 -22.642  1.00 94.36           C  
ATOM    899  C   ASN A 115      -3.933   8.533 -23.985  1.00 94.36           C  
ATOM    900  CB  ASN A 115      -4.186   8.176 -21.516  1.00 94.36           C  
ATOM    901  O   ASN A 115      -4.792   7.814 -24.497  1.00 94.36           O  
ATOM    902  CG  ASN A 115      -4.178   8.811 -20.140  1.00 94.36           C  
ATOM    903  ND2 ASN A 115      -4.909   8.212 -19.206  1.00 94.36           N  
ATOM    904  OD1 ASN A 115      -3.523   9.831 -19.916  1.00 94.36           O  
ATOM    905  N   PHE A 116      -2.758   8.792 -24.495  1.00 95.31           N  
ATOM    906  CA  PHE A 116      -2.346   8.155 -25.740  1.00 95.31           C  
ATOM    907  C   PHE A 116      -1.231   7.146 -25.489  1.00 95.31           C  
ATOM    908  CB  PHE A 116      -1.886   9.205 -26.756  1.00 95.31           C  
ATOM    909  O   PHE A 116      -0.164   7.506 -24.989  1.00 95.31           O  
ATOM    910  CG  PHE A 116      -3.005  10.044 -27.310  1.00 95.31           C  
ATOM    911  CD1 PHE A 116      -3.707   9.635 -28.437  1.00 95.31           C  
ATOM    912  CD2 PHE A 116      -3.353  11.244 -26.704  1.00 95.31           C  
ATOM    913  CE1 PHE A 116      -4.744  10.411 -28.952  1.00 95.31           C  
ATOM    914  CE2 PHE A 116      -4.388  12.025 -27.213  1.00 95.31           C  
ATOM    915  CZ  PHE A 116      -5.080  11.606 -28.338  1.00 95.31           C  
ATOM    916  N   LEU A 117      -1.533   5.906 -25.801  1.00 95.65           N  
ATOM    917  CA  LEU A 117      -0.519   4.858 -25.760  1.00 95.65           C  
ATOM    918  C   LEU A 117       0.354   4.896 -27.010  1.00 95.65           C  
ATOM    919  CB  LEU A 117      -1.176   3.481 -25.626  1.00 95.65           C  
ATOM    920  O   LEU A 117      -0.155   4.835 -28.130  1.00 95.65           O  
ATOM    921  CG  LEU A 117      -0.254   2.271 -25.782  1.00 95.65           C  
ATOM    922  CD1 LEU A 117       0.728   2.200 -24.618  1.00 95.65           C  
ATOM    923  CD2 LEU A 117      -1.069   0.986 -25.881  1.00 95.65           C  
ATOM    924  N   VAL A 118       1.603   5.015 -26.763  1.00 95.94           N  
ATOM    925  CA  VAL A 118       2.604   4.984 -27.824  1.00 95.94           C  
ATOM    926  C   VAL A 118       3.460   3.726 -27.691  1.00 95.94           C  
ATOM    927  CB  VAL A 118       3.501   6.243 -27.795  1.00 95.94           C  
ATOM    928  O   VAL A 118       4.419   3.698 -26.917  1.00 95.94           O  
ATOM    929  CG1 VAL A 118       4.462   6.248 -28.981  1.00 95.94           C  
ATOM    930  CG2 VAL A 118       2.644   7.508 -27.792  1.00 95.94           C  
ATOM    931  N   PRO A 119       3.153   2.739 -28.448  1.00 95.11           N  
ATOM    932  CA  PRO A 119       3.804   1.438 -28.272  1.00 95.11           C  
ATOM    933  C   PRO A 119       5.315   1.502 -28.484  1.00 95.11           C  
ATOM    934  CB  PRO A 119       3.139   0.564 -29.338  1.00 95.11           C  
ATOM    935  O   PRO A 119       6.072   0.867 -27.746  1.00 95.11           O  
ATOM    936  CG  PRO A 119       1.764   1.131 -29.494  1.00 95.11           C  
ATOM    937  CD  PRO A 119       1.847   2.625 -29.367  1.00 95.11           C  
ATOM    938  N   ASP A 120       5.788   2.221 -29.426  1.00 92.36           N  
ATOM    939  CA  ASP A 120       7.225   2.233 -29.682  1.00 92.36           C  
ATOM    940  C   ASP A 120       7.932   3.256 -28.794  1.00 92.36           C  
ATOM    941  CB  ASP A 120       7.506   2.532 -31.156  1.00 92.36           C  
ATOM    942  O   ASP A 120       9.162   3.293 -28.739  1.00 92.36           O  
ATOM    943  CG  ASP A 120       6.949   3.871 -31.605  1.00 92.36           C  
ATOM    944  OD1 ASP A 120       6.422   4.627 -30.762  1.00 92.36           O  
ATOM    945  OD2 ASP A 120       7.037   4.171 -32.816  1.00 92.36           O  
ATOM    946  N   GLY A 121       7.230   4.164 -28.204  1.00 93.32           N  
ATOM    947  CA  GLY A 121       7.733   5.058 -27.173  1.00 93.32           C  
ATOM    948  C   GLY A 121       8.579   6.190 -27.725  1.00 93.32           C  
ATOM    949  O   GLY A 121       9.243   6.901 -26.969  1.00 93.32           O  
ATOM    950  N   ILE A 122       8.594   6.430 -29.000  1.00 94.14           N  
ATOM    951  CA  ILE A 122       9.467   7.440 -29.590  1.00 94.14           C  
ATOM    952  C   ILE A 122       8.663   8.322 -30.543  1.00 94.14           C  
ATOM    953  CB  ILE A 122      10.657   6.793 -30.333  1.00 94.14           C  
ATOM    954  O   ILE A 122       7.559   7.958 -30.954  1.00 94.14           O  
ATOM    955  CG1 ILE A 122      10.153   5.893 -31.466  1.00 94.14           C  
ATOM    956  CG2 ILE A 122      11.539   6.007 -29.359  1.00 94.14           C  
ATOM    957  CD1 ILE A 122      11.255   5.373 -32.380  1.00 94.14           C  
ATOM    958  N   ALA A 123       9.213   9.443 -30.841  1.00 95.22           N  
ATOM    959  CA  ALA A 123       8.660  10.349 -31.844  1.00 95.22           C  
ATOM    960  C   ALA A 123       9.319  10.132 -33.203  1.00 95.22           C  
ATOM    961  CB  ALA A 123       8.827  11.800 -31.399  1.00 95.22           C  
ATOM    962  O   ALA A 123      10.518   9.855 -33.280  1.00 95.22           O  
ATOM    963  N   HIS A 124       8.574  10.290 -34.301  1.00 96.58           N  
ATOM    964  CA  HIS A 124       9.065  10.132 -35.666  1.00 96.58           C  
ATOM    965  C   HIS A 124       8.965  11.441 -36.442  1.00 96.58           C  
ATOM    966  CB  HIS A 124       8.289   9.032 -36.391  1.00 96.58           C  
ATOM    967  O   HIS A 124       8.065  12.248 -36.194  1.00 96.58           O  
ATOM    968  CG  HIS A 124       8.377   7.696 -35.724  1.00 96.58           C  
ATOM    969  CD2 HIS A 124       7.682   7.172 -34.687  1.00 96.58           C  
ATOM    970  ND1 HIS A 124       9.273   6.725 -36.117  1.00 96.58           N  
ATOM    971  CE1 HIS A 124       9.124   5.659 -35.349  1.00 96.58           C  
ATOM    972  NE2 HIS A 124       8.165   5.905 -34.473  1.00 96.58           N  
ATOM    973  N   SER A 125       9.826  11.618 -37.281  1.00 97.07           N  
ATOM    974  CA  SER A 125       9.774  12.780 -38.162  1.00 97.07           C  
ATOM    975  C   SER A 125       8.674  12.632 -39.209  1.00 97.07           C  
ATOM    976  CB  SER A 125      11.121  12.991 -38.854  1.00 97.07           C  
ATOM    977  O   SER A 125       8.471  11.546 -39.754  1.00 97.07           O  
ATOM    978  OG  SER A 125      11.069  14.106 -39.727  1.00 97.07           O  
ATOM    979  N   VAL A 126       8.020  13.714 -39.440  1.00 95.96           N  
ATOM    980  CA  VAL A 126       7.027  13.747 -40.508  1.00 95.96           C  
ATOM    981  C   VAL A 126       7.726  13.728 -41.866  1.00 95.96           C  
ATOM    982  CB  VAL A 126       6.113  14.988 -40.396  1.00 95.96           C  
ATOM    983  O   VAL A 126       7.290  13.032 -42.786  1.00 95.96           O  
ATOM    984  CG1 VAL A 126       5.208  15.104 -41.622  1.00 95.96           C  
ATOM    985  CG2 VAL A 126       5.281  14.924 -39.117  1.00 95.96           C  
ATOM    986  N   ALA A 127       8.879  14.382 -41.937  1.00 96.49           N  
ATOM    987  CA  ALA A 127       9.642  14.463 -43.180  1.00 96.49           C  
ATOM    988  C   ALA A 127      10.471  13.201 -43.397  1.00 96.49           C  
ATOM    989  CB  ALA A 127      10.545  15.694 -43.169  1.00 96.49           C  
ATOM    990  O   ALA A 127      10.982  12.614 -42.441  1.00 96.49           O  
ATOM    991  N   THR A 128      10.539  12.784 -44.592  1.00 97.60           N  
ATOM    992  CA  THR A 128      11.408  11.693 -45.017  1.00 97.60           C  
ATOM    993  C   THR A 128      12.730  12.233 -45.556  1.00 97.60           C  
ATOM    994  CB  THR A 128      10.729  10.825 -46.093  1.00 97.60           C  
ATOM    995  O   THR A 128      12.743  13.170 -46.358  1.00 97.60           O  
ATOM    996  CG2 THR A 128      11.633   9.674 -46.522  1.00 97.60           C  
ATOM    997  OG1 THR A 128       9.509  10.289 -45.565  1.00 97.60           O  
ATOM    998  N   LYS A 129      13.775  11.645 -45.032  1.00 97.98           N  
ATOM    999  CA  LYS A 129      15.094  11.972 -45.566  1.00 97.98           C  
ATOM   1000  C   LYS A 129      15.501  10.995 -46.663  1.00 97.98           C  
ATOM   1001  CB  LYS A 129      16.140  11.974 -44.450  1.00 97.98           C  
ATOM   1002  O   LYS A 129      15.048   9.848 -46.680  1.00 97.98           O  
ATOM   1003  CG  LYS A 129      15.890  13.012 -43.367  1.00 97.98           C  
ATOM   1004  CD  LYS A 129      16.137  14.426 -43.880  1.00 97.98           C  
ATOM   1005  CE  LYS A 129      16.038  15.453 -42.761  1.00 97.98           C  
ATOM   1006  NZ  LYS A 129      16.209  16.846 -43.270  1.00 97.98           N  
ATOM   1007  N   THR A 130      16.381  11.523 -47.590  1.00 97.79           N  
ATOM   1008  CA  THR A 130      16.845  10.652 -48.664  1.00 97.79           C  
ATOM   1009  C   THR A 130      18.342  10.837 -48.901  1.00 97.79           C  
ATOM   1010  CB  THR A 130      16.080  10.921 -49.973  1.00 97.79           C  
ATOM   1011  O   THR A 130      18.895  11.899 -48.608  1.00 97.79           O  
ATOM   1012  CG2 THR A 130      14.578  10.736 -49.778  1.00 97.79           C  
ATOM   1013  OG1 THR A 130      16.333  12.264 -50.402  1.00 97.79           O  
ATOM   1014  N   ALA A 131      18.971   9.824 -49.287  1.00 97.69           N  
ATOM   1015  CA  ALA A 131      20.352   9.776 -49.763  1.00 97.69           C  
ATOM   1016  C   ALA A 131      20.501   8.789 -50.917  1.00 97.69           C  
ATOM   1017  CB  ALA A 131      21.295   9.404 -48.623  1.00 97.69           C  
ATOM   1018  O   ALA A 131      19.675   7.888 -51.081  1.00 97.69           O  
ATOM   1019  N   ASP A 132      21.541   9.074 -51.751  1.00 97.23           N  
ATOM   1020  CA  ASP A 132      21.671   8.188 -52.904  1.00 97.23           C  
ATOM   1021  C   ASP A 132      23.138   7.911 -53.220  1.00 97.23           C  
ATOM   1022  CB  ASP A 132      20.974   8.789 -54.125  1.00 97.23           C  
ATOM   1023  O   ASP A 132      24.033   8.471 -52.583  1.00 97.23           O  
ATOM   1024  CG  ASP A 132      21.532  10.145 -54.519  1.00 97.23           C  
ATOM   1025  OD1 ASP A 132      22.731  10.234 -54.864  1.00 97.23           O  
ATOM   1026  OD2 ASP A 132      20.768  11.134 -54.483  1.00 97.23           O  
ATOM   1027  N   ASN A 133      23.437   6.980 -54.087  1.00 96.62           N  
ATOM   1028  CA  ASN A 133      24.803   6.619 -54.450  1.00 96.62           C  
ATOM   1029  C   ASN A 133      25.224   7.267 -55.765  1.00 96.62           C  
ATOM   1030  CB  ASN A 133      24.952   5.098 -54.536  1.00 96.62           C  
ATOM   1031  O   ASN A 133      25.979   6.675 -56.540  1.00 96.62           O  
ATOM   1032  CG  ASN A 133      24.215   4.506 -55.721  1.00 96.62           C  
ATOM   1033  ND2 ASN A 133      24.616   3.309 -56.130  1.00 96.62           N  
ATOM   1034  OD1 ASN A 133      23.293   5.119 -56.264  1.00 96.62           O  
ATOM   1035  N   MET A 134      24.649   8.417 -56.024  1.00 94.74           N  
ATOM   1036  CA  MET A 134      24.923   9.130 -57.268  1.00 94.74           C  
ATOM   1037  C   MET A 134      25.701  10.415 -57.000  1.00 94.74           C  
ATOM   1038  CB  MET A 134      23.619   9.453 -58.002  1.00 94.74           C  
ATOM   1039  O   MET A 134      25.133  11.508 -57.030  1.00 94.74           O  
ATOM   1040  CG  MET A 134      22.837   8.222 -58.431  1.00 94.74           C  
ATOM   1041  SD  MET A 134      21.139   8.630 -58.991  1.00 94.74           S  
ATOM   1042  CE  MET A 134      20.306   8.805 -57.388  1.00 94.74           C  
ATOM   1043  N   PRO A 135      27.008  10.414 -56.933  1.00 94.88           N  
ATOM   1044  CA  PRO A 135      27.840  11.575 -56.608  1.00 94.88           C  
ATOM   1045  C   PRO A 135      27.843  12.627 -57.714  1.00 94.88           C  
ATOM   1046  CB  PRO A 135      29.235  10.970 -56.428  1.00 94.88           C  
ATOM   1047  O   PRO A 135      28.162  13.792 -57.462  1.00 94.88           O  
ATOM   1048  CG  PRO A 135      29.195   9.684 -57.190  1.00 94.88           C  
ATOM   1049  CD  PRO A 135      27.800   9.132 -57.122  1.00 94.88           C  
ATOM   1050  N   TYR A 136      27.402  12.223 -58.996  1.00 94.84           N  
ATOM   1051  CA  TYR A 136      27.519  13.127 -60.134  1.00 94.84           C  
ATOM   1052  C   TYR A 136      26.144  13.559 -60.632  1.00 94.84           C  
ATOM   1053  CB  TYR A 136      28.301  12.462 -61.272  1.00 94.84           C  
ATOM   1054  O   TYR A 136      26.012  14.064 -61.749  1.00 94.84           O  
ATOM   1055  CG  TYR A 136      29.651  11.934 -60.853  1.00 94.84           C  
ATOM   1056  CD1 TYR A 136      30.731  12.796 -60.671  1.00 94.84           C  
ATOM   1057  CD2 TYR A 136      29.851  10.575 -60.640  1.00 94.84           C  
ATOM   1058  CE1 TYR A 136      31.978  12.314 -60.287  1.00 94.84           C  
ATOM   1059  CE2 TYR A 136      31.093  10.082 -60.256  1.00 94.84           C  
ATOM   1060  OH  TYR A 136      33.382  10.476 -59.702  1.00 94.84           O  
ATOM   1061  CZ  TYR A 136      32.149  10.958 -60.081  1.00 94.84           C  
ATOM   1062  N   LYS A 137      25.064  13.347 -59.878  1.00 92.20           N  
ATOM   1063  CA  LYS A 137      23.693  13.577 -60.322  1.00 92.20           C  
ATOM   1064  C   LYS A 137      23.457  15.053 -60.634  1.00 92.20           C  
ATOM   1065  CB  LYS A 137      22.699  13.100 -59.264  1.00 92.20           C  
ATOM   1066  O   LYS A 137      22.595  15.390 -61.448  1.00 92.20           O  
ATOM   1067  CG  LYS A 137      22.724  13.913 -57.978  1.00 92.20           C  
ATOM   1068  CD  LYS A 137      21.695  13.405 -56.975  1.00 92.20           C  
ATOM   1069  CE  LYS A 137      21.754  14.186 -55.669  1.00 92.20           C  
ATOM   1070  NZ  LYS A 137      20.713  13.725 -54.701  1.00 92.20           N  
ATOM   1071  N   ASP A 138      24.283  15.936 -60.008  1.00 94.10           N  
ATOM   1072  CA  ASP A 138      24.044  17.366 -60.185  1.00 94.10           C  
ATOM   1073  C   ASP A 138      25.038  17.970 -61.175  1.00 94.10           C  
ATOM   1074  CB  ASP A 138      24.130  18.095 -58.843  1.00 94.10           C  
ATOM   1075  O   ASP A 138      25.076  19.189 -61.359  1.00 94.10           O  
ATOM   1076  CG  ASP A 138      23.068  17.645 -57.855  1.00 94.10           C  
ATOM   1077  OD1 ASP A 138      21.898  17.462 -58.257  1.00 94.10           O  
ATOM   1078  OD2 ASP A 138      23.403  17.473 -56.663  1.00 94.10           O  
ATOM   1079  N   VAL A 139      25.850  17.127 -61.757  1.00 95.40           N  
ATOM   1080  CA  VAL A 139      26.791  17.540 -62.794  1.00 95.40           C  
ATOM   1081  C   VAL A 139      26.211  17.227 -64.172  1.00 95.40           C  
ATOM   1082  CB  VAL A 139      28.163  16.852 -62.624  1.00 95.40           C  
ATOM   1083  O   VAL A 139      25.597  16.175 -64.369  1.00 95.40           O  
ATOM   1084  CG1 VAL A 139      29.141  17.324 -63.700  1.00 95.40           C  
ATOM   1085  CG2 VAL A 139      28.726  17.124 -61.231  1.00 95.40           C  
ATOM   1086  N   PRO A 140      26.329  18.175 -65.115  1.00 96.74           N  
ATOM   1087  CA  PRO A 140      25.853  17.851 -66.462  1.00 96.74           C  
ATOM   1088  C   PRO A 140      26.382  16.512 -66.970  1.00 96.74           C  
ATOM   1089  CB  PRO A 140      26.385  19.006 -67.313  1.00 96.74           C  
ATOM   1090  O   PRO A 140      27.551  16.183 -66.750  1.00 96.74           O  
ATOM   1091  CG  PRO A 140      26.508  20.154 -66.364  1.00 96.74           C  
ATOM   1092  CD  PRO A 140      26.942  19.624 -65.027  1.00 96.74           C  
ATOM   1093  N   VAL A 141      25.547  15.780 -67.640  1.00 97.23           N  
ATOM   1094  CA  VAL A 141      25.826  14.406 -68.045  1.00 97.23           C  
ATOM   1095  C   VAL A 141      26.881  14.397 -69.148  1.00 97.23           C  
ATOM   1096  CB  VAL A 141      24.546  13.686 -68.526  1.00 97.23           C  
ATOM   1097  O   VAL A 141      26.786  15.157 -70.115  1.00 97.23           O  
ATOM   1098  CG1 VAL A 141      24.879  12.298 -69.070  1.00 97.23           C  
ATOM   1099  CG2 VAL A 141      23.531  13.587 -67.390  1.00 97.23           C  
ATOM   1100  N   ASN A 142      27.887  13.608 -68.937  1.00 97.90           N  
ATOM   1101  CA  ASN A 142      28.847  13.268 -69.981  1.00 97.90           C  
ATOM   1102  C   ASN A 142      28.275  12.245 -70.958  1.00 97.90           C  
ATOM   1103  CB  ASN A 142      30.147  12.747 -69.366  1.00 97.90           C  
ATOM   1104  O   ASN A 142      27.917  11.135 -70.560  1.00 97.90           O  
ATOM   1105  CG  ASN A 142      31.236  12.530 -70.398  1.00 97.90           C  
ATOM   1106  ND2 ASN A 142      32.397  12.068 -69.947  1.00 97.90           N  
ATOM   1107  OD1 ASN A 142      31.036  12.776 -71.591  1.00 97.90           O  
ATOM   1108  N   MET A 143      28.270  12.591 -72.198  1.00 97.69           N  
ATOM   1109  CA  MET A 143      27.634  11.720 -73.181  1.00 97.69           C  
ATOM   1110  C   MET A 143      28.626  10.695 -73.722  1.00 97.69           C  
ATOM   1111  CB  MET A 143      27.052  12.542 -74.332  1.00 97.69           C  
ATOM   1112  O   MET A 143      28.262   9.841 -74.532  1.00 97.69           O  
ATOM   1113  CG  MET A 143      25.973  13.522 -73.901  1.00 97.69           C  
ATOM   1114  SD  MET A 143      24.485  12.679 -73.235  1.00 97.69           S  
ATOM   1115  CE  MET A 143      23.856  11.896 -74.745  1.00 97.69           C  
ATOM   1116  N   LEU A 144      29.854  10.817 -73.329  1.00 97.66           N  
ATOM   1117  CA  LEU A 144      30.888   9.897 -73.790  1.00 97.66           C  
ATOM   1118  C   LEU A 144      31.123   8.788 -72.771  1.00 97.66           C  
ATOM   1119  CB  LEU A 144      32.196  10.649 -74.055  1.00 97.66           C  
ATOM   1120  O   LEU A 144      31.164   9.046 -71.565  1.00 97.66           O  
ATOM   1121  CG  LEU A 144      32.108  11.849 -74.999  1.00 97.66           C  
ATOM   1122  CD1 LEU A 144      33.398  12.660 -74.943  1.00 97.66           C  
ATOM   1123  CD2 LEU A 144      31.820  11.389 -76.424  1.00 97.66           C  
ATOM   1124  N   THR A 145      31.265   7.526 -73.191  1.00 95.87           N  
ATOM   1125  CA  THR A 145      31.538   6.394 -72.313  1.00 95.87           C  
ATOM   1126  C   THR A 145      33.035   6.106 -72.251  1.00 95.87           C  
ATOM   1127  CB  THR A 145      30.788   5.131 -72.780  1.00 95.87           C  
ATOM   1128  O   THR A 145      33.771   6.414 -73.190  1.00 95.87           O  
ATOM   1129  CG2 THR A 145      29.277   5.328 -72.703  1.00 95.87           C  
ATOM   1130  OG1 THR A 145      31.153   4.840 -74.135  1.00 95.87           O  
ATOM   1131  N   ASP A 146      33.453   5.566 -71.189  1.00 96.02           N  
ATOM   1132  CA  ASP A 146      34.848   5.241 -70.908  1.00 96.02           C  
ATOM   1133  C   ASP A 146      35.769   6.400 -71.285  1.00 96.02           C  
ATOM   1134  CB  ASP A 146      35.264   3.973 -71.656  1.00 96.02           C  
ATOM   1135  O   ASP A 146      36.848   6.186 -71.840  1.00 96.02           O  
ATOM   1136  CG  ASP A 146      36.582   3.399 -71.164  1.00 96.02           C  
ATOM   1137  OD1 ASP A 146      36.903   3.553 -69.966  1.00 96.02           O  
ATOM   1138  OD2 ASP A 146      37.305   2.792 -71.982  1.00 96.02           O  
ATOM   1139  N   SER A 147      35.339   7.655 -71.170  1.00 96.83           N  
ATOM   1140  CA  SER A 147      36.063   8.851 -71.589  1.00 96.83           C  
ATOM   1141  C   SER A 147      37.138   9.230 -70.577  1.00 96.83           C  
ATOM   1142  CB  SER A 147      35.097  10.021 -71.783  1.00 96.83           C  
ATOM   1143  O   SER A 147      37.954  10.117 -70.834  1.00 96.83           O  
ATOM   1144  OG  SER A 147      34.406  10.307 -70.578  1.00 96.83           O  
ATOM   1145  N   GLY A 148      37.218   8.569 -69.459  1.00 97.03           N  
ATOM   1146  CA  GLY A 148      38.313   8.667 -68.507  1.00 97.03           C  
ATOM   1147  C   GLY A 148      39.291   7.511 -68.604  1.00 97.03           C  
ATOM   1148  O   GLY A 148      40.215   7.404 -67.795  1.00 97.03           O  
ATOM   1149  N   PHE A 149      38.964   6.506 -69.473  1.00 96.92           N  
ATOM   1150  CA  PHE A 149      39.791   5.356 -69.823  1.00 96.92           C  
ATOM   1151  C   PHE A 149      39.964   4.430 -68.626  1.00 96.92           C  
ATOM   1152  CB  PHE A 149      41.160   5.812 -70.337  1.00 96.92           C  
ATOM   1153  O   PHE A 149      41.023   3.822 -68.453  1.00 96.92           O  
ATOM   1154  CG  PHE A 149      41.085   6.752 -71.510  1.00 96.92           C  
ATOM   1155  CD1 PHE A 149      40.753   6.282 -72.775  1.00 96.92           C  
ATOM   1156  CD2 PHE A 149      41.347   8.106 -71.348  1.00 96.92           C  
ATOM   1157  CE1 PHE A 149      40.684   7.149 -73.863  1.00 96.92           C  
ATOM   1158  CE2 PHE A 149      41.279   8.979 -72.430  1.00 96.92           C  
ATOM   1159  CZ  PHE A 149      40.948   8.499 -73.686  1.00 96.92           C  
ATOM   1160  N   GLU A 150      38.891   4.329 -67.790  1.00 95.97           N  
ATOM   1161  CA  GLU A 150      38.982   3.543 -66.562  1.00 95.97           C  
ATOM   1162  C   GLU A 150      38.703   2.067 -66.830  1.00 95.97           C  
ATOM   1163  CB  GLU A 150      38.011   4.079 -65.507  1.00 95.97           C  
ATOM   1164  O   GLU A 150      38.844   1.231 -65.935  1.00 95.97           O  
ATOM   1165  CG  GLU A 150      38.292   5.514 -65.086  1.00 95.97           C  
ATOM   1166  CD  GLU A 150      39.720   5.732 -64.611  1.00 95.97           C  
ATOM   1167  OE1 GLU A 150      40.333   6.758 -64.981  1.00 95.97           O  
ATOM   1168  OE2 GLU A 150      40.229   4.868 -63.863  1.00 95.97           O  
ATOM   1169  N   SER A 151      38.385   1.826 -68.092  1.00 93.02           N  
ATOM   1170  CA  SER A 151      38.269   0.416 -68.454  1.00 93.02           C  
ATOM   1171  C   SER A 151      39.640  -0.245 -68.545  1.00 93.02           C  
ATOM   1172  CB  SER A 151      37.531   0.264 -69.784  1.00 93.02           C  
ATOM   1173  O   SER A 151      39.748  -1.471 -68.473  1.00 93.02           O  
ATOM   1174  OG  SER A 151      38.298   0.794 -70.850  1.00 93.02           O  
ATOM   1175  N   GLY A 152      40.682   0.611 -68.815  1.00 95.06           N  
ATOM   1176  CA  GLY A 152      42.037   0.116 -68.998  1.00 95.06           C  
ATOM   1177  C   GLY A 152      42.261  -0.524 -70.355  1.00 95.06           C  
ATOM   1178  O   GLY A 152      43.346  -1.037 -70.635  1.00 95.06           O  
ATOM   1179  N   ARG A 153      41.257  -0.476 -71.137  1.00 94.75           N  
ATOM   1180  CA  ARG A 153      41.317  -1.097 -72.456  1.00 94.75           C  
ATOM   1181  C   ARG A 153      41.700  -0.078 -73.525  1.00 94.75           C  
ATOM   1182  CB  ARG A 153      39.977  -1.747 -72.807  1.00 94.75           C  
ATOM   1183  O   ARG A 153      41.154   1.027 -73.558  1.00 94.75           O  
ATOM   1184  CG  ARG A 153      39.587  -2.891 -71.885  1.00 94.75           C  
ATOM   1185  CD  ARG A 153      38.257  -3.511 -72.288  1.00 94.75           C  
ATOM   1186  NE  ARG A 153      37.892  -4.621 -71.412  1.00 94.75           N  
ATOM   1187  NH1 ARG A 153      35.867  -5.041 -72.443  1.00 94.75           N  
ATOM   1188  NH2 ARG A 153      36.533  -6.311 -70.655  1.00 94.75           N  
ATOM   1189  CZ  ARG A 153      36.765  -5.322 -71.506  1.00 94.75           C  
ATOM   1190  N   THR A 154      42.580  -0.513 -74.385  1.00 94.51           N  
ATOM   1191  CA  THR A 154      42.900   0.301 -75.552  1.00 94.51           C  
ATOM   1192  C   THR A 154      41.799   0.196 -76.603  1.00 94.51           C  
ATOM   1193  CB  THR A 154      44.247  -0.117 -76.171  1.00 94.51           C  
ATOM   1194  O   THR A 154      41.361  -0.904 -76.944  1.00 94.51           O  
ATOM   1195  CG2 THR A 154      44.585   0.744 -77.385  1.00 94.51           C  
ATOM   1196  OG1 THR A 154      45.283   0.031 -75.192  1.00 94.51           O  
ATOM   1197  N   PRO A 155      41.248   1.406 -77.001  1.00 92.54           N  
ATOM   1198  CA  PRO A 155      40.178   1.385 -78.001  1.00 92.54           C  
ATOM   1199  C   PRO A 155      40.512   0.509 -79.206  1.00 92.54           C  
ATOM   1200  CB  PRO A 155      40.053   2.855 -78.413  1.00 92.54           C  
ATOM   1201  O   PRO A 155      41.647   0.528 -79.692  1.00 92.54           O  
ATOM   1202  CG  PRO A 155      40.538   3.627 -77.229  1.00 92.54           C  
ATOM   1203  CD  PRO A 155      41.643   2.849 -76.574  1.00 92.54           C  
ATOM   1204  N   ALA A 156      39.495  -0.255 -79.634  1.00 87.33           N  
ATOM   1205  CA  ALA A 156      39.617  -1.080 -80.833  1.00 87.33           C  
ATOM   1206  C   ALA A 156      39.465  -0.237 -82.096  1.00 87.33           C  
ATOM   1207  CB  ALA A 156      38.580  -2.200 -80.818  1.00 87.33           C  
ATOM   1208  O   ALA A 156      38.951   0.883 -82.044  1.00 87.33           O  
ATOM   1209  N   ASN A 157      40.111  -0.552 -83.280  1.00 89.86           N  
ATOM   1210  CA  ASN A 157      39.916   0.011 -84.611  1.00 89.86           C  
ATOM   1211  C   ASN A 157      40.526   1.406 -84.725  1.00 89.86           C  
ATOM   1212  CB  ASN A 157      38.428   0.054 -84.963  1.00 89.86           C  
ATOM   1213  O   ASN A 157      40.022   2.251 -85.467  1.00 89.86           O  
ATOM   1214  CG  ASN A 157      37.799  -1.325 -85.012  1.00 89.86           C  
ATOM   1215  ND2 ASN A 157      36.575  -1.438 -84.510  1.00 89.86           N  
ATOM   1216  OD1 ASN A 157      38.410  -2.283 -85.494  1.00 89.86           O  
ATOM   1217  N   TYR A 158      41.415   1.715 -83.877  1.00 93.38           N  
ATOM   1218  CA  TYR A 158      42.142   2.960 -84.095  1.00 93.38           C  
ATOM   1219  C   TYR A 158      43.027   2.866 -85.333  1.00 93.38           C  
ATOM   1220  CB  TYR A 158      42.994   3.307 -82.871  1.00 93.38           C  
ATOM   1221  O   TYR A 158      43.470   1.777 -85.705  1.00 93.38           O  
ATOM   1222  CG  TYR A 158      44.214   2.432 -82.713  1.00 93.38           C  
ATOM   1223  CD1 TYR A 158      44.137   1.211 -82.048  1.00 93.38           C  
ATOM   1224  CD2 TYR A 158      45.445   2.826 -83.226  1.00 93.38           C  
ATOM   1225  CE1 TYR A 158      45.259   0.402 -81.898  1.00 93.38           C  
ATOM   1226  CE2 TYR A 158      46.574   2.026 -83.082  1.00 93.38           C  
ATOM   1227  OH  TYR A 158      47.585   0.021 -82.272  1.00 93.38           O  
ATOM   1228  CZ  TYR A 158      46.471   0.817 -82.418  1.00 93.38           C  
ATOM   1229  N   VAL A 159      43.179   3.980 -85.967  1.00 93.54           N  
ATOM   1230  CA  VAL A 159      44.068   4.049 -87.123  1.00 93.54           C  
ATOM   1231  C   VAL A 159      44.951   5.291 -87.023  1.00 93.54           C  
ATOM   1232  CB  VAL A 159      43.274   4.064 -88.449  1.00 93.54           C  
ATOM   1233  O   VAL A 159      44.523   6.323 -86.502  1.00 93.54           O  
ATOM   1234  CG1 VAL A 159      42.529   2.746 -88.646  1.00 93.54           C  
ATOM   1235  CG2 VAL A 159      42.302   5.241 -88.475  1.00 93.54           C  
ATOM   1236  N   TRP A 160      46.146   5.088 -87.501  1.00 94.32           N  
ATOM   1237  CA  TRP A 160      47.012   6.254 -87.642  1.00 94.32           C  
ATOM   1238  C   TRP A 160      46.739   6.978 -88.956  1.00 94.32           C  
ATOM   1239  CB  TRP A 160      48.484   5.844 -87.566  1.00 94.32           C  
ATOM   1240  O   TRP A 160      46.405   6.347 -89.962  1.00 94.32           O  
ATOM   1241  CG  TRP A 160      48.980   5.608 -86.170  1.00 94.32           C  
ATOM   1242  CD1 TRP A 160      49.006   4.419 -85.496  1.00 94.32           C  
ATOM   1243  CD2 TRP A 160      49.516   6.588 -85.276  1.00 94.32           C  
ATOM   1244  CE2 TRP A 160      49.847   5.923 -84.076  1.00 94.32           C  
ATOM   1245  CE3 TRP A 160      49.749   7.967 -85.375  1.00 94.32           C  
ATOM   1246  NE1 TRP A 160      49.527   4.602 -84.235  1.00 94.32           N  
ATOM   1247  CH2 TRP A 160      50.618   7.938 -83.104  1.00 94.32           C  
ATOM   1248  CZ2 TRP A 160      50.400   6.590 -82.980  1.00 94.32           C  
ATOM   1249  CZ3 TRP A 160      50.299   8.629 -84.284  1.00 94.32           C  
ATOM   1250  N   GLY A 161      46.701   8.234 -88.919  1.00 90.70           N  
ATOM   1251  CA  GLY A 161      46.342   9.091 -90.038  1.00 90.70           C  
ATOM   1252  C   GLY A 161      47.024   8.696 -91.334  1.00 90.70           C  
ATOM   1253  O   GLY A 161      46.410   8.740 -92.403  1.00 90.70           O  
ATOM   1254  N   ASP A 162      48.240   8.225 -91.291  1.00 88.20           N  
ATOM   1255  CA  ASP A 162      48.967   7.853 -92.502  1.00 88.20           C  
ATOM   1256  C   ASP A 162      48.984   6.338 -92.687  1.00 88.20           C  
ATOM   1257  CB  ASP A 162      50.397   8.395 -92.457  1.00 88.20           C  
ATOM   1258  O   ASP A 162      49.643   5.826 -93.595  1.00 88.20           O  
ATOM   1259  CG  ASP A 162      51.173   7.919 -91.242  1.00 88.20           C  
ATOM   1260  OD1 ASP A 162      50.636   7.114 -90.451  1.00 88.20           O  
ATOM   1261  OD2 ASP A 162      52.333   8.356 -91.071  1.00 88.20           O  
ATOM   1262  N   GLY A 163      48.376   5.637 -91.788  1.00 85.40           N  
ATOM   1263  CA  GLY A 163      48.228   4.194 -91.904  1.00 85.40           C  
ATOM   1264  C   GLY A 163      49.475   3.432 -91.500  1.00 85.40           C  
ATOM   1265  O   GLY A 163      49.520   2.205 -91.605  1.00 85.40           O  
ATOM   1266  N   LYS A 164      50.475   4.148 -91.014  1.00 85.65           N  
ATOM   1267  CA  LYS A 164      51.723   3.526 -90.584  1.00 85.65           C  
ATOM   1268  C   LYS A 164      51.777   3.394 -89.064  1.00 85.65           C  
ATOM   1269  CB  LYS A 164      52.925   4.331 -91.082  1.00 85.65           C  
ATOM   1270  O   LYS A 164      51.384   4.312 -88.341  1.00 85.65           O  
ATOM   1271  CG  LYS A 164      53.009   4.445 -92.596  1.00 85.65           C  
ATOM   1272  CD  LYS A 164      54.241   5.230 -93.030  1.00 85.65           C  
ATOM   1273  CE  LYS A 164      54.311   5.366 -94.546  1.00 85.65           C  
ATOM   1274  NZ  LYS A 164      55.480   6.193 -94.973  1.00 85.65           N  
ATOM   1275  N   ASP A 165      52.344   2.267 -88.540  1.00 83.81           N  
ATOM   1276  CA  ASP A 165      52.357   2.053 -87.097  1.00 83.81           C  
ATOM   1277  C   ASP A 165      53.785   1.911 -86.575  1.00 83.81           C  
ATOM   1278  CB  ASP A 165      51.538   0.813 -86.731  1.00 83.81           C  
ATOM   1279  O   ASP A 165      54.006   1.858 -85.363  1.00 83.81           O  
ATOM   1280  CG  ASP A 165      50.081   0.922 -87.145  1.00 83.81           C  
ATOM   1281  OD1 ASP A 165      49.609   2.045 -87.424  1.00 83.81           O  
ATOM   1282  OD2 ASP A 165      49.398  -0.124 -87.189  1.00 83.81           O  
ATOM   1283  N   ALA A 166      54.779   1.926 -87.424  1.00 87.70           N  
ATOM   1284  CA  ALA A 166      56.161   1.797 -86.970  1.00 87.70           C  
ATOM   1285  C   ALA A 166      56.566   2.987 -86.105  1.00 87.70           C  
ATOM   1286  CB  ALA A 166      57.103   1.665 -88.163  1.00 87.70           C  
ATOM   1287  O   ALA A 166      56.304   4.139 -86.459  1.00 87.70           O  
ATOM   1288  N   ASN A 167      57.182   2.706 -84.880  1.00 92.25           N  
ATOM   1289  CA  ASN A 167      57.718   3.720 -83.978  1.00 92.25           C  
ATOM   1290  C   ASN A 167      56.605   4.546 -83.338  1.00 92.25           C  
ATOM   1291  CB  ASN A 167      58.698   4.633 -84.718  1.00 92.25           C  
ATOM   1292  O   ASN A 167      56.843   5.665 -82.879  1.00 92.25           O  
ATOM   1293  CG  ASN A 167      59.872   3.875 -85.306  1.00 92.25           C  
ATOM   1294  ND2 ASN A 167      60.183   4.147 -86.567  1.00 92.25           N  
ATOM   1295  OD1 ASN A 167      60.495   3.050 -84.631  1.00 92.25           O  
ATOM   1296  N   ARG A 168      55.447   4.105 -83.418  1.00 93.24           N  
ATOM   1297  CA  ARG A 168      54.272   4.773 -82.868  1.00 93.24           C  
ATOM   1298  C   ARG A 168      53.583   3.900 -81.824  1.00 93.24           C  
ATOM   1299  CB  ARG A 168      53.287   5.134 -83.983  1.00 93.24           C  
ATOM   1300  O   ARG A 168      53.608   2.672 -81.922  1.00 93.24           O  
ATOM   1301  CG  ARG A 168      53.869   6.053 -85.045  1.00 93.24           C  
ATOM   1302  CD  ARG A 168      52.918   6.226 -86.222  1.00 93.24           C  
ATOM   1303  NE  ARG A 168      53.518   7.028 -87.285  1.00 93.24           N  
ATOM   1304  NH1 ARG A 168      52.345   6.010 -88.996  1.00 93.24           N  
ATOM   1305  NH2 ARG A 168      53.837   7.688 -89.461  1.00 93.24           N  
ATOM   1306  CZ  ARG A 168      53.232   6.907 -88.578  1.00 93.24           C  
ATOM   1307  N   LEU A 169      53.013   4.619 -80.847  1.00 94.11           N  
ATOM   1308  CA  LEU A 169      52.272   3.932 -79.794  1.00 94.11           C  
ATOM   1309  C   LEU A 169      50.914   4.588 -79.568  1.00 94.11           C  
ATOM   1310  CB  LEU A 169      53.074   3.929 -78.489  1.00 94.11           C  
ATOM   1311  O   LEU A 169      50.807   5.816 -79.558  1.00 94.11           O  
ATOM   1312  CG  LEU A 169      54.339   3.070 -78.473  1.00 94.11           C  
ATOM   1313  CD1 LEU A 169      55.133   3.320 -77.196  1.00 94.11           C  
ATOM   1314  CD2 LEU A 169      53.985   1.593 -78.608  1.00 94.11           C  
ATOM   1315  N   PHE A 170      49.924   3.796 -79.502  1.00 96.80           N  
ATOM   1316  CA  PHE A 170      48.562   4.135 -79.108  1.00 96.80           C  
ATOM   1317  C   PHE A 170      48.023   3.125 -78.102  1.00 96.80           C  
ATOM   1318  CB  PHE A 170      47.645   4.196 -80.333  1.00 96.80           C  
ATOM   1319  O   PHE A 170      47.675   2.001 -78.469  1.00 96.80           O  
ATOM   1320  CG  PHE A 170      46.240   4.634 -80.019  1.00 96.80           C  
ATOM   1321  CD1 PHE A 170      45.315   3.734 -79.507  1.00 96.80           C  
ATOM   1322  CD2 PHE A 170      45.845   5.947 -80.238  1.00 96.80           C  
ATOM   1323  CE1 PHE A 170      44.014   4.136 -79.215  1.00 96.80           C  
ATOM   1324  CE2 PHE A 170      44.546   6.358 -79.949  1.00 96.80           C  
ATOM   1325  CZ  PHE A 170      43.633   5.450 -79.438  1.00 96.80           C  
ATOM   1326  N   LEU A 171      47.946   3.604 -76.866  1.00 96.26           N  
ATOM   1327  CA  LEU A 171      47.497   2.636 -75.871  1.00 96.26           C  
ATOM   1328  C   LEU A 171      47.013   3.340 -74.607  1.00 96.26           C  
ATOM   1329  CB  LEU A 171      48.625   1.660 -75.524  1.00 96.26           C  
ATOM   1330  O   LEU A 171      47.388   4.486 -74.348  1.00 96.26           O  
ATOM   1331  CG  LEU A 171      49.882   2.271 -74.902  1.00 96.26           C  
ATOM   1332  CD1 LEU A 171      50.406   1.378 -73.782  1.00 96.26           C  
ATOM   1333  CD2 LEU A 171      50.953   2.489 -75.964  1.00 96.26           C  
ATOM   1334  N   VAL A 172      46.201   2.768 -73.868  1.00 97.71           N  
ATOM   1335  CA  VAL A 172      45.761   3.179 -72.540  1.00 97.71           C  
ATOM   1336  C   VAL A 172      46.712   2.619 -71.484  1.00 97.71           C  
ATOM   1337  CB  VAL A 172      44.314   2.717 -72.253  1.00 97.71           C  
ATOM   1338  O   VAL A 172      46.990   1.418 -71.464  1.00 97.71           O  
ATOM   1339  CG1 VAL A 172      43.956   2.947 -70.786  1.00 97.71           C  
ATOM   1340  CG2 VAL A 172      43.331   3.445 -73.167  1.00 97.71           C  
ATOM   1341  N   VAL A 173      47.193   3.577 -70.648  1.00 96.96           N  
ATOM   1342  CA  VAL A 173      48.228   3.162 -69.707  1.00 96.96           C  
ATOM   1343  C   VAL A 173      47.883   3.661 -68.306  1.00 96.96           C  
ATOM   1344  CB  VAL A 173      49.621   3.683 -70.130  1.00 96.96           C  
ATOM   1345  O   VAL A 173      47.126   4.623 -68.150  1.00 96.96           O  
ATOM   1346  CG1 VAL A 173      50.050   3.058 -71.457  1.00 96.96           C  
ATOM   1347  CG2 VAL A 173      49.613   5.207 -70.231  1.00 96.96           C  
ATOM   1348  N   GLY A 174      48.308   2.945 -67.269  1.00 96.49           N  
ATOM   1349  CA  GLY A 174      48.299   3.457 -65.909  1.00 96.49           C  
ATOM   1350  C   GLY A 174      49.430   4.428 -65.628  1.00 96.49           C  
ATOM   1351  O   GLY A 174      49.977   5.036 -66.551  1.00 96.49           O  
ATOM   1352  N   GLN A 175      49.713   4.497 -64.385  1.00 94.06           N  
ATOM   1353  CA  GLN A 175      50.807   5.377 -63.987  1.00 94.06           C  
ATOM   1354  C   GLN A 175      52.144   4.862 -64.512  1.00 94.06           C  
ATOM   1355  CB  GLN A 175      50.859   5.514 -62.464  1.00 94.06           C  
ATOM   1356  O   GLN A 175      52.470   3.685 -64.351  1.00 94.06           O  
ATOM   1357  CG  GLN A 175      51.922   6.485 -61.970  1.00 94.06           C  
ATOM   1358  CD  GLN A 175      51.858   6.713 -60.472  1.00 94.06           C  
ATOM   1359  NE2 GLN A 175      52.719   7.591 -59.968  1.00 94.06           N  
ATOM   1360  OE1 GLN A 175      51.041   6.106 -59.772  1.00 94.06           O  
ATOM   1361  N   TYR A 176      52.904   5.728 -65.168  1.00 90.63           N  
ATOM   1362  CA  TYR A 176      54.209   5.428 -65.748  1.00 90.63           C  
ATOM   1363  C   TYR A 176      55.198   6.556 -65.478  1.00 90.63           C  
ATOM   1364  CB  TYR A 176      54.085   5.193 -67.257  1.00 90.63           C  
ATOM   1365  O   TYR A 176      54.840   7.734 -65.546  1.00 90.63           O  
ATOM   1366  CG  TYR A 176      55.239   4.419 -67.847  1.00 90.63           C  
ATOM   1367  CD1 TYR A 176      56.312   5.077 -68.444  1.00 90.63           C  
ATOM   1368  CD2 TYR A 176      55.258   3.029 -67.811  1.00 90.63           C  
ATOM   1369  CE1 TYR A 176      57.377   4.369 -68.990  1.00 90.63           C  
ATOM   1370  CE2 TYR A 176      56.317   2.309 -68.354  1.00 90.63           C  
ATOM   1371  OH  TYR A 176      58.422   2.280 -69.480  1.00 90.63           O  
ATOM   1372  CZ  TYR A 176      57.370   2.987 -68.940  1.00 90.63           C  
ATOM   1373  N   PRO A 177      56.483   6.194 -65.083  1.00 90.63           N  
ATOM   1374  CA  PRO A 177      57.469   7.253 -64.851  1.00 90.63           C  
ATOM   1375  C   PRO A 177      57.597   8.210 -66.034  1.00 90.63           C  
ATOM   1376  CB  PRO A 177      58.772   6.478 -64.633  1.00 90.63           C  
ATOM   1377  O   PRO A 177      57.479   7.790 -67.188  1.00 90.63           O  
ATOM   1378  CG  PRO A 177      58.340   5.133 -64.147  1.00 90.63           C  
ATOM   1379  CD  PRO A 177      57.018   4.799 -64.777  1.00 90.63           C  
ATOM   1380  N   SER A 178      57.682   9.521 -65.769  1.00 88.96           N  
ATOM   1381  CA  SER A 178      57.977  10.560 -66.750  1.00 88.96           C  
ATOM   1382  C   SER A 178      56.710  11.025 -67.461  1.00 88.96           C  
ATOM   1383  CB  SER A 178      58.991  10.055 -67.777  1.00 88.96           C  
ATOM   1384  O   SER A 178      56.776  11.808 -68.411  1.00 88.96           O  
ATOM   1385  OG  SER A 178      58.626   8.773 -68.257  1.00 88.96           O  
ATOM   1386  N   PHE A 179      55.558  10.353 -67.152  1.00 94.77           N  
ATOM   1387  CA  PHE A 179      54.246  10.794 -67.612  1.00 94.77           C  
ATOM   1388  C   PHE A 179      53.452  11.412 -66.467  1.00 94.77           C  
ATOM   1389  CB  PHE A 179      53.467   9.624 -68.220  1.00 94.77           C  
ATOM   1390  O   PHE A 179      53.749  11.167 -65.296  1.00 94.77           O  
ATOM   1391  CG  PHE A 179      54.097   9.057 -69.464  1.00 94.77           C  
ATOM   1392  CD1 PHE A 179      53.713   9.506 -70.721  1.00 94.77           C  
ATOM   1393  CD2 PHE A 179      55.072   8.072 -69.374  1.00 94.77           C  
ATOM   1394  CE1 PHE A 179      54.295   8.983 -71.873  1.00 94.77           C  
ATOM   1395  CE2 PHE A 179      55.658   7.544 -70.521  1.00 94.77           C  
ATOM   1396  CZ  PHE A 179      55.267   8.000 -71.770  1.00 94.77           C  
ATOM   1397  N   PRO A 180      52.454  12.241 -66.789  1.00 97.03           N  
ATOM   1398  CA  PRO A 180      51.592  12.742 -65.716  1.00 97.03           C  
ATOM   1399  C   PRO A 180      50.803  11.631 -65.025  1.00 97.03           C  
ATOM   1400  CB  PRO A 180      50.651  13.707 -66.444  1.00 97.03           C  
ATOM   1401  O   PRO A 180      50.563  10.577 -65.621  1.00 97.03           O  
ATOM   1402  CG  PRO A 180      50.586  13.195 -67.846  1.00 97.03           C  
ATOM   1403  CD  PRO A 180      51.925  12.617 -68.205  1.00 97.03           C  
ATOM   1404  N   THR A 181      50.520  11.898 -63.745  1.00 97.84           N  
ATOM   1405  CA  THR A 181      49.671  10.965 -63.012  1.00 97.84           C  
ATOM   1406  C   THR A 181      48.233  11.029 -63.520  1.00 97.84           C  
ATOM   1407  CB  THR A 181      49.698  11.256 -61.500  1.00 97.84           C  
ATOM   1408  O   THR A 181      47.635  12.105 -63.571  1.00 97.84           O  
ATOM   1409  CG2 THR A 181      48.845  10.251 -60.732  1.00 97.84           C  
ATOM   1410  OG1 THR A 181      51.048  11.179 -61.028  1.00 97.84           O  
ATOM   1411  N   PRO A 182      47.672   9.840 -63.948  1.00 98.13           N  
ATOM   1412  CA  PRO A 182      46.282   9.845 -64.408  1.00 98.13           C  
ATOM   1413  C   PRO A 182      45.308  10.341 -63.340  1.00 98.13           C  
ATOM   1414  CB  PRO A 182      46.017   8.376 -64.749  1.00 98.13           C  
ATOM   1415  O   PRO A 182      45.549  10.152 -62.145  1.00 98.13           O  
ATOM   1416  CG  PRO A 182      47.370   7.793 -65.001  1.00 98.13           C  
ATOM   1417  CD  PRO A 182      48.363   8.490 -64.115  1.00 98.13           C  
ATOM   1418  N   PHE A 183      44.119  11.054 -63.680  1.00 96.72           N  
ATOM   1419  CA  PHE A 183      43.094  11.504 -62.746  1.00 96.72           C  
ATOM   1420  C   PHE A 183      42.407  10.317 -62.083  1.00 96.72           C  
ATOM   1421  CB  PHE A 183      42.059  12.378 -63.461  1.00 96.72           C  
ATOM   1422  O   PHE A 183      41.993  10.400 -60.925  1.00 96.72           O  
ATOM   1423  CG  PHE A 183      42.545  13.770 -63.764  1.00 96.72           C  
ATOM   1424  CD1 PHE A 183      42.495  14.764 -62.795  1.00 96.72           C  
ATOM   1425  CD2 PHE A 183      43.053  14.083 -65.018  1.00 96.72           C  
ATOM   1426  CE1 PHE A 183      42.944  16.054 -63.072  1.00 96.72           C  
ATOM   1427  CE2 PHE A 183      43.504  15.369 -65.302  1.00 96.72           C  
ATOM   1428  CZ  PHE A 183      43.447  16.353 -64.329  1.00 96.72           C  
ATOM   1429  N   GLY A 184      42.273   9.174 -62.651  1.00 94.99           N  
ATOM   1430  CA  GLY A 184      41.886   7.871 -62.131  1.00 94.99           C  
ATOM   1431  C   GLY A 184      43.028   6.874 -62.112  1.00 94.99           C  
ATOM   1432  O   GLY A 184      44.094   7.152 -61.559  1.00 94.99           O  
ATOM   1433  N   THR A 185      42.746   5.747 -62.834  1.00 96.91           N  
ATOM   1434  CA  THR A 185      43.768   4.705 -62.862  1.00 96.91           C  
ATOM   1435  C   THR A 185      44.509   4.711 -64.195  1.00 96.91           C  
ATOM   1436  CB  THR A 185      43.154   3.314 -62.619  1.00 96.91           C  
ATOM   1437  O   THR A 185      45.716   4.463 -64.242  1.00 96.91           O  
ATOM   1438  CG2 THR A 185      44.235   2.240 -62.558  1.00 96.91           C  
ATOM   1439  OG1 THR A 185      42.436   3.325 -61.378  1.00 96.91           O  
ATOM   1440  N   TYR A 186      43.776   5.103 -65.222  1.00 98.16           N  
ATOM   1441  CA  TYR A 186      44.336   4.988 -66.565  1.00 98.16           C  
ATOM   1442  C   TYR A 186      44.194   6.298 -67.329  1.00 98.16           C  
ATOM   1443  CB  TYR A 186      43.654   3.855 -67.338  1.00 98.16           C  
ATOM   1444  O   TYR A 186      43.405   7.165 -66.946  1.00 98.16           O  
ATOM   1445  CG  TYR A 186      43.815   2.499 -66.695  1.00 98.16           C  
ATOM   1446  CD1 TYR A 186      44.991   1.770 -66.850  1.00 98.16           C  
ATOM   1447  CD2 TYR A 186      42.791   1.943 -65.936  1.00 98.16           C  
ATOM   1448  CE1 TYR A 186      45.144   0.518 -66.262  1.00 98.16           C  
ATOM   1449  CE2 TYR A 186      42.934   0.693 -65.343  1.00 98.16           C  
ATOM   1450  OH  TYR A 186      44.257  -1.249 -64.928  1.00 98.16           O  
ATOM   1451  CZ  TYR A 186      44.112  -0.010 -65.512  1.00 98.16           C  
ATOM   1452  N   MET A 187      44.961   6.455 -68.412  1.00 98.09           N  
ATOM   1453  CA  MET A 187      44.918   7.561 -69.365  1.00 98.09           C  
ATOM   1454  C   MET A 187      45.332   7.097 -70.757  1.00 98.09           C  
ATOM   1455  CB  MET A 187      45.825   8.704 -68.904  1.00 98.09           C  
ATOM   1456  O   MET A 187      45.914   6.022 -70.910  1.00 98.09           O  
ATOM   1457  CG  MET A 187      47.301   8.338 -68.868  1.00 98.09           C  
ATOM   1458  SD  MET A 187      48.344   9.692 -68.201  1.00 98.09           S  
ATOM   1459  CE  MET A 187      49.968   8.884 -68.223  1.00 98.09           C  
ATOM   1460  N   LEU A 188      44.990   7.849 -71.765  1.00 98.40           N  
ATOM   1461  CA  LEU A 188      45.384   7.543 -73.136  1.00 98.40           C  
ATOM   1462  C   LEU A 188      46.753   8.135 -73.452  1.00 98.40           C  
ATOM   1463  CB  LEU A 188      44.344   8.077 -74.125  1.00 98.40           C  
ATOM   1464  O   LEU A 188      47.013   9.303 -73.155  1.00 98.40           O  
ATOM   1465  CG  LEU A 188      44.654   7.879 -75.609  1.00 98.40           C  
ATOM   1466  CD1 LEU A 188      44.664   6.394 -75.955  1.00 98.40           C  
ATOM   1467  CD2 LEU A 188      43.645   8.629 -76.471  1.00 98.40           C  
ATOM   1468  N   ARG A 189      47.513   7.261 -74.090  1.00 97.45           N  
ATOM   1469  CA  ARG A 189      48.841   7.663 -74.540  1.00 97.45           C  
ATOM   1470  C   ARG A 189      48.974   7.517 -76.052  1.00 97.45           C  
ATOM   1471  CB  ARG A 189      49.920   6.835 -73.838  1.00 97.45           C  
ATOM   1472  O   ARG A 189      48.699   6.451 -76.605  1.00 97.45           O  
ATOM   1473  CG  ARG A 189      51.334   7.137 -74.311  1.00 97.45           C  
ATOM   1474  CD  ARG A 189      52.356   6.226 -73.648  1.00 97.45           C  
ATOM   1475  NE  ARG A 189      53.693   6.425 -74.200  1.00 97.45           N  
ATOM   1476  NH1 ARG A 189      54.676   4.728 -72.979  1.00 97.45           N  
ATOM   1477  NH2 ARG A 189      55.934   5.975 -74.434  1.00 97.45           N  
ATOM   1478  CZ  ARG A 189      54.765   5.709 -73.870  1.00 97.45           C  
ATOM   1479  N   ILE A 190      49.432   8.591 -76.655  1.00 97.39           N  
ATOM   1480  CA  ILE A 190      49.756   8.619 -78.077  1.00 97.39           C  
ATOM   1481  C   ILE A 190      51.187   9.117 -78.271  1.00 97.39           C  
ATOM   1482  CB  ILE A 190      48.768   9.510 -78.864  1.00 97.39           C  
ATOM   1483  O   ILE A 190      51.549  10.188 -77.780  1.00 97.39           O  
ATOM   1484  CG1 ILE A 190      47.328   9.032 -78.644  1.00 97.39           C  
ATOM   1485  CG2 ILE A 190      49.120   9.522 -80.353  1.00 97.39           C  
ATOM   1486  CD1 ILE A 190      46.271   9.967 -79.214  1.00 97.39           C  
ATOM   1487  N   GLU A 191      51.907   8.280 -79.062  1.00 96.18           N  
ATOM   1488  CA  GLU A 191      53.337   8.560 -79.144  1.00 96.18           C  
ATOM   1489  C   GLU A 191      53.884   8.242 -80.532  1.00 96.18           C  
ATOM   1490  CB  GLU A 191      54.101   7.765 -78.082  1.00 96.18           C  
ATOM   1491  O   GLU A 191      53.497   7.245 -81.144  1.00 96.18           O  
ATOM   1492  CG  GLU A 191      55.606   7.996 -78.106  1.00 96.18           C  
ATOM   1493  CD  GLU A 191      56.341   7.279 -76.985  1.00 96.18           C  
ATOM   1494  OE1 GLU A 191      57.585   7.398 -76.901  1.00 96.18           O  
ATOM   1495  OE2 GLU A 191      55.668   6.591 -76.185  1.00 96.18           O  
ATOM   1496  N   ASN A 192      54.812   9.076 -80.940  1.00 95.64           N  
ATOM   1497  CA  ASN A 192      55.624   8.850 -82.131  1.00 95.64           C  
ATOM   1498  C   ASN A 192      57.108   9.054 -81.845  1.00 95.64           C  
ATOM   1499  CB  ASN A 192      55.172   9.767 -83.270  1.00 95.64           C  
ATOM   1500  O   ASN A 192      57.543  10.173 -81.565  1.00 95.64           O  
ATOM   1501  CG  ASN A 192      55.887   9.474 -84.575  1.00 95.64           C  
ATOM   1502  ND2 ASN A 192      55.245   9.801 -85.690  1.00 95.64           N  
ATOM   1503  OD1 ASN A 192      57.007   8.957 -84.579  1.00 95.64           O  
ATOM   1504  N   GLN A 193      57.922   7.992 -82.101  1.00 94.09           N  
ATOM   1505  CA  GLN A 193      59.340   8.047 -81.765  1.00 94.09           C  
ATOM   1506  C   GLN A 193      60.203   8.077 -83.024  1.00 94.09           C  
ATOM   1507  CB  GLN A 193      59.731   6.854 -80.891  1.00 94.09           C  
ATOM   1508  O   GLN A 193      61.419   7.891 -82.954  1.00 94.09           O  
ATOM   1509  CG  GLN A 193      59.070   6.856 -79.518  1.00 94.09           C  
ATOM   1510  CD  GLN A 193      59.586   7.964 -78.620  1.00 94.09           C  
ATOM   1511  NE2 GLN A 193      58.822   8.291 -77.583  1.00 94.09           N  
ATOM   1512  OE1 GLN A 193      60.663   8.521 -78.855  1.00 94.09           O  
ATOM   1513  N   SER A 194      59.590   8.290 -84.134  1.00 92.29           N  
ATOM   1514  CA  SER A 194      60.325   8.250 -85.394  1.00 92.29           C  
ATOM   1515  C   SER A 194      61.277   9.436 -85.516  1.00 92.29           C  
ATOM   1516  CB  SER A 194      59.360   8.236 -86.580  1.00 92.29           C  
ATOM   1517  O   SER A 194      60.901  10.572 -85.221  1.00 92.29           O  
ATOM   1518  OG  SER A 194      60.064   8.366 -87.804  1.00 92.29           O  
ATOM   1519  N   SER A 195      62.469   9.180 -85.916  1.00 91.02           N  
ATOM   1520  CA  SER A 195      63.436  10.233 -86.207  1.00 91.02           C  
ATOM   1521  C   SER A 195      63.535  10.493 -87.707  1.00 91.02           C  
ATOM   1522  CB  SER A 195      64.814   9.864 -85.654  1.00 91.02           C  
ATOM   1523  O   SER A 195      64.416  11.228 -88.158  1.00 91.02           O  
ATOM   1524  OG  SER A 195      65.213   8.585 -86.113  1.00 91.02           O  
ATOM   1525  N   ASP A 196      62.652   9.822 -88.470  1.00 87.77           N  
ATOM   1526  CA  ASP A 196      62.611   9.954 -89.923  1.00 87.77           C  
ATOM   1527  C   ASP A 196      62.044  11.312 -90.335  1.00 87.77           C  
ATOM   1528  CB  ASP A 196      61.780   8.828 -90.541  1.00 87.77           C  
ATOM   1529  O   ASP A 196      60.857  11.578 -90.144  1.00 87.77           O  
ATOM   1530  CG  ASP A 196      61.800   8.841 -92.059  1.00 87.77           C  
ATOM   1531  OD1 ASP A 196      62.414   9.753 -92.654  1.00 87.77           O  
ATOM   1532  OD2 ASP A 196      61.195   7.932 -92.667  1.00 87.77           O  
ATOM   1533  N   SER A 197      62.803  12.154 -90.886  1.00 81.28           N  
ATOM   1534  CA  SER A 197      62.389  13.508 -91.236  1.00 81.28           C  
ATOM   1535  C   SER A 197      61.380  13.499 -92.380  1.00 81.28           C  
ATOM   1536  CB  SER A 197      63.601  14.358 -91.620  1.00 81.28           C  
ATOM   1537  O   SER A 197      60.739  14.515 -92.658  1.00 81.28           O  
ATOM   1538  OG  SER A 197      64.339  13.740 -92.660  1.00 81.28           O  
ATOM   1539  N   SER A 198      61.205  12.323 -93.073  1.00 82.10           N  
ATOM   1540  CA  SER A 198      60.256  12.219 -94.177  1.00 82.10           C  
ATOM   1541  C   SER A 198      58.845  11.940 -93.668  1.00 82.10           C  
ATOM   1542  CB  SER A 198      60.682  11.119 -95.151  1.00 82.10           C  
ATOM   1543  O   SER A 198      57.883  11.983 -94.437  1.00 82.10           O  
ATOM   1544  OG  SER A 198      60.538   9.840 -94.559  1.00 82.10           O  
ATOM   1545  N   THR A 199      58.745  11.680 -92.356  1.00 80.50           N  
ATOM   1546  CA  THR A 199      57.433  11.414 -91.777  1.00 80.50           C  
ATOM   1547  C   THR A 199      56.558  12.664 -91.824  1.00 80.50           C  
ATOM   1548  CB  THR A 199      57.554  10.923 -90.323  1.00 80.50           C  
ATOM   1549  O   THR A 199      57.054  13.781 -91.662  1.00 80.50           O  
ATOM   1550  CG2 THR A 199      56.212  10.425 -89.797  1.00 80.50           C  
ATOM   1551  OG1 THR A 199      58.504   9.852 -90.264  1.00 80.50           O  
ATOM   1552  N   SER A 200      55.271  12.457 -92.222  1.00 86.50           N  
ATOM   1553  CA  SER A 200      54.307  13.550 -92.147  1.00 86.50           C  
ATOM   1554  C   SER A 200      54.351  14.234 -90.785  1.00 86.50           C  
ATOM   1555  CB  SER A 200      52.893  13.039 -92.425  1.00 86.50           C  
ATOM   1556  O   SER A 200      54.314  13.568 -89.748  1.00 86.50           O  
ATOM   1557  OG  SER A 200      51.940  14.074 -92.250  1.00 86.50           O  
ATOM   1558  N   PRO A 201      54.533  15.594 -90.895  1.00 89.37           N  
ATOM   1559  CA  PRO A 201      54.620  16.298 -89.614  1.00 89.37           C  
ATOM   1560  C   PRO A 201      53.362  16.134 -88.764  1.00 89.37           C  
ATOM   1561  CB  PRO A 201      54.814  17.759 -90.027  1.00 89.37           C  
ATOM   1562  O   PRO A 201      53.448  16.086 -87.534  1.00 89.37           O  
ATOM   1563  CG  PRO A 201      55.397  17.693 -91.402  1.00 89.37           C  
ATOM   1564  CD  PRO A 201      54.942  16.419 -92.053  1.00 89.37           C  
ATOM   1565  N   ASP A 202      52.207  16.108 -89.336  1.00 94.85           N  
ATOM   1566  CA  ASP A 202      50.947  15.919 -88.624  1.00 94.85           C  
ATOM   1567  C   ASP A 202      50.738  14.452 -88.259  1.00 94.85           C  
ATOM   1568  CB  ASP A 202      49.774  16.424 -89.468  1.00 94.85           C  
ATOM   1569  O   ASP A 202      50.440  13.627 -89.125  1.00 94.85           O  
ATOM   1570  CG  ASP A 202      48.473  16.502 -88.688  1.00 94.85           C  
ATOM   1571  OD1 ASP A 202      48.508  16.464 -87.439  1.00 94.85           O  
ATOM   1572  OD2 ASP A 202      47.404  16.601 -89.329  1.00 94.85           O  
ATOM   1573  N   GLN A 203      50.925  14.212 -86.993  1.00 95.22           N  
ATOM   1574  CA  GLN A 203      50.801  12.865 -86.446  1.00 95.22           C  
ATOM   1575  C   GLN A 203      49.542  12.731 -85.594  1.00 95.22           C  
ATOM   1576  CB  GLN A 203      52.037  12.505 -85.619  1.00 95.22           C  
ATOM   1577  O   GLN A 203      49.351  13.485 -84.638  1.00 95.22           O  
ATOM   1578  CG  GLN A 203      53.349  12.662 -86.373  1.00 95.22           C  
ATOM   1579  CD  GLN A 203      53.477  11.695 -87.536  1.00 95.22           C  
ATOM   1580  NE2 GLN A 203      53.726  12.230 -88.727  1.00 95.22           N  
ATOM   1581  OE1 GLN A 203      53.357  10.478 -87.365  1.00 95.22           O  
ATOM   1582  N   TYR A 204      48.711  11.682 -86.003  1.00 96.34           N  
ATOM   1583  CA  TYR A 204      47.485  11.562 -85.222  1.00 96.34           C  
ATOM   1584  C   TYR A 204      46.899  10.160 -85.340  1.00 96.34           C  
ATOM   1585  CB  TYR A 204      46.453  12.600 -85.677  1.00 96.34           C  
ATOM   1586  O   TYR A 204      47.213   9.426 -86.280  1.00 96.34           O  
ATOM   1587  CG  TYR A 204      45.995  12.414 -87.103  1.00 96.34           C  
ATOM   1588  CD1 TYR A 204      46.661  13.038 -88.156  1.00 96.34           C  
ATOM   1589  CD2 TYR A 204      44.895  11.617 -87.400  1.00 96.34           C  
ATOM   1590  CE1 TYR A 204      46.240  12.873 -89.471  1.00 96.34           C  
ATOM   1591  CE2 TYR A 204      44.466  11.444 -88.712  1.00 96.34           C  
ATOM   1592  OH  TYR A 204      44.724  11.906 -91.040  1.00 96.34           O  
ATOM   1593  CZ  TYR A 204      45.144  12.074 -89.739  1.00 96.34           C  
ATOM   1594  N   SER A 205      46.120   9.885 -84.330  1.00 97.15           N  
ATOM   1595  CA  SER A 205      45.322   8.662 -84.348  1.00 97.15           C  
ATOM   1596  C   SER A 205      43.831   8.973 -84.268  1.00 97.15           C  
ATOM   1597  CB  SER A 205      45.723   7.743 -83.193  1.00 97.15           C  
ATOM   1598  O   SER A 205      43.431   9.968 -83.658  1.00 97.15           O  
ATOM   1599  OG  SER A 205      45.387   8.327 -81.946  1.00 97.15           O  
ATOM   1600  N   VAL A 206      43.072   8.128 -84.968  1.00 97.54           N  
ATOM   1601  CA  VAL A 206      41.617   8.234 -84.969  1.00 97.54           C  
ATOM   1602  C   VAL A 206      41.004   6.937 -84.447  1.00 97.54           C  
ATOM   1603  CB  VAL A 206      41.072   8.551 -86.380  1.00 97.54           C  
ATOM   1604  O   VAL A 206      41.421   5.843 -84.837  1.00 97.54           O  
ATOM   1605  CG1 VAL A 206      39.549   8.670 -86.357  1.00 97.54           C  
ATOM   1606  CG2 VAL A 206      41.703   9.833 -86.920  1.00 97.54           C  
ATOM   1607  N   PHE A 207      40.093   7.142 -83.576  1.00 96.90           N  
ATOM   1608  CA  PHE A 207      39.381   5.960 -83.105  1.00 96.90           C  
ATOM   1609  C   PHE A 207      37.917   6.281 -82.834  1.00 96.90           C  
ATOM   1610  CB  PHE A 207      40.040   5.403 -81.838  1.00 96.90           C  
ATOM   1611  O   PHE A 207      37.584   7.402 -82.444  1.00 96.90           O  
ATOM   1612  CG  PHE A 207      40.088   6.385 -80.698  1.00 96.90           C  
ATOM   1613  CD1 PHE A 207      41.043   7.393 -80.671  1.00 96.90           C  
ATOM   1614  CD2 PHE A 207      39.176   6.299 -79.654  1.00 96.90           C  
ATOM   1615  CE1 PHE A 207      41.089   8.303 -79.616  1.00 96.90           C  
ATOM   1616  CE2 PHE A 207      39.216   7.204 -78.598  1.00 96.90           C  
ATOM   1617  CZ  PHE A 207      40.173   8.205 -78.580  1.00 96.90           C  
ATOM   1618  N   PRO A 208      37.058   5.280 -83.041  1.00 96.62           N  
ATOM   1619  CA  PRO A 208      35.613   5.510 -82.975  1.00 96.62           C  
ATOM   1620  C   PRO A 208      35.090   5.570 -81.542  1.00 96.62           C  
ATOM   1621  CB  PRO A 208      35.030   4.306 -83.719  1.00 96.62           C  
ATOM   1622  O   PRO A 208      35.615   4.885 -80.660  1.00 96.62           O  
ATOM   1623  CG  PRO A 208      36.048   3.226 -83.554  1.00 96.62           C  
ATOM   1624  CD  PRO A 208      37.410   3.856 -83.503  1.00 96.62           C  
ATOM   1625  N   LEU A 209      33.994   6.431 -81.380  1.00 96.59           N  
ATOM   1626  CA  LEU A 209      33.214   6.351 -80.150  1.00 96.59           C  
ATOM   1627  C   LEU A 209      32.481   5.018 -80.057  1.00 96.59           C  
ATOM   1628  CB  LEU A 209      32.210   7.505 -80.076  1.00 96.59           C  
ATOM   1629  O   LEU A 209      32.071   4.457 -81.075  1.00 96.59           O  
ATOM   1630  CG  LEU A 209      32.800   8.915 -80.011  1.00 96.59           C  
ATOM   1631  CD1 LEU A 209      31.754   9.948 -80.416  1.00 96.59           C  
ATOM   1632  CD2 LEU A 209      33.333   9.207 -78.612  1.00 96.59           C  
ATOM   1633  N   SER A 210      32.400   4.523 -78.802  1.00 91.55           N  
ATOM   1634  CA  SER A 210      31.623   3.298 -78.646  1.00 91.55           C  
ATOM   1635  C   SER A 210      30.188   3.489 -79.125  1.00 91.55           C  
ATOM   1636  CB  SER A 210      31.626   2.842 -77.187  1.00 91.55           C  
ATOM   1637  O   SER A 210      29.602   2.585 -79.725  1.00 91.55           O  
ATOM   1638  OG  SER A 210      31.069   3.838 -76.347  1.00 91.55           O  
ATOM   1639  N   LYS A 211      29.665   4.690 -78.767  1.00 93.17           N  
ATOM   1640  CA  LYS A 211      28.352   5.117 -79.241  1.00 93.17           C  
ATOM   1641  C   LYS A 211      28.404   6.538 -79.797  1.00 93.17           C  
ATOM   1642  CB  LYS A 211      27.320   5.033 -78.115  1.00 93.17           C  
ATOM   1643  O   LYS A 211      28.734   7.481 -79.075  1.00 93.17           O  
ATOM   1644  CG  LYS A 211      25.883   5.212 -78.577  1.00 93.17           C  
ATOM   1645  CD  LYS A 211      24.901   5.056 -77.424  1.00 93.17           C  
ATOM   1646  CE  LYS A 211      23.466   5.302 -77.872  1.00 93.17           C  
ATOM   1647  NZ  LYS A 211      22.499   5.136 -76.746  1.00 93.17           N  
ATOM   1648  N   PRO A 212      27.972   6.629 -81.090  1.00 97.74           N  
ATOM   1649  CA  PRO A 212      27.927   7.994 -81.620  1.00 97.74           C  
ATOM   1650  C   PRO A 212      26.953   8.890 -80.858  1.00 97.74           C  
ATOM   1651  CB  PRO A 212      27.470   7.796 -83.067  1.00 97.74           C  
ATOM   1652  O   PRO A 212      25.957   8.405 -80.316  1.00 97.74           O  
ATOM   1653  CG  PRO A 212      27.897   6.407 -83.416  1.00 97.74           C  
ATOM   1654  CD  PRO A 212      27.779   5.549 -82.188  1.00 97.74           C  
ATOM   1655  N   VAL A 213      27.233  10.185 -80.784  1.00 98.12           N  
ATOM   1656  CA  VAL A 213      26.400  11.179 -80.116  1.00 98.12           C  
ATOM   1657  C   VAL A 213      25.872  12.182 -81.138  1.00 98.12           C  
ATOM   1658  CB  VAL A 213      27.177  11.913 -79.001  1.00 98.12           C  
ATOM   1659  O   VAL A 213      26.646  12.785 -81.885  1.00 98.12           O  
ATOM   1660  CG1 VAL A 213      26.290  12.956 -78.321  1.00 98.12           C  
ATOM   1661  CG2 VAL A 213      27.712  10.914 -77.977  1.00 98.12           C  
ATOM   1662  N   THR A 214      24.597  12.352 -81.105  1.00 98.31           N  
ATOM   1663  CA  THR A 214      23.971  13.286 -82.034  1.00 98.31           C  
ATOM   1664  C   THR A 214      23.643  14.603 -81.337  1.00 98.31           C  
ATOM   1665  CB  THR A 214      22.688  12.692 -82.645  1.00 98.31           C  
ATOM   1666  O   THR A 214      22.964  14.615 -80.309  1.00 98.31           O  
ATOM   1667  CG2 THR A 214      22.031  13.675 -83.607  1.00 98.31           C  
ATOM   1668  OG1 THR A 214      23.016  11.491 -83.356  1.00 98.31           O  
ATOM   1669  N   ILE A 215      24.155  15.681 -81.909  1.00 98.12           N  
ATOM   1670  CA  ILE A 215      23.839  17.044 -81.497  1.00 98.12           C  
ATOM   1671  C   ILE A 215      22.794  17.639 -82.438  1.00 98.12           C  
ATOM   1672  CB  ILE A 215      25.103  17.933 -81.467  1.00 98.12           C  
ATOM   1673  O   ILE A 215      23.055  17.822 -83.630  1.00 98.12           O  
ATOM   1674  CG1 ILE A 215      26.174  17.307 -80.569  1.00 98.12           C  
ATOM   1675  CG2 ILE A 215      24.756  19.350 -81.000  1.00 98.12           C  
ATOM   1676  CD1 ILE A 215      27.530  17.998 -80.647  1.00 98.12           C  
ATOM   1677  N   LYS A 216      21.686  18.032 -81.885  1.00 98.38           N  
ATOM   1678  CA  LYS A 216      20.592  18.538 -82.710  1.00 98.38           C  
ATOM   1679  C   LYS A 216      20.764  20.026 -82.997  1.00 98.38           C  
ATOM   1680  CB  LYS A 216      19.246  18.286 -82.029  1.00 98.38           C  
ATOM   1681  O   LYS A 216      21.371  20.751 -82.206  1.00 98.38           O  
ATOM   1682  CG  LYS A 216      18.920  16.814 -81.825  1.00 98.38           C  
ATOM   1683  CD  LYS A 216      18.688  16.104 -83.152  1.00 98.38           C  
ATOM   1684  CE  LYS A 216      18.229  14.667 -82.945  1.00 98.38           C  
ATOM   1685  NZ  LYS A 216      18.020  13.959 -84.244  1.00 98.38           N  
ATOM   1686  N   ALA A 217      20.246  20.434 -84.175  1.00 98.14           N  
ATOM   1687  CA  ALA A 217      20.269  21.845 -84.552  1.00 98.14           C  
ATOM   1688  C   ALA A 217      19.701  22.720 -83.438  1.00 98.14           C  
ATOM   1689  CB  ALA A 217      19.487  22.062 -85.846  1.00 98.14           C  
ATOM   1690  O   ALA A 217      18.666  22.396 -82.852  1.00 98.14           O  
ATOM   1691  N   GLY A 218      20.413  23.792 -83.106  1.00 97.93           N  
ATOM   1692  CA  GLY A 218      19.948  24.743 -82.109  1.00 97.93           C  
ATOM   1693  C   GLY A 218      20.468  24.447 -80.715  1.00 97.93           C  
ATOM   1694  O   GLY A 218      20.332  25.273 -79.809  1.00 97.93           O  
ATOM   1695  N   GLU A 219      21.024  23.271 -80.492  1.00 98.10           N  
ATOM   1696  CA  GLU A 219      21.548  22.903 -79.181  1.00 98.10           C  
ATOM   1697  C   GLU A 219      22.953  23.460 -78.972  1.00 98.10           C  
ATOM   1698  CB  GLU A 219      21.555  21.381 -79.013  1.00 98.10           C  
ATOM   1699  O   GLU A 219      23.730  23.572 -79.923  1.00 98.10           O  
ATOM   1700  CG  GLU A 219      20.166  20.765 -78.932  1.00 98.10           C  
ATOM   1701  CD  GLU A 219      20.189  19.253 -78.766  1.00 98.10           C  
ATOM   1702  OE1 GLU A 219      19.143  18.667 -78.406  1.00 98.10           O  
ATOM   1703  OE2 GLU A 219      21.261  18.652 -78.998  1.00 98.10           O  
ATOM   1704  N   THR A 220      23.253  23.857 -77.773  1.00 98.44           N  
ATOM   1705  CA  THR A 220      24.580  24.305 -77.364  1.00 98.44           C  
ATOM   1706  C   THR A 220      25.289  23.227 -76.550  1.00 98.44           C  
ATOM   1707  CB  THR A 220      24.502  25.605 -76.541  1.00 98.44           C  
ATOM   1708  O   THR A 220      24.748  22.733 -75.558  1.00 98.44           O  
ATOM   1709  CG2 THR A 220      25.892  26.086 -76.140  1.00 98.44           C  
ATOM   1710  OG1 THR A 220      23.864  26.622 -77.324  1.00 98.44           O  
ATOM   1711  N   TRP A 221      26.475  22.925 -77.044  1.00 98.47           N  
ATOM   1712  CA  TRP A 221      27.246  21.866 -76.401  1.00 98.47           C  
ATOM   1713  C   TRP A 221      28.658  22.342 -76.076  1.00 98.47           C  
ATOM   1714  CB  TRP A 221      27.304  20.625 -77.294  1.00 98.47           C  
ATOM   1715  O   TRP A 221      29.182  23.246 -76.732  1.00 98.47           O  
ATOM   1716  CG  TRP A 221      26.005  19.885 -77.395  1.00 98.47           C  
ATOM   1717  CD1 TRP A 221      24.848  20.326 -77.974  1.00 98.47           C  
ATOM   1718  CD2 TRP A 221      25.728  18.572 -76.895  1.00 98.47           C  
ATOM   1719  CE2 TRP A 221      24.382  18.281 -77.209  1.00 98.47           C  
ATOM   1720  CE3 TRP A 221      26.488  17.613 -76.214  1.00 98.47           C  
ATOM   1721  NE1 TRP A 221      23.868  19.367 -77.866  1.00 98.47           N  
ATOM   1722  CH2 TRP A 221      24.547  16.148 -76.197  1.00 98.47           C  
ATOM   1723  CZ2 TRP A 221      23.780  17.069 -76.863  1.00 98.47           C  
ATOM   1724  CZ3 TRP A 221      25.888  16.407 -75.871  1.00 98.47           C  
ATOM   1725  N   THR A 222      29.231  21.738 -75.095  1.00 98.60           N  
ATOM   1726  CA  THR A 222      30.606  22.006 -74.688  1.00 98.60           C  
ATOM   1727  C   THR A 222      31.432  20.723 -74.695  1.00 98.60           C  
ATOM   1728  CB  THR A 222      30.659  22.647 -73.289  1.00 98.60           C  
ATOM   1729  O   THR A 222      30.973  19.681 -74.225  1.00 98.60           O  
ATOM   1730  CG2 THR A 222      32.097  22.926 -72.866  1.00 98.60           C  
ATOM   1731  OG1 THR A 222      29.930  23.880 -73.305  1.00 98.60           O  
ATOM   1732  N   TYR A 223      32.631  20.783 -75.219  1.00 98.60           N  
ATOM   1733  CA  TYR A 223      33.628  19.723 -75.300  1.00 98.60           C  
ATOM   1734  C   TYR A 223      34.890  20.101 -74.532  1.00 98.60           C  
ATOM   1735  CB  TYR A 223      33.977  19.421 -76.760  1.00 98.60           C  
ATOM   1736  O   TYR A 223      35.414  21.207 -74.694  1.00 98.60           O  
ATOM   1737  CG  TYR A 223      35.041  18.363 -76.925  1.00 98.60           C  
ATOM   1738  CD1 TYR A 223      36.188  18.612 -77.676  1.00 98.60           C  
ATOM   1739  CD2 TYR A 223      34.902  17.113 -76.330  1.00 98.60           C  
ATOM   1740  CE1 TYR A 223      37.169  17.639 -77.832  1.00 98.60           C  
ATOM   1741  CE2 TYR A 223      35.877  16.135 -76.480  1.00 98.60           C  
ATOM   1742  OH  TYR A 223      37.976  15.439 -77.382  1.00 98.60           O  
ATOM   1743  CZ  TYR A 223      37.006  16.406 -77.230  1.00 98.60           C  
ATOM   1744  N   SER A 224      35.293  19.152 -73.660  1.00 98.58           N  
ATOM   1745  CA  SER A 224      36.486  19.433 -72.870  1.00 98.58           C  
ATOM   1746  C   SER A 224      37.295  18.164 -72.619  1.00 98.58           C  
ATOM   1747  CB  SER A 224      36.106  20.077 -71.536  1.00 98.58           C  
ATOM   1748  O   SER A 224      36.753  17.058 -72.667  1.00 98.58           O  
ATOM   1749  OG  SER A 224      35.302  19.200 -70.764  1.00 98.58           O  
ATOM   1750  N   TYR A 225      38.628  18.318 -72.411  1.00 98.62           N  
ATOM   1751  CA  TYR A 225      39.497  17.206 -72.044  1.00 98.62           C  
ATOM   1752  C   TYR A 225      40.814  17.711 -71.467  1.00 98.62           C  
ATOM   1753  CB  TYR A 225      39.768  16.311 -73.258  1.00 98.62           C  
ATOM   1754  O   TYR A 225      41.182  18.871 -71.666  1.00 98.62           O  
ATOM   1755  CG  TYR A 225      40.443  17.029 -74.402  1.00 98.62           C  
ATOM   1756  CD1 TYR A 225      39.697  17.687 -75.376  1.00 98.62           C  
ATOM   1757  CD2 TYR A 225      41.830  17.050 -74.510  1.00 98.62           C  
ATOM   1758  CE1 TYR A 225      40.315  18.347 -76.432  1.00 98.62           C  
ATOM   1759  CE2 TYR A 225      42.459  17.708 -75.562  1.00 98.62           C  
ATOM   1760  OH  TYR A 225      42.311  19.005 -77.561  1.00 98.62           O  
ATOM   1761  CZ  TYR A 225      41.693  18.352 -76.517  1.00 98.62           C  
ATOM   1762  N   LYS A 226      41.465  16.795 -70.712  1.00 98.59           N  
ATOM   1763  CA  LYS A 226      42.791  17.057 -70.161  1.00 98.59           C  
ATOM   1764  C   LYS A 226      43.884  16.497 -71.066  1.00 98.59           C  
ATOM   1765  CB  LYS A 226      42.916  16.461 -68.757  1.00 98.59           C  
ATOM   1766  O   LYS A 226      43.719  15.431 -71.662  1.00 98.59           O  
ATOM   1767  CG  LYS A 226      41.916  17.019 -67.756  1.00 98.59           C  
ATOM   1768  CD  LYS A 226      42.256  18.451 -67.364  1.00 98.59           C  
ATOM   1769  CE  LYS A 226      41.371  18.947 -66.229  1.00 98.59           C  
ATOM   1770  NZ  LYS A 226      41.702  20.350 -65.840  1.00 98.59           N  
ATOM   1771  N   TYR A 227      45.011  17.305 -71.128  1.00 98.50           N  
ATOM   1772  CA  TYR A 227      46.110  16.826 -71.958  1.00 98.50           C  
ATOM   1773  C   TYR A 227      47.456  17.222 -71.363  1.00 98.50           C  
ATOM   1774  CB  TYR A 227      45.988  17.374 -73.383  1.00 98.50           C  
ATOM   1775  O   TYR A 227      47.542  18.177 -70.588  1.00 98.50           O  
ATOM   1776  CG  TYR A 227      46.181  18.867 -73.476  1.00 98.50           C  
ATOM   1777  CD1 TYR A 227      45.096  19.737 -73.374  1.00 98.50           C  
ATOM   1778  CD2 TYR A 227      47.445  19.413 -73.669  1.00 98.50           C  
ATOM   1779  CE1 TYR A 227      45.269  21.115 -73.462  1.00 98.50           C  
ATOM   1780  CE2 TYR A 227      47.629  20.788 -73.758  1.00 98.50           C  
ATOM   1781  OH  TYR A 227      46.713  22.993 -73.742  1.00 98.50           O  
ATOM   1782  CZ  TYR A 227      46.538  21.630 -73.654  1.00 98.50           C  
ATOM   1783  N   ALA A 228      48.415  16.459 -71.646  1.00 98.33           N  
ATOM   1784  CA  ALA A 228      49.835  16.713 -71.420  1.00 98.33           C  
ATOM   1785  C   ALA A 228      50.665  16.303 -72.633  1.00 98.33           C  
ATOM   1786  CB  ALA A 228      50.317  15.975 -70.174  1.00 98.33           C  
ATOM   1787  O   ALA A 228      50.337  15.331 -73.317  1.00 98.33           O  
ATOM   1788  N   ALA A 229      51.699  17.050 -72.849  1.00 97.96           N  
ATOM   1789  CA  ALA A 229      52.496  16.789 -74.044  1.00 97.96           C  
ATOM   1790  C   ALA A 229      53.985  16.973 -73.761  1.00 97.96           C  
ATOM   1791  CB  ALA A 229      52.058  17.701 -75.186  1.00 97.96           C  
ATOM   1792  O   ALA A 229      54.364  17.759 -72.889  1.00 97.96           O  
ATOM   1793  N   ALA A 230      54.841  16.261 -74.487  1.00 97.55           N  
ATOM   1794  CA  ALA A 230      56.292  16.372 -74.369  1.00 97.55           C  
ATOM   1795  C   ALA A 230      56.977  16.048 -75.693  1.00 97.55           C  
ATOM   1796  CB  ALA A 230      56.809  15.452 -73.266  1.00 97.55           C  
ATOM   1797  O   ALA A 230      56.358  15.481 -76.596  1.00 97.55           O  
ATOM   1798  N   GLY A 231      58.252  16.467 -75.710  1.00 96.35           N  
ATOM   1799  CA  GLY A 231      59.041  16.202 -76.903  1.00 96.35           C  
ATOM   1800  C   GLY A 231      58.570  16.983 -78.116  1.00 96.35           C  
ATOM   1801  O   GLY A 231      58.253  18.169 -78.012  1.00 96.35           O  
ATOM   1802  N   SER A 232      58.588  16.267 -79.301  1.00 96.50           N  
ATOM   1803  CA  SER A 232      58.233  16.951 -80.541  1.00 96.50           C  
ATOM   1804  C   SER A 232      56.738  17.247 -80.600  1.00 96.50           C  
ATOM   1805  CB  SER A 232      58.644  16.113 -81.752  1.00 96.50           C  
ATOM   1806  O   SER A 232      56.262  17.872 -81.550  1.00 96.50           O  
ATOM   1807  OG  SER A 232      57.954  14.876 -81.765  1.00 96.50           O  
ATOM   1808  N   ALA A 233      55.982  16.900 -79.520  1.00 97.11           N  
ATOM   1809  CA  ALA A 233      54.534  17.084 -79.480  1.00 97.11           C  
ATOM   1810  C   ALA A 233      54.166  18.374 -78.752  1.00 97.11           C  
ATOM   1811  CB  ALA A 233      53.864  15.888 -78.807  1.00 97.11           C  
ATOM   1812  O   ALA A 233      52.999  18.593 -78.416  1.00 97.11           O  
ATOM   1813  N   THR A 234      55.107  19.305 -78.376  1.00 96.47           N  
ATOM   1814  CA  THR A 234      54.879  20.493 -77.562  1.00 96.47           C  
ATOM   1815  C   THR A 234      54.457  21.673 -78.433  1.00 96.47           C  
ATOM   1816  CB  THR A 234      56.137  20.870 -76.759  1.00 96.47           C  
ATOM   1817  O   THR A 234      54.244  22.778 -77.931  1.00 96.47           O  
ATOM   1818  CG2 THR A 234      56.467  19.801 -75.721  1.00 96.47           C  
ATOM   1819  OG1 THR A 234      57.247  21.008 -77.655  1.00 96.47           O  
ATOM   1820  N   GLY A 235      54.173  21.487 -79.734  1.00 95.26           N  
ATOM   1821  CA  GLY A 235      53.699  22.529 -80.631  1.00 95.26           C  
ATOM   1822  C   GLY A 235      52.205  22.464 -80.884  1.00 95.26           C  
ATOM   1823  O   GLY A 235      51.410  22.435 -79.942  1.00 95.26           O  
ATOM   1824  N   GLN A 236      51.881  22.401 -82.156  1.00 97.87           N  
ATOM   1825  CA  GLN A 236      50.478  22.418 -82.556  1.00 97.87           C  
ATOM   1826  C   GLN A 236      49.817  21.066 -82.301  1.00 97.87           C  
ATOM   1827  CB  GLN A 236      50.343  22.798 -84.031  1.00 97.87           C  
ATOM   1828  O   GLN A 236      50.436  20.019 -82.500  1.00 97.87           O  
ATOM   1829  CG  GLN A 236      50.768  24.228 -84.338  1.00 97.87           C  
ATOM   1830  CD  GLN A 236      50.618  24.582 -85.806  1.00 97.87           C  
ATOM   1831  NE2 GLN A 236      49.743  25.538 -86.100  1.00 97.87           N  
ATOM   1832  OE1 GLN A 236      51.285  24.003 -86.669  1.00 97.87           O  
ATOM   1833  N   ALA A 237      48.525  21.162 -81.803  1.00 98.17           N  
ATOM   1834  CA  ALA A 237      47.697  19.969 -81.641  1.00 98.17           C  
ATOM   1835  C   ALA A 237      47.141  19.502 -82.983  1.00 98.17           C  
ATOM   1836  CB  ALA A 237      46.558  20.239 -80.662  1.00 98.17           C  
ATOM   1837  O   ALA A 237      47.306  20.179 -84.001  1.00 98.17           O  
ATOM   1838  N   SER A 238      46.674  18.394 -83.060  1.00 97.68           N  
ATOM   1839  CA  SER A 238      45.807  17.800 -84.074  1.00 97.68           C  
ATOM   1840  C   SER A 238      44.659  17.026 -83.434  1.00 97.68           C  
ATOM   1841  CB  SER A 238      46.608  16.874 -84.990  1.00 97.68           C  
ATOM   1842  O   SER A 238      44.587  15.801 -83.552  1.00 97.68           O  
ATOM   1843  OG  SER A 238      45.812  16.428 -86.075  1.00 97.68           O  
ATOM   1844  N   ASP A 239      43.828  17.771 -82.706  1.00 98.31           N  
ATOM   1845  CA  ASP A 239      42.740  17.190 -81.926  1.00 98.31           C  
ATOM   1846  C   ASP A 239      41.381  17.576 -82.506  1.00 98.31           C  
ATOM   1847  CB  ASP A 239      42.832  17.632 -80.463  1.00 98.31           C  
ATOM   1848  O   ASP A 239      41.040  18.758 -82.568  1.00 98.31           O  
ATOM   1849  CG  ASP A 239      44.185  17.341 -79.839  1.00 98.31           C  
ATOM   1850  OD1 ASP A 239      44.984  16.590 -80.440  1.00 98.31           O  
ATOM   1851  OD2 ASP A 239      44.454  17.863 -78.737  1.00 98.31           O  
ATOM   1852  N   TYR A 240      40.600  16.510 -82.886  1.00 98.32           N  
ATOM   1853  CA  TYR A 240      39.285  16.768 -83.462  1.00 98.32           C  
ATOM   1854  C   TYR A 240      38.260  15.761 -82.953  1.00 98.32           C  
ATOM   1855  CB  TYR A 240      39.349  16.719 -84.992  1.00 98.32           C  
ATOM   1856  O   TYR A 240      38.586  14.594 -82.729  1.00 98.32           O  
ATOM   1857  CG  TYR A 240      40.195  17.812 -85.599  1.00 98.32           C  
ATOM   1858  CD1 TYR A 240      39.683  19.095 -85.784  1.00 98.32           C  
ATOM   1859  CD2 TYR A 240      41.507  17.566 -85.990  1.00 98.32           C  
ATOM   1860  CE1 TYR A 240      40.457  20.106 -86.344  1.00 98.32           C  
ATOM   1861  CE2 TYR A 240      42.290  18.568 -86.551  1.00 98.32           C  
ATOM   1862  OH  TYR A 240      42.529  20.829 -87.280  1.00 98.32           O  
ATOM   1863  CZ  TYR A 240      41.758  19.833 -86.724  1.00 98.32           C  
ATOM   1864  N   LEU A 241      37.090  16.319 -82.663  1.00 98.45           N  
ATOM   1865  CA  LEU A 241      35.926  15.464 -82.876  1.00 98.45           C  
ATOM   1866  C   LEU A 241      35.527  15.448 -84.348  1.00 98.45           C  
ATOM   1867  CB  LEU A 241      34.749  15.939 -82.020  1.00 98.45           C  
ATOM   1868  O   LEU A 241      35.564  16.482 -85.017  1.00 98.45           O  
ATOM   1869  CG  LEU A 241      34.918  15.816 -80.505  1.00 98.45           C  
ATOM   1870  CD1 LEU A 241      33.712  16.412 -79.787  1.00 98.45           C  
ATOM   1871  CD2 LEU A 241      35.118  14.358 -80.106  1.00 98.45           C  
ATOM   1872  N   THR A 242      35.146  14.169 -84.832  1.00 98.40           N  
ATOM   1873  CA  THR A 242      34.828  14.111 -86.254  1.00 98.40           C  
ATOM   1874  C   THR A 242      33.538  13.330 -86.488  1.00 98.40           C  
ATOM   1875  CB  THR A 242      35.974  13.469 -87.057  1.00 98.40           C  
ATOM   1876  O   THR A 242      33.058  12.632 -85.592  1.00 98.40           O  
ATOM   1877  CG2 THR A 242      37.303  14.158 -86.767  1.00 98.40           C  
ATOM   1878  OG1 THR A 242      36.079  12.084 -86.703  1.00 98.40           O  
ATOM   1879  N   THR A 243      32.958  13.547 -87.672  1.00 98.17           N  
ATOM   1880  CA  THR A 243      31.844  12.743 -88.162  1.00 98.17           C  
ATOM   1881  C   THR A 243      32.347  11.448 -88.792  1.00 98.17           C  
ATOM   1882  CB  THR A 243      31.001  13.523 -89.189  1.00 98.17           C  
ATOM   1883  O   THR A 243      33.555  11.210 -88.853  1.00 98.17           O  
ATOM   1884  CG2 THR A 243      30.472  14.823 -88.593  1.00 98.17           C  
ATOM   1885  OG1 THR A 243      31.813  13.828 -90.331  1.00 98.17           O  
ATOM   1886  N   SER A 244      31.460  10.611 -89.297  1.00 96.05           N  
ATOM   1887  CA  SER A 244      31.785   9.283 -89.809  1.00 96.05           C  
ATOM   1888  C   SER A 244      32.744   9.366 -90.991  1.00 96.05           C  
ATOM   1889  CB  SER A 244      30.514   8.541 -90.222  1.00 96.05           C  
ATOM   1890  O   SER A 244      33.515   8.436 -91.239  1.00 96.05           O  
ATOM   1891  OG  SER A 244      29.793   9.281 -91.192  1.00 96.05           O  
ATOM   1892  N   ASP A 245      32.743  10.526 -91.719  1.00 95.78           N  
ATOM   1893  CA  ASP A 245      33.638  10.683 -92.861  1.00 95.78           C  
ATOM   1894  C   ASP A 245      34.953  11.338 -92.442  1.00 95.78           C  
ATOM   1895  CB  ASP A 245      32.967  11.510 -93.960  1.00 95.78           C  
ATOM   1896  O   ASP A 245      35.719  11.804 -93.288  1.00 95.78           O  
ATOM   1897  CG  ASP A 245      32.612  12.916 -93.511  1.00 95.78           C  
ATOM   1898  OD1 ASP A 245      32.712  13.214 -92.302  1.00 95.78           O  
ATOM   1899  OD2 ASP A 245      32.227  13.734 -94.375  1.00 95.78           O  
ATOM   1900  N   LEU A 246      35.091  11.471 -91.113  1.00 95.02           N  
ATOM   1901  CA  LEU A 246      36.302  12.028 -90.521  1.00 95.02           C  
ATOM   1902  C   LEU A 246      36.388  13.530 -90.772  1.00 95.02           C  
ATOM   1903  CB  LEU A 246      37.544  11.333 -91.085  1.00 95.02           C  
ATOM   1904  O   LEU A 246      37.483  14.093 -90.822  1.00 95.02           O  
ATOM   1905  CG  LEU A 246      37.681   9.839 -90.783  1.00 95.02           C  
ATOM   1906  CD1 LEU A 246      38.997   9.305 -91.338  1.00 95.02           C  
ATOM   1907  CD2 LEU A 246      37.586   9.587 -89.282  1.00 95.02           C  
ATOM   1908  N   SER A 247      35.265  14.198 -91.060  1.00 97.28           N  
ATOM   1909  CA  SER A 247      35.193  15.653 -91.132  1.00 97.28           C  
ATOM   1910  C   SER A 247      35.233  16.278 -89.741  1.00 97.28           C  
ATOM   1911  CB  SER A 247      33.922  16.091 -91.860  1.00 97.28           C  
ATOM   1912  O   SER A 247      34.454  15.901 -88.862  1.00 97.28           O  
ATOM   1913  OG  SER A 247      33.923  15.624 -93.198  1.00 97.28           O  
ATOM   1914  N   PRO A 248      36.136  17.243 -89.557  1.00 97.83           N  
ATOM   1915  CA  PRO A 248      36.246  17.863 -88.235  1.00 97.83           C  
ATOM   1916  C   PRO A 248      34.998  18.655 -87.849  1.00 97.83           C  
ATOM   1917  CB  PRO A 248      37.457  18.789 -88.379  1.00 97.83           C  
ATOM   1918  O   PRO A 248      34.385  19.302 -88.702  1.00 97.83           O  
ATOM   1919  CG  PRO A 248      38.251  18.206 -89.502  1.00 97.83           C  
ATOM   1920  CD  PRO A 248      37.304  17.567 -90.476  1.00 97.83           C  
ATOM   1921  N   ILE A 249      34.651  18.505 -86.588  1.00 98.16           N  
ATOM   1922  CA  ILE A 249      33.679  19.408 -85.982  1.00 98.16           C  
ATOM   1923  C   ILE A 249      34.405  20.580 -85.325  1.00 98.16           C  
ATOM   1924  CB  ILE A 249      32.796  18.677 -84.947  1.00 98.16           C  
ATOM   1925  O   ILE A 249      34.817  20.492 -84.166  1.00 98.16           O  
ATOM   1926  CG1 ILE A 249      32.172  17.423 -85.570  1.00 98.16           C  
ATOM   1927  CG2 ILE A 249      31.714  19.614 -84.402  1.00 98.16           C  
ATOM   1928  CD1 ILE A 249      31.476  16.514 -84.566  1.00 98.16           C  
ATOM   1929  N   TRP A 250      34.502  21.693 -86.000  1.00 96.08           N  
ATOM   1930  CA  TRP A 250      35.434  22.768 -85.677  1.00 96.08           C  
ATOM   1931  C   TRP A 250      35.056  23.441 -84.362  1.00 96.08           C  
ATOM   1932  CB  TRP A 250      35.469  23.805 -86.803  1.00 96.08           C  
ATOM   1933  O   TRP A 250      35.926  23.763 -83.550  1.00 96.08           O  
ATOM   1934  CG  TRP A 250      36.044  23.289 -88.089  1.00 96.08           C  
ATOM   1935  CD1 TRP A 250      35.362  22.996 -89.237  1.00 96.08           C  
ATOM   1936  CD2 TRP A 250      37.419  23.002 -88.355  1.00 96.08           C  
ATOM   1937  CE2 TRP A 250      37.499  22.537 -89.687  1.00 96.08           C  
ATOM   1938  CE3 TRP A 250      38.594  23.093 -87.596  1.00 96.08           C  
ATOM   1939  NE1 TRP A 250      36.231  22.543 -90.201  1.00 96.08           N  
ATOM   1940  CH2 TRP A 250      39.843  22.263 -89.512  1.00 96.08           C  
ATOM   1941  CZ2 TRP A 250      38.710  22.164 -90.276  1.00 96.08           C  
ATOM   1942  CZ3 TRP A 250      39.798  22.720 -88.185  1.00 96.08           C  
ATOM   1943  N   GLY A 251      33.795  23.599 -84.072  1.00 96.50           N  
ATOM   1944  CA  GLY A 251      33.324  24.303 -82.890  1.00 96.50           C  
ATOM   1945  C   GLY A 251      33.581  23.543 -81.602  1.00 96.50           C  
ATOM   1946  O   GLY A 251      33.518  24.119 -80.513  1.00 96.50           O  
ATOM   1947  N   LEU A 252      33.978  22.359 -81.702  1.00 97.93           N  
ATOM   1948  CA  LEU A 252      34.195  21.514 -80.533  1.00 97.93           C  
ATOM   1949  C   LEU A 252      35.580  20.877 -80.574  1.00 97.93           C  
ATOM   1950  CB  LEU A 252      33.123  20.425 -80.451  1.00 97.93           C  
ATOM   1951  O   LEU A 252      35.788  19.795 -80.020  1.00 97.93           O  
ATOM   1952  CG  LEU A 252      31.700  20.896 -80.144  1.00 97.93           C  
ATOM   1953  CD1 LEU A 252      30.733  19.718 -80.181  1.00 97.93           C  
ATOM   1954  CD2 LEU A 252      31.649  21.595 -78.789  1.00 97.93           C  
ATOM   1955  N   SER A 253      36.543  21.446 -81.304  1.00 97.94           N  
ATOM   1956  CA  SER A 253      37.877  20.879 -81.469  1.00 97.94           C  
ATOM   1957  C   SER A 253      38.957  21.936 -81.257  1.00 97.94           C  
ATOM   1958  CB  SER A 253      38.028  20.256 -82.857  1.00 97.94           C  
ATOM   1959  O   SER A 253      38.766  23.103 -81.604  1.00 97.94           O  
ATOM   1960  OG  SER A 253      37.092  19.208 -83.042  1.00 97.94           O  
ATOM   1961  N   MET A 254      40.086  21.495 -80.617  1.00 98.22           N  
ATOM   1962  CA  MET A 254      41.251  22.373 -80.553  1.00 98.22           C  
ATOM   1963  C   MET A 254      41.827  22.617 -81.943  1.00 98.22           C  
ATOM   1964  CB  MET A 254      42.323  21.779 -79.639  1.00 98.22           C  
ATOM   1965  O   MET A 254      42.288  23.719 -82.244  1.00 98.22           O  
ATOM   1966  CG  MET A 254      43.542  22.670 -79.464  1.00 98.22           C  
ATOM   1967  SD  MET A 254      44.789  21.942 -78.331  1.00 98.22           S  
ATOM   1968  CE  MET A 254      43.950  22.175 -76.739  1.00 98.22           C  
ATOM   1969  N   GLY A 255      41.721  21.613 -82.780  1.00 96.90           N  
ATOM   1970  CA  GLY A 255      42.335  21.698 -84.095  1.00 96.90           C  
ATOM   1971  C   GLY A 255      43.850  21.763 -84.046  1.00 96.90           C  
ATOM   1972  O   GLY A 255      44.480  21.062 -83.252  1.00 96.90           O  
ATOM   1973  N   HIS A 256      44.431  22.583 -84.876  1.00 97.11           N  
ATOM   1974  CA  HIS A 256      45.880  22.737 -84.916  1.00 97.11           C  
ATOM   1975  C   HIS A 256      46.326  23.966 -84.130  1.00 97.11           C  
ATOM   1976  CB  HIS A 256      46.371  22.832 -86.362  1.00 97.11           C  
ATOM   1977  O   HIS A 256      47.324  24.603 -84.478  1.00 97.11           O  
ATOM   1978  CG  HIS A 256      46.385  21.518 -87.076  1.00 97.11           C  
ATOM   1979  CD2 HIS A 256      47.406  20.680 -87.375  1.00 97.11           C  
ATOM   1980  ND1 HIS A 256      45.244  20.931 -87.580  1.00 97.11           N  
ATOM   1981  CE1 HIS A 256      45.563  19.786 -88.157  1.00 97.11           C  
ATOM   1982  NE2 HIS A 256      46.869  19.610 -88.047  1.00 97.11           N  
ATOM   1983  N   ALA A 257      45.649  24.296 -83.129  1.00 97.47           N  
ATOM   1984  CA  ALA A 257      46.072  25.386 -82.255  1.00 97.47           C  
ATOM   1985  C   ALA A 257      47.268  24.973 -81.402  1.00 97.47           C  
ATOM   1986  CB  ALA A 257      44.916  25.833 -81.363  1.00 97.47           C  
ATOM   1987  O   ALA A 257      47.498  23.782 -81.180  1.00 97.47           O  
ATOM   1988  N   ASN A 258      48.039  25.973 -80.929  1.00 97.80           N  
ATOM   1989  CA  ASN A 258      49.198  25.701 -80.085  1.00 97.80           C  
ATOM   1990  C   ASN A 258      48.781  25.191 -78.708  1.00 97.80           C  
ATOM   1991  CB  ASN A 258      50.067  26.952 -79.947  1.00 97.80           C  
ATOM   1992  O   ASN A 258      47.924  25.787 -78.054  1.00 97.80           O  
ATOM   1993  CG  ASN A 258      50.784  27.310 -81.234  1.00 97.80           C  
ATOM   1994  ND2 ASN A 258      51.008  28.601 -81.449  1.00 97.80           N  
ATOM   1995  OD1 ASN A 258      51.133  26.434 -82.029  1.00 97.80           O  
ATOM   1996  N   ARG A 259      49.444  24.027 -78.267  1.00 96.37           N  
ATOM   1997  CA  ARG A 259      49.206  23.509 -76.925  1.00 96.37           C  
ATOM   1998  C   ARG A 259      49.955  24.331 -75.880  1.00 96.37           C  
ATOM   1999  CB  ARG A 259      49.624  22.039 -76.833  1.00 96.37           C  
ATOM   2000  O   ARG A 259      51.068  24.797 -76.131  1.00 96.37           O  
ATOM   2001  CG  ARG A 259      48.675  21.084 -77.539  1.00 96.37           C  
ATOM   2002  CD  ARG A 259      49.049  19.631 -77.289  1.00 96.37           C  
ATOM   2003  NE  ARG A 259      48.304  18.725 -78.160  1.00 96.37           N  
ATOM   2004  NH1 ARG A 259      46.450  18.598 -76.788  1.00 96.37           N  
ATOM   2005  NH2 ARG A 259      46.502  17.437 -78.764  1.00 96.37           N  
ATOM   2006  CZ  ARG A 259      47.087  18.256 -77.902  1.00 96.37           C  
ATOM   2007  N   ASN A 260      49.323  24.499 -74.797  1.00 97.58           N  
ATOM   2008  CA  ASN A 260      50.026  24.965 -73.607  1.00 97.58           C  
ATOM   2009  C   ASN A 260      50.865  23.855 -72.980  1.00 97.58           C  
ATOM   2010  CB  ASN A 260      49.037  25.526 -72.583  1.00 97.58           C  
ATOM   2011  O   ASN A 260      50.330  22.821 -72.575  1.00 97.58           O  
ATOM   2012  CG  ASN A 260      49.725  26.119 -71.369  1.00 97.58           C  
ATOM   2013  ND2 ASN A 260      48.947  26.731 -70.485  1.00 97.58           N  
ATOM   2014  OD1 ASN A 260      50.948  26.026 -71.227  1.00 97.58           O  
ATOM   2015  N   THR A 261      52.134  24.123 -72.886  1.00 96.31           N  
ATOM   2016  CA  THR A 261      53.004  23.100 -72.318  1.00 96.31           C  
ATOM   2017  C   THR A 261      53.801  23.658 -71.142  1.00 96.31           C  
ATOM   2018  CB  THR A 261      53.973  22.541 -73.377  1.00 96.31           C  
ATOM   2019  O   THR A 261      54.859  23.130 -70.796  1.00 96.31           O  
ATOM   2020  CG2 THR A 261      53.222  21.760 -74.452  1.00 96.31           C  
ATOM   2021  OG1 THR A 261      54.675  23.626 -73.994  1.00 96.31           O  
ATOM   2022  N   ASP A 262      53.366  24.758 -70.632  1.00 96.35           N  
ATOM   2023  CA  ASP A 262      54.003  25.307 -69.439  1.00 96.35           C  
ATOM   2024  C   ASP A 262      53.929  24.323 -68.274  1.00 96.35           C  
ATOM   2025  CB  ASP A 262      53.352  26.635 -69.047  1.00 96.35           C  
ATOM   2026  O   ASP A 262      52.950  23.586 -68.138  1.00 96.35           O  
ATOM   2027  CG  ASP A 262      53.573  27.730 -70.076  1.00 96.35           C  
ATOM   2028  OD1 ASP A 262      54.486  27.599 -70.920  1.00 96.35           O  
ATOM   2029  OD2 ASP A 262      52.829  28.734 -70.041  1.00 96.35           O  
ATOM   2030  N   GLY A 263      55.048  24.260 -67.426  1.00 95.63           N  
ATOM   2031  CA  GLY A 263      55.013  23.440 -66.226  1.00 95.63           C  
ATOM   2032  C   GLY A 263      55.623  22.066 -66.425  1.00 95.63           C  
ATOM   2033  O   GLY A 263      55.628  21.243 -65.506  1.00 95.63           O  
ATOM   2034  N   GLY A 264      56.101  21.817 -67.676  1.00 94.34           N  
ATOM   2035  CA  GLY A 264      56.823  20.585 -67.952  1.00 94.34           C  
ATOM   2036  C   GLY A 264      55.915  19.439 -68.356  1.00 94.34           C  
ATOM   2037  O   GLY A 264      54.693  19.595 -68.402  1.00 94.34           O  
ATOM   2038  N   GLN A 265      56.457  18.236 -68.627  1.00 95.20           N  
ATOM   2039  CA  GLN A 265      55.800  17.096 -69.256  1.00 95.20           C  
ATOM   2040  C   GLN A 265      54.852  16.402 -68.282  1.00 95.20           C  
ATOM   2041  CB  GLN A 265      56.837  16.100 -69.778  1.00 95.20           C  
ATOM   2042  O   GLN A 265      53.964  15.655 -68.698  1.00 95.20           O  
ATOM   2043  CG  GLN A 265      57.645  15.420 -68.681  1.00 95.20           C  
ATOM   2044  CD  GLN A 265      58.717  14.497 -69.228  1.00 95.20           C  
ATOM   2045  NE2 GLN A 265      58.616  13.212 -68.901  1.00 95.20           N  
ATOM   2046  OE1 GLN A 265      59.628  14.932 -69.938  1.00 95.20           O  
ATOM   2047  N   ASN A 266      54.896  16.725 -66.972  1.00 94.99           N  
ATOM   2048  CA  ASN A 266      54.035  16.063 -65.997  1.00 94.99           C  
ATOM   2049  C   ASN A 266      52.820  16.919 -65.650  1.00 94.99           C  
ATOM   2050  CB  ASN A 266      54.822  15.722 -64.731  1.00 94.99           C  
ATOM   2051  O   ASN A 266      52.032  16.558 -64.774  1.00 94.99           O  
ATOM   2052  CG  ASN A 266      55.907  14.692 -64.978  1.00 94.99           C  
ATOM   2053  ND2 ASN A 266      57.067  14.893 -64.363  1.00 94.99           N  
ATOM   2054  OD1 ASN A 266      55.706  13.725 -65.717  1.00 94.99           O  
ATOM   2055  N   THR A 267      52.695  18.020 -66.287  1.00 97.40           N  
ATOM   2056  CA  THR A 267      51.630  18.955 -65.944  1.00 97.40           C  
ATOM   2057  C   THR A 267      50.458  18.819 -66.911  1.00 97.40           C  
ATOM   2058  CB  THR A 267      52.139  20.408 -65.950  1.00 97.40           C  
ATOM   2059  O   THR A 267      50.629  18.951 -68.126  1.00 97.40           O  
ATOM   2060  CG2 THR A 267      51.034  21.380 -65.548  1.00 97.40           C  
ATOM   2061  OG1 THR A 267      53.227  20.531 -65.026  1.00 97.40           O  
ATOM   2062  N   TRP A 268      49.218  18.614 -66.272  1.00 98.26           N  
ATOM   2063  CA  TRP A 268      47.993  18.529 -67.061  1.00 98.26           C  
ATOM   2064  C   TRP A 268      47.476  19.919 -67.415  1.00 98.26           C  
ATOM   2065  CB  TRP A 268      46.917  17.748 -66.302  1.00 98.26           C  
ATOM   2066  O   TRP A 268      47.509  20.831 -66.585  1.00 98.26           O  
ATOM   2067  CG  TRP A 268      47.163  16.271 -66.244  1.00 98.26           C  
ATOM   2068  CD1 TRP A 268      47.593  15.549 -65.166  1.00 98.26           C  
ATOM   2069  CD2 TRP A 268      46.998  15.335 -67.314  1.00 98.26           C  
ATOM   2070  CE2 TRP A 268      47.346  14.061 -66.811  1.00 98.26           C  
ATOM   2071  CE3 TRP A 268      46.588  15.449 -68.649  1.00 98.26           C  
ATOM   2072  NE1 TRP A 268      47.704  14.219 -65.500  1.00 98.26           N  
ATOM   2073  CH2 TRP A 268      46.892  13.049 -68.902  1.00 98.26           C  
ATOM   2074  CZ2 TRP A 268      47.296  12.909 -67.599  1.00 98.26           C  
ATOM   2075  CZ3 TRP A 268      46.540  14.302 -69.432  1.00 98.26           C  
ATOM   2076  N   HIS A 269      47.044  20.054 -68.664  1.00 98.37           N  
ATOM   2077  CA  HIS A 269      46.304  21.227 -69.117  1.00 98.37           C  
ATOM   2078  C   HIS A 269      44.904  20.846 -69.587  1.00 98.37           C  
ATOM   2079  CB  HIS A 269      47.061  21.936 -70.242  1.00 98.37           C  
ATOM   2080  O   HIS A 269      44.605  19.664 -69.771  1.00 98.37           O  
ATOM   2081  CG  HIS A 269      48.429  22.395 -69.849  1.00 98.37           C  
ATOM   2082  CD2 HIS A 269      49.639  21.804 -69.988  1.00 98.37           C  
ATOM   2083  ND1 HIS A 269      48.657  23.602 -69.226  1.00 98.37           N  
ATOM   2084  CE1 HIS A 269      49.954  23.735 -68.999  1.00 98.37           C  
ATOM   2085  NE2 HIS A 269      50.572  22.658 -69.452  1.00 98.37           N  
ATOM   2086  N   GLN A 270      44.052  21.889 -69.772  1.00 97.86           N  
ATOM   2087  CA  GLN A 270      42.675  21.619 -70.173  1.00 97.86           C  
ATOM   2088  C   GLN A 270      42.294  22.426 -71.411  1.00 97.86           C  
ATOM   2089  CB  GLN A 270      41.710  21.929 -69.028  1.00 97.86           C  
ATOM   2090  O   GLN A 270      42.596  23.618 -71.498  1.00 97.86           O  
ATOM   2091  CG  GLN A 270      40.244  21.738 -69.389  1.00 97.86           C  
ATOM   2092  CD  GLN A 270      39.326  21.817 -68.184  1.00 97.86           C  
ATOM   2093  NE2 GLN A 270      38.192  22.491 -68.344  1.00 97.86           N  
ATOM   2094  OE1 GLN A 270      39.634  21.276 -67.116  1.00 97.86           O  
ATOM   2095  N   PHE A 271      41.698  21.701 -72.297  1.00 98.28           N  
ATOM   2096  CA  PHE A 271      41.034  22.328 -73.434  1.00 98.28           C  
ATOM   2097  C   PHE A 271      39.520  22.275 -73.274  1.00 98.28           C  
ATOM   2098  CB  PHE A 271      41.448  21.650 -74.743  1.00 98.28           C  
ATOM   2099  O   PHE A 271      38.972  21.260 -72.837  1.00 98.28           O  
ATOM   2100  CG  PHE A 271      40.636  22.080 -75.934  1.00 98.28           C  
ATOM   2101  CD1 PHE A 271      39.646  21.255 -76.453  1.00 98.28           C  
ATOM   2102  CD2 PHE A 271      40.863  23.311 -76.536  1.00 98.28           C  
ATOM   2103  CE1 PHE A 271      38.892  21.652 -77.555  1.00 98.28           C  
ATOM   2104  CE2 PHE A 271      40.114  23.713 -77.637  1.00 98.28           C  
ATOM   2105  CZ  PHE A 271      39.129  22.882 -78.147  1.00 98.28           C  
ATOM   2106  N   SER A 272      38.881  23.411 -73.701  1.00 98.18           N  
ATOM   2107  CA  SER A 272      37.424  23.423 -73.768  1.00 98.18           C  
ATOM   2108  C   SER A 272      36.930  24.303 -74.909  1.00 98.18           C  
ATOM   2109  CB  SER A 272      36.831  23.909 -72.444  1.00 98.18           C  
ATOM   2110  O   SER A 272      37.542  25.327 -75.221  1.00 98.18           O  
ATOM   2111  OG  SER A 272      35.415  23.942 -72.509  1.00 98.18           O  
ATOM   2112  N   ALA A 273      35.851  23.845 -75.532  1.00 98.27           N  
ATOM   2113  CA  ALA A 273      35.205  24.593 -76.606  1.00 98.27           C  
ATOM   2114  C   ALA A 273      33.689  24.429 -76.555  1.00 98.27           C  
ATOM   2115  CB  ALA A 273      35.741  24.146 -77.965  1.00 98.27           C  
ATOM   2116  O   ALA A 273      33.186  23.347 -76.243  1.00 98.27           O  
ATOM   2117  N   THR A 274      33.019  25.499 -76.891  1.00 98.43           N  
ATOM   2118  CA  THR A 274      31.561  25.524 -76.880  1.00 98.43           C  
ATOM   2119  C   THR A 274      31.016  25.969 -78.234  1.00 98.43           C  
ATOM   2120  CB  THR A 274      31.026  26.455 -75.777  1.00 98.43           C  
ATOM   2121  O   THR A 274      31.555  26.890 -78.852  1.00 98.43           O  
ATOM   2122  CG2 THR A 274      29.501  26.473 -75.762  1.00 98.43           C  
ATOM   2123  OG1 THR A 274      31.500  25.999 -74.503  1.00 98.43           O  
ATOM   2124  N   MET A 275      29.968  25.236 -78.621  1.00 97.76           N  
ATOM   2125  CA  MET A 275      29.377  25.586 -79.910  1.00 97.76           C  
ATOM   2126  C   MET A 275      27.862  25.414 -79.877  1.00 97.76           C  
ATOM   2127  CB  MET A 275      29.977  24.731 -81.028  1.00 97.76           C  
ATOM   2128  O   MET A 275      27.340  24.607 -79.107  1.00 97.76           O  
ATOM   2129  CG  MET A 275      29.520  23.282 -81.002  1.00 97.76           C  
ATOM   2130  SD  MET A 275      29.955  22.382 -82.541  1.00 97.76           S  
ATOM   2131  CE  MET A 275      28.903  20.914 -82.362  1.00 97.76           C  
ATOM   2132  N   THR A 276      27.213  26.238 -80.607  1.00 98.23           N  
ATOM   2133  CA  THR A 276      25.806  26.042 -80.944  1.00 98.23           C  
ATOM   2134  C   THR A 276      25.660  25.497 -82.362  1.00 98.23           C  
ATOM   2135  CB  THR A 276      25.012  27.354 -80.811  1.00 98.23           C  
ATOM   2136  O   THR A 276      26.127  26.115 -83.321  1.00 98.23           O  
ATOM   2137  CG2 THR A 276      23.535  27.137 -81.122  1.00 98.23           C  
ATOM   2138  OG1 THR A 276      25.140  27.851 -79.473  1.00 98.23           O  
ATOM   2139  N   ALA A 277      24.989  24.309 -82.436  1.00 97.41           N  
ATOM   2140  CA  ALA A 277      24.911  23.612 -83.717  1.00 97.41           C  
ATOM   2141  C   ALA A 277      23.929  24.302 -84.659  1.00 97.41           C  
ATOM   2142  CB  ALA A 277      24.508  22.154 -83.506  1.00 97.41           C  
ATOM   2143  O   ALA A 277      22.813  24.645 -84.260  1.00 97.41           O  
ATOM   2144  N   ASP A 278      24.271  24.602 -85.876  1.00 97.29           N  
ATOM   2145  CA  ASP A 278      23.402  25.184 -86.894  1.00 97.29           C  
ATOM   2146  C   ASP A 278      22.623  24.101 -87.636  1.00 97.29           C  
ATOM   2147  CB  ASP A 278      24.219  26.017 -87.884  1.00 97.29           C  
ATOM   2148  O   ASP A 278      21.676  24.400 -88.365  1.00 97.29           O  
ATOM   2149  CG  ASP A 278      25.354  25.236 -88.521  1.00 97.29           C  
ATOM   2150  OD1 ASP A 278      25.575  24.065 -88.144  1.00 97.29           O  
ATOM   2151  OD2 ASP A 278      26.036  25.796 -89.406  1.00 97.29           O  
ATOM   2152  N   SER A 279      23.057  22.868 -87.569  1.00 97.34           N  
ATOM   2153  CA  SER A 279      22.430  21.672 -88.124  1.00 97.34           C  
ATOM   2154  C   SER A 279      22.721  20.447 -87.264  1.00 97.34           C  
ATOM   2155  CB  SER A 279      22.915  21.428 -89.554  1.00 97.34           C  
ATOM   2156  O   SER A 279      23.567  20.497 -86.369  1.00 97.34           O  
ATOM   2157  OG  SER A 279      24.311  21.189 -89.579  1.00 97.34           O  
ATOM   2158  N   ASP A 280      21.915  19.405 -87.485  1.00 98.23           N  
ATOM   2159  CA  ASP A 280      22.192  18.151 -86.792  1.00 98.23           C  
ATOM   2160  C   ASP A 280      23.597  17.645 -87.107  1.00 98.23           C  
ATOM   2161  CB  ASP A 280      21.154  17.090 -87.168  1.00 98.23           C  
ATOM   2162  O   ASP A 280      24.006  17.618 -88.270  1.00 98.23           O  
ATOM   2163  CG  ASP A 280      19.764  17.410 -86.650  1.00 98.23           C  
ATOM   2164  OD1 ASP A 280      19.594  18.433 -85.952  1.00 98.23           O  
ATOM   2165  OD2 ASP A 280      18.831  16.630 -86.938  1.00 98.23           O  
ATOM   2166  N   ILE A 281      24.410  17.319 -86.082  1.00 97.86           N  
ATOM   2167  CA  ILE A 281      25.761  16.782 -86.207  1.00 97.86           C  
ATOM   2168  C   ILE A 281      25.885  15.499 -85.390  1.00 97.86           C  
ATOM   2169  CB  ILE A 281      26.822  17.811 -85.754  1.00 97.86           C  
ATOM   2170  O   ILE A 281      25.447  15.445 -84.239  1.00 97.86           O  
ATOM   2171  CG1 ILE A 281      26.677  19.114 -86.548  1.00 97.86           C  
ATOM   2172  CG2 ILE A 281      28.232  17.233 -85.903  1.00 97.86           C  
ATOM   2173  CD1 ILE A 281      27.404  20.300 -85.929  1.00 97.86           C  
ATOM   2174  N   THR A 282      26.417  14.488 -85.989  1.00 98.48           N  
ATOM   2175  CA  THR A 282      26.687  13.258 -85.253  1.00 98.48           C  
ATOM   2176  C   THR A 282      28.185  13.084 -85.022  1.00 98.48           C  
ATOM   2177  CB  THR A 282      26.133  12.028 -85.996  1.00 98.48           C  
ATOM   2178  O   THR A 282      28.949  12.907 -85.974  1.00 98.48           O  
ATOM   2179  CG2 THR A 282      26.375  10.749 -85.200  1.00 98.48           C  
ATOM   2180  OG1 THR A 282      24.724  12.193 -86.197  1.00 98.48           O  
ATOM   2181  N   VAL A 283      28.547  13.133 -83.780  1.00 98.58           N  
ATOM   2182  CA  VAL A 283      29.933  12.914 -83.381  1.00 98.58           C  
ATOM   2183  C   VAL A 283      30.247  11.420 -83.405  1.00 98.58           C  
ATOM   2184  CB  VAL A 283      30.219  13.497 -81.979  1.00 98.58           C  
ATOM   2185  O   VAL A 283      29.638  10.639 -82.669  1.00 98.58           O  
ATOM   2186  CG1 VAL A 283      31.707  13.400 -81.647  1.00 98.58           C  
ATOM   2187  CG2 VAL A 283      29.743  14.947 -81.897  1.00 98.58           C  
ATOM   2188  N   THR A 284      31.345  11.025 -84.097  1.00 98.33           N  
ATOM   2189  CA  THR A 284      31.568   9.602 -84.325  1.00 98.33           C  
ATOM   2190  C   THR A 284      32.968   9.194 -83.873  1.00 98.33           C  
ATOM   2191  CB  THR A 284      31.378   9.236 -85.809  1.00 98.33           C  
ATOM   2192  O   THR A 284      33.173   8.073 -83.403  1.00 98.33           O  
ATOM   2193  CG2 THR A 284      31.464   7.728 -86.019  1.00 98.33           C  
ATOM   2194  OG1 THR A 284      30.094   9.697 -86.247  1.00 98.33           O  
ATOM   2195  N   ASN A 285      33.899  10.063 -84.030  1.00 98.08           N  
ATOM   2196  CA  ASN A 285      35.277   9.659 -83.778  1.00 98.08           C  
ATOM   2197  C   ASN A 285      36.015  10.687 -82.925  1.00 98.08           C  
ATOM   2198  CB  ASN A 285      36.021   9.431 -85.095  1.00 98.08           C  
ATOM   2199  O   ASN A 285      35.691  11.875 -82.958  1.00 98.08           O  
ATOM   2200  CG  ASN A 285      35.307   8.452 -86.007  1.00 98.08           C  
ATOM   2201  ND2 ASN A 285      34.642   8.973 -87.032  1.00 98.08           N  
ATOM   2202  OD1 ASN A 285      35.352   7.238 -85.790  1.00 98.08           O  
ATOM   2203  N   TYR A 286      36.957  10.098 -82.187  1.00 97.95           N  
ATOM   2204  CA  TYR A 286      38.044  10.898 -81.632  1.00 97.95           C  
ATOM   2205  C   TYR A 286      39.217  10.973 -82.601  1.00 97.95           C  
ATOM   2206  CB  TYR A 286      38.508  10.318 -80.292  1.00 97.95           C  
ATOM   2207  O   TYR A 286      39.571   9.976 -83.235  1.00 97.95           O  
ATOM   2208  CG  TYR A 286      37.438  10.318 -79.228  1.00 97.95           C  
ATOM   2209  CD1 TYR A 286      37.028  11.503 -78.622  1.00 97.95           C  
ATOM   2210  CD2 TYR A 286      36.836   9.130 -78.824  1.00 97.95           C  
ATOM   2211  CE1 TYR A 286      36.044  11.506 -77.639  1.00 97.95           C  
ATOM   2212  CE2 TYR A 286      35.851   9.121 -77.842  1.00 97.95           C  
ATOM   2213  OH  TYR A 286      34.488  10.310 -76.284  1.00 97.95           O  
ATOM   2214  CZ  TYR A 286      35.462  10.312 -77.257  1.00 97.95           C  
ATOM   2215  N   ARG A 287      39.810  12.183 -82.714  1.00 97.72           N  
ATOM   2216  CA  ARG A 287      41.151  12.352 -83.268  1.00 97.72           C  
ATOM   2217  C   ARG A 287      42.055  13.099 -82.293  1.00 97.72           C  
ATOM   2218  CB  ARG A 287      41.091  13.098 -84.603  1.00 97.72           C  
ATOM   2219  O   ARG A 287      41.736  14.211 -81.870  1.00 97.72           O  
ATOM   2220  CG  ARG A 287      42.455  13.425 -85.187  1.00 97.72           C  
ATOM   2221  CD  ARG A 287      42.339  14.217 -86.483  1.00 97.72           C  
ATOM   2222  NE  ARG A 287      43.589  14.893 -86.814  1.00 97.72           N  
ATOM   2223  NH1 ARG A 287      42.747  15.985 -88.668  1.00 97.72           N  
ATOM   2224  NH2 ARG A 287      44.937  16.280 -88.055  1.00 97.72           N  
ATOM   2225  CZ  ARG A 287      43.755  15.718 -87.845  1.00 97.72           C  
ATOM   2226  N   PHE A 288      43.108  12.419 -82.015  1.00 98.41           N  
ATOM   2227  CA  PHE A 288      44.110  13.062 -81.173  1.00 98.41           C  
ATOM   2228  C   PHE A 288      45.499  12.926 -81.785  1.00 98.41           C  
ATOM   2229  CB  PHE A 288      44.097  12.460 -79.764  1.00 98.41           C  
ATOM   2230  O   PHE A 288      45.886  11.842 -82.225  1.00 98.41           O  
ATOM   2231  CG  PHE A 288      42.908  12.873 -78.940  1.00 98.41           C  
ATOM   2232  CD1 PHE A 288      42.743  14.196 -78.546  1.00 98.41           C  
ATOM   2233  CD2 PHE A 288      41.954  11.939 -78.557  1.00 98.41           C  
ATOM   2234  CE1 PHE A 288      41.644  14.582 -77.783  1.00 98.41           C  
ATOM   2235  CE2 PHE A 288      40.853  12.317 -77.793  1.00 98.41           C  
ATOM   2236  CZ  PHE A 288      40.700  13.639 -77.406  1.00 98.41           C  
ATOM   2237  N   GLY A 289      46.247  13.965 -81.791  1.00 97.45           N  
ATOM   2238  CA  GLY A 289      47.601  13.965 -82.322  1.00 97.45           C  
ATOM   2239  C   GLY A 289      48.314  15.291 -82.137  1.00 97.45           C  
ATOM   2240  O   GLY A 289      47.952  16.080 -81.262  1.00 97.45           O  
ATOM   2241  N   PHE A 290      49.375  15.414 -82.874  1.00 97.74           N  
ATOM   2242  CA  PHE A 290      50.184  16.626 -82.814  1.00 97.74           C  
ATOM   2243  C   PHE A 290      50.991  16.802 -84.095  1.00 97.74           C  
ATOM   2244  CB  PHE A 290      51.121  16.591 -81.604  1.00 97.74           C  
ATOM   2245  O   PHE A 290      51.178  15.848 -84.853  1.00 97.74           O  
ATOM   2246  CG  PHE A 290      51.969  15.350 -81.530  1.00 97.74           C  
ATOM   2247  CD1 PHE A 290      51.503  14.211 -80.884  1.00 97.74           C  
ATOM   2248  CD2 PHE A 290      53.233  15.322 -82.104  1.00 97.74           C  
ATOM   2249  CE1 PHE A 290      52.286  13.060 -80.814  1.00 97.74           C  
ATOM   2250  CE2 PHE A 290      54.020  14.176 -82.038  1.00 97.74           C  
ATOM   2251  CZ  PHE A 290      53.546  13.047 -81.391  1.00 97.74           C  
ATOM   2252  N   VAL A 291      51.335  18.042 -84.326  1.00 96.63           N  
ATOM   2253  CA  VAL A 291      52.286  18.352 -85.389  1.00 96.63           C  
ATOM   2254  C   VAL A 291      53.706  18.347 -84.828  1.00 96.63           C  
ATOM   2255  CB  VAL A 291      51.977  19.717 -86.045  1.00 96.63           C  
ATOM   2256  O   VAL A 291      54.021  19.108 -83.911  1.00 96.63           O  
ATOM   2257  CG1 VAL A 291      52.966  20.010 -87.171  1.00 96.63           C  
ATOM   2258  CG2 VAL A 291      50.542  19.743 -86.570  1.00 96.63           C  
ATOM   2259  N   LYS A 292      54.500  17.531 -85.413  1.00 95.24           N  
ATOM   2260  CA  LYS A 292      55.860  17.435 -84.892  1.00 95.24           C  
ATOM   2261  C   LYS A 292      56.601  18.761 -85.039  1.00 95.24           C  
ATOM   2262  CB  LYS A 292      56.630  16.322 -85.604  1.00 95.24           C  
ATOM   2263  O   LYS A 292      56.627  19.346 -86.125  1.00 95.24           O  
ATOM   2264  CG  LYS A 292      56.142  14.920 -85.271  1.00 95.24           C  
ATOM   2265  CD  LYS A 292      56.983  13.856 -85.962  1.00 95.24           C  
ATOM   2266  CE  LYS A 292      58.335  13.681 -85.283  1.00 95.24           C  
ATOM   2267  NZ  LYS A 292      58.617  12.247 -84.971  1.00 95.24           N  
ATOM   2268  N   THR A 293      57.298  19.212 -83.988  1.00 95.40           N  
ATOM   2269  CA  THR A 293      58.047  20.465 -84.002  1.00 95.40           C  
ATOM   2270  C   THR A 293      59.458  20.245 -84.539  1.00 95.40           C  
ATOM   2271  CB  THR A 293      58.120  21.086 -82.596  1.00 95.40           C  
ATOM   2272  O   THR A 293      60.101  21.184 -85.014  1.00 95.40           O  
ATOM   2273  CG2 THR A 293      56.757  21.604 -82.151  1.00 95.40           C  
ATOM   2274  OG1 THR A 293      58.570  20.095 -81.664  1.00 95.40           O  
ATOM   2275  N   TYR A 294      59.939  19.046 -84.454  1.00 94.69           N  
ATOM   2276  CA  TYR A 294      61.233  18.611 -84.966  1.00 94.69           C  
ATOM   2277  C   TYR A 294      61.256  17.103 -85.183  1.00 94.69           C  
ATOM   2278  CB  TYR A 294      62.355  19.017 -84.005  1.00 94.69           C  
ATOM   2279  O   TYR A 294      60.321  16.399 -84.793  1.00 94.69           O  
ATOM   2280  CG  TYR A 294      62.174  18.488 -82.603  1.00 94.69           C  
ATOM   2281  CD1 TYR A 294      61.474  19.222 -81.647  1.00 94.69           C  
ATOM   2282  CD2 TYR A 294      62.702  17.258 -82.231  1.00 94.69           C  
ATOM   2283  CE1 TYR A 294      61.307  18.740 -80.352  1.00 94.69           C  
ATOM   2284  CE2 TYR A 294      62.540  16.766 -80.939  1.00 94.69           C  
ATOM   2285  OH  TYR A 294      61.679  17.031 -78.729  1.00 94.69           O  
ATOM   2286  CZ  TYR A 294      61.842  17.513 -80.009  1.00 94.69           C  
ATOM   2287  N   SER A 295      62.399  16.603 -85.931  1.00 91.28           N  
ATOM   2288  CA  SER A 295      62.576  15.184 -86.222  1.00 91.28           C  
ATOM   2289  C   SER A 295      63.034  14.419 -84.985  1.00 91.28           C  
ATOM   2290  CB  SER A 295      63.587  14.991 -87.354  1.00 91.28           C  
ATOM   2291  O   SER A 295      64.172  14.575 -84.537  1.00 91.28           O  
ATOM   2292  OG  SER A 295      63.138  15.620 -88.542  1.00 91.28           O  
ATOM   2293  N   GLY A 296      62.129  13.960 -84.171  1.00 92.10           N  
ATOM   2294  CA  GLY A 296      62.347  13.218 -82.940  1.00 92.10           C  
ATOM   2295  C   GLY A 296      61.059  12.760 -82.282  1.00 92.10           C  
ATOM   2296  O   GLY A 296      59.975  12.931 -82.844  1.00 92.10           O  
ATOM   2297  N   GLY A 297      61.199  12.143 -81.130  1.00 94.13           N  
ATOM   2298  CA  GLY A 297      60.071  11.551 -80.428  1.00 94.13           C  
ATOM   2299  C   GLY A 297      59.227  12.572 -79.688  1.00 94.13           C  
ATOM   2300  O   GLY A 297      59.747  13.573 -79.190  1.00 94.13           O  
ATOM   2301  N   GLY A 298      57.990  12.320 -79.683  1.00 96.01           N  
ATOM   2302  CA  GLY A 298      57.005  13.099 -78.950  1.00 96.01           C  
ATOM   2303  C   GLY A 298      55.787  12.291 -78.544  1.00 96.01           C  
ATOM   2304  O   GLY A 298      55.466  11.282 -79.175  1.00 96.01           O  
ATOM   2305  N   TRP A 299      55.169  12.841 -77.481  1.00 96.95           N  
ATOM   2306  CA  TRP A 299      53.978  12.131 -77.025  1.00 96.95           C  
ATOM   2307  C   TRP A 299      52.961  13.099 -76.431  1.00 96.95           C  
ATOM   2308  CB  TRP A 299      54.351  11.066 -75.991  1.00 96.95           C  
ATOM   2309  O   TRP A 299      53.318  14.200 -76.003  1.00 96.95           O  
ATOM   2310  CG  TRP A 299      55.151  11.590 -74.836  1.00 96.95           C  
ATOM   2311  CD1 TRP A 299      56.505  11.512 -74.668  1.00 96.95           C  
ATOM   2312  CD2 TRP A 299      54.641  12.269 -73.684  1.00 96.95           C  
ATOM   2313  CE2 TRP A 299      55.745  12.575 -72.858  1.00 96.95           C  
ATOM   2314  CE3 TRP A 299      53.357  12.649 -73.271  1.00 96.95           C  
ATOM   2315  NE1 TRP A 299      56.869  12.104 -73.481  1.00 96.95           N  
ATOM   2316  CH2 TRP A 299      54.336  13.607 -71.260  1.00 96.95           C  
ATOM   2317  CZ2 TRP A 299      55.603  13.246 -71.641  1.00 96.95           C  
ATOM   2318  CZ3 TRP A 299      53.219  13.316 -72.058  1.00 96.95           C  
ATOM   2319  N   ILE A 300      51.672  12.548 -76.487  1.00 98.07           N  
ATOM   2320  CA  ILE A 300      50.600  13.216 -75.759  1.00 98.07           C  
ATOM   2321  C   ILE A 300      49.847  12.200 -74.903  1.00 98.07           C  
ATOM   2322  CB  ILE A 300      49.626  13.934 -76.720  1.00 98.07           C  
ATOM   2323  O   ILE A 300      49.757  11.024 -75.259  1.00 98.07           O  
ATOM   2324  CG1 ILE A 300      48.955  12.921 -77.655  1.00 98.07           C  
ATOM   2325  CG2 ILE A 300      50.356  15.018 -77.519  1.00 98.07           C  
ATOM   2326  CD1 ILE A 300      47.810  13.500 -78.475  1.00 98.07           C  
ATOM   2327  N   CYS A 301      49.367  12.748 -73.780  1.00 98.29           N  
ATOM   2328  CA  CYS A 301      48.429  12.006 -72.944  1.00 98.29           C  
ATOM   2329  C   CYS A 301      47.089  12.727 -72.855  1.00 98.29           C  
ATOM   2330  CB  CYS A 301      49.004  11.803 -71.543  1.00 98.29           C  
ATOM   2331  O   CYS A 301      47.045  13.955 -72.773  1.00 98.29           O  
ATOM   2332  SG  CYS A 301      50.449  10.721 -71.497  1.00 98.29           S  
ATOM   2333  N   ILE A 302      46.015  11.909 -72.930  1.00 98.56           N  
ATOM   2334  CA  ILE A 302      44.654  12.435 -72.896  1.00 98.56           C  
ATOM   2335  C   ILE A 302      43.867  11.758 -71.777  1.00 98.56           C  
ATOM   2336  CB  ILE A 302      43.937  12.237 -74.252  1.00 98.56           C  
ATOM   2337  O   ILE A 302      43.982  10.546 -71.574  1.00 98.56           O  
ATOM   2338  CG1 ILE A 302      44.761  12.857 -75.386  1.00 98.56           C  
ATOM   2339  CG2 ILE A 302      42.528  12.832 -74.209  1.00 98.56           C  
ATOM   2340  CD1 ILE A 302      44.894  14.371 -75.298  1.00 98.56           C  
ATOM   2341  N   ASP A 303      43.029  12.548 -71.069  1.00 98.29           N  
ATOM   2342  CA  ASP A 303      42.195  11.998 -70.005  1.00 98.29           C  
ATOM   2343  C   ASP A 303      40.968  12.875 -69.760  1.00 98.29           C  
ATOM   2344  CB  ASP A 303      43.001  11.848 -68.713  1.00 98.29           C  
ATOM   2345  O   ASP A 303      40.846  13.956 -70.338  1.00 98.29           O  
ATOM   2346  CG  ASP A 303      42.482  10.740 -67.815  1.00 98.29           C  
ATOM   2347  OD1 ASP A 303      41.369  10.227 -68.059  1.00 98.29           O  
ATOM   2348  OD2 ASP A 303      43.192  10.377 -66.852  1.00 98.29           O  
ATOM   2349  N   ASN A 304      39.945  12.368 -69.072  1.00 98.10           N  
ATOM   2350  CA  ASN A 304      38.750  13.079 -68.630  1.00 98.10           C  
ATOM   2351  C   ASN A 304      38.099  13.847 -69.777  1.00 98.10           C  
ATOM   2352  CB  ASN A 304      39.087  14.029 -67.478  1.00 98.10           C  
ATOM   2353  O   ASN A 304      37.855  15.050 -69.665  1.00 98.10           O  
ATOM   2354  CG  ASN A 304      39.307  13.302 -66.166  1.00 98.10           C  
ATOM   2355  ND2 ASN A 304      39.607  14.054 -65.114  1.00 98.10           N  
ATOM   2356  OD1 ASN A 304      39.209  12.073 -66.100  1.00 98.10           O  
ATOM   2357  N   ILE A 305      37.779  13.193 -70.862  1.00 98.51           N  
ATOM   2358  CA  ILE A 305      37.072  13.774 -71.999  1.00 98.51           C  
ATOM   2359  C   ILE A 305      35.588  13.915 -71.665  1.00 98.51           C  
ATOM   2360  CB  ILE A 305      37.256  12.921 -73.274  1.00 98.51           C  
ATOM   2361  O   ILE A 305      34.977  12.994 -71.119  1.00 98.51           O  
ATOM   2362  CG1 ILE A 305      38.740  12.622 -73.508  1.00 98.51           C  
ATOM   2363  CG2 ILE A 305      36.639  13.624 -74.487  1.00 98.51           C  
ATOM   2364  CD1 ILE A 305      39.001  11.604 -74.610  1.00 98.51           C  
ATOM   2365  N   LYS A 306      35.072  15.027 -72.028  1.00 98.30           N  
ATOM   2366  CA  LYS A 306      33.662  15.241 -71.714  1.00 98.30           C  
ATOM   2367  C   LYS A 306      32.962  16.009 -72.832  1.00 98.30           C  
ATOM   2368  CB  LYS A 306      33.515  15.992 -70.390  1.00 98.30           C  
ATOM   2369  O   LYS A 306      33.491  17.000 -73.338  1.00 98.30           O  
ATOM   2370  CG  LYS A 306      32.079  16.105 -69.900  1.00 98.30           C  
ATOM   2371  CD  LYS A 306      32.010  16.731 -68.512  1.00 98.30           C  
ATOM   2372  CE  LYS A 306      30.583  16.755 -67.980  1.00 98.30           C  
ATOM   2373  NZ  LYS A 306      30.518  17.311 -66.595  1.00 98.30           N  
ATOM   2374  N   LEU A 307      31.855  15.511 -73.261  1.00 98.53           N  
ATOM   2375  CA  LEU A 307      30.912  16.152 -74.172  1.00 98.53           C  
ATOM   2376  C   LEU A 307      29.544  16.307 -73.516  1.00 98.53           C  
ATOM   2377  CB  LEU A 307      30.783  15.345 -75.466  1.00 98.53           C  
ATOM   2378  O   LEU A 307      28.893  15.312 -73.188  1.00 98.53           O  
ATOM   2379  CG  LEU A 307      29.893  15.946 -76.554  1.00 98.53           C  
ATOM   2380  CD1 LEU A 307      30.436  17.301 -76.995  1.00 98.53           C  
ATOM   2381  CD2 LEU A 307      29.783  14.995 -77.742  1.00 98.53           C  
ATOM   2382  N   GLU A 308      29.146  17.535 -73.365  1.00 98.24           N  
ATOM   2383  CA  GLU A 308      27.950  17.782 -72.564  1.00 98.24           C  
ATOM   2384  C   GLU A 308      27.072  18.855 -73.200  1.00 98.24           C  
ATOM   2385  CB  GLU A 308      28.332  18.189 -71.139  1.00 98.24           C  
ATOM   2386  O   GLU A 308      27.575  19.760 -73.870  1.00 98.24           O  
ATOM   2387  CG  GLU A 308      29.117  19.490 -71.061  1.00 98.24           C  
ATOM   2388  CD  GLU A 308      29.606  19.814 -69.658  1.00 98.24           C  
ATOM   2389  OE1 GLU A 308      30.489  20.688 -69.509  1.00 98.24           O  
ATOM   2390  OE2 GLU A 308      29.101  19.186 -68.700  1.00 98.24           O  
ATOM   2391  N   LYS A 309      25.823  18.654 -73.029  1.00 97.46           N  
ATOM   2392  CA  LYS A 309      24.868  19.697 -73.392  1.00 97.46           C  
ATOM   2393  C   LYS A 309      24.799  20.777 -72.315  1.00 97.46           C  
ATOM   2394  CB  LYS A 309      23.480  19.099 -73.623  1.00 97.46           C  
ATOM   2395  O   LYS A 309      24.057  20.640 -71.338  1.00 97.46           O  
ATOM   2396  CG  LYS A 309      22.483  20.067 -74.242  1.00 97.46           C  
ATOM   2397  CD  LYS A 309      21.133  19.405 -74.479  1.00 97.46           C  
ATOM   2398  CE  LYS A 309      20.134  20.373 -75.099  1.00 97.46           C  
ATOM   2399  NZ  LYS A 309      18.808  19.727 -75.334  1.00 97.46           N  
ATOM   2400  N   ASN A 310      25.642  21.740 -72.473  1.00 97.15           N  
ATOM   2401  CA  ASN A 310      25.847  22.834 -71.529  1.00 97.15           C  
ATOM   2402  C   ASN A 310      26.647  23.973 -72.153  1.00 97.15           C  
ATOM   2403  CB  ASN A 310      26.543  22.327 -70.264  1.00 97.15           C  
ATOM   2404  O   ASN A 310      27.438  23.750 -73.071  1.00 97.15           O  
ATOM   2405  CG  ASN A 310      26.417  23.292 -69.101  1.00 97.15           C  
ATOM   2406  ND2 ASN A 310      27.443  23.344 -68.261  1.00 97.15           N  
ATOM   2407  OD1 ASN A 310      25.405  23.983 -68.959  1.00 97.15           O  
ATOM   2408  N   ASP A 311      26.419  25.169 -71.757  1.00 96.38           N  
ATOM   2409  CA  ASP A 311      27.012  26.330 -72.411  1.00 96.38           C  
ATOM   2410  C   ASP A 311      28.390  26.643 -71.832  1.00 96.38           C  
ATOM   2411  CB  ASP A 311      26.096  27.549 -72.274  1.00 96.38           C  
ATOM   2412  O   ASP A 311      29.106  27.502 -72.349  1.00 96.38           O  
ATOM   2413  CG  ASP A 311      25.757  27.876 -70.830  1.00 96.38           C  
ATOM   2414  OD1 ASP A 311      26.239  27.173 -69.915  1.00 96.38           O  
ATOM   2415  OD2 ASP A 311      25.000  28.845 -70.604  1.00 96.38           O  
ATOM   2416  N   THR A 312      28.801  25.961 -70.798  1.00 96.40           N  
ATOM   2417  CA  THR A 312      30.128  26.088 -70.205  1.00 96.40           C  
ATOM   2418  C   THR A 312      30.648  24.728 -69.746  1.00 96.40           C  
ATOM   2419  CB  THR A 312      30.117  27.065 -69.014  1.00 96.40           C  
ATOM   2420  O   THR A 312      29.864  23.845 -69.393  1.00 96.40           O  
ATOM   2421  CG2 THR A 312      29.777  28.481 -69.467  1.00 96.40           C  
ATOM   2422  OG1 THR A 312      29.140  26.634 -68.059  1.00 96.40           O  
ATOM   2423  N   ALA A 313      31.931  24.665 -69.732  1.00 96.41           N  
ATOM   2424  CA  ALA A 313      32.557  23.431 -69.266  1.00 96.41           C  
ATOM   2425  C   ALA A 313      32.293  23.209 -67.780  1.00 96.41           C  
ATOM   2426  CB  ALA A 313      34.059  23.460 -69.537  1.00 96.41           C  
ATOM   2427  O   ALA A 313      32.512  24.106 -66.963  1.00 96.41           O  
ATOM   2428  N   SER A 314      31.770  22.097 -67.387  1.00 96.98           N  
ATOM   2429  CA  SER A 314      31.574  21.655 -66.009  1.00 96.98           C  
ATOM   2430  C   SER A 314      32.652  20.661 -65.589  1.00 96.98           C  
ATOM   2431  CB  SER A 314      30.192  21.024 -65.840  1.00 96.98           C  
ATOM   2432  O   SER A 314      33.418  20.177 -66.426  1.00 96.98           O  
ATOM   2433  OG  SER A 314      30.097  19.814 -66.572  1.00 96.98           O  
ATOM   2434  N   PRO A 315      32.801  20.476 -64.227  1.00 96.80           N  
ATOM   2435  CA  PRO A 315      33.746  19.434 -63.819  1.00 96.80           C  
ATOM   2436  C   PRO A 315      33.483  18.096 -64.507  1.00 96.80           C  
ATOM   2437  CB  PRO A 315      33.523  19.325 -62.309  1.00 96.80           C  
ATOM   2438  O   PRO A 315      32.337  17.789 -64.847  1.00 96.80           O  
ATOM   2439  CG  PRO A 315      33.005  20.668 -61.902  1.00 96.80           C  
ATOM   2440  CD  PRO A 315      32.146  21.204 -63.012  1.00 96.80           C  
ATOM   2441  N   TRP A 316      34.518  17.280 -64.678  1.00 97.38           N  
ATOM   2442  CA  TRP A 316      34.405  15.986 -65.343  1.00 97.38           C  
ATOM   2443  C   TRP A 316      33.606  15.005 -64.491  1.00 97.38           C  
ATOM   2444  CB  TRP A 316      35.792  15.410 -65.640  1.00 97.38           C  
ATOM   2445  O   TRP A 316      33.704  15.016 -63.262  1.00 97.38           O  
ATOM   2446  CG  TRP A 316      35.765  14.109 -66.385  1.00 97.38           C  
ATOM   2447  CD1 TRP A 316      35.749  13.937 -67.741  1.00 97.38           C  
ATOM   2448  CD2 TRP A 316      35.748  12.798 -65.813  1.00 97.38           C  
ATOM   2449  CE2 TRP A 316      35.722  11.876 -66.882  1.00 97.38           C  
ATOM   2450  CE3 TRP A 316      35.753  12.313 -64.499  1.00 97.38           C  
ATOM   2451  NE1 TRP A 316      35.722  12.595 -68.046  1.00 97.38           N  
ATOM   2452  CH2 TRP A 316      35.706  10.046 -65.381  1.00 97.38           C  
ATOM   2453  CZ2 TRP A 316      35.700  10.494 -66.677  1.00 97.38           C  
ATOM   2454  CZ3 TRP A 316      35.731  10.938 -64.296  1.00 97.38           C  
ATOM   2455  N   SER A 317      32.683  14.266 -65.168  1.00 96.84           N  
ATOM   2456  CA  SER A 317      31.997  13.106 -64.608  1.00 96.84           C  
ATOM   2457  C   SER A 317      31.965  11.950 -65.602  1.00 96.84           C  
ATOM   2458  CB  SER A 317      30.571  13.475 -64.196  1.00 96.84           C  
ATOM   2459  O   SER A 317      32.035  12.165 -66.814  1.00 96.84           O  
ATOM   2460  OG  SER A 317      29.773  13.749 -65.336  1.00 96.84           O  
ATOM   2461  N   PRO A 318      31.941  10.685 -65.011  1.00 96.37           N  
ATOM   2462  CA  PRO A 318      31.731   9.561 -65.926  1.00 96.37           C  
ATOM   2463  C   PRO A 318      30.329   9.544 -66.530  1.00 96.37           C  
ATOM   2464  CB  PRO A 318      31.956   8.335 -65.036  1.00 96.37           C  
ATOM   2465  O   PRO A 318      29.413  10.173 -65.992  1.00 96.37           O  
ATOM   2466  CG  PRO A 318      32.603   8.874 -63.801  1.00 96.37           C  
ATOM   2467  CD  PRO A 318      32.226  10.321 -63.657  1.00 96.37           C  
ATOM   2468  N   ASN A 319      30.216   8.879 -67.614  1.00 95.62           N  
ATOM   2469  CA  ASN A 319      28.903   8.583 -68.177  1.00 95.62           C  
ATOM   2470  C   ASN A 319      28.101   7.653 -67.271  1.00 95.62           C  
ATOM   2471  CB  ASN A 319      29.041   7.975 -69.574  1.00 95.62           C  
ATOM   2472  O   ASN A 319      28.657   6.728 -66.676  1.00 95.62           O  
ATOM   2473  CG  ASN A 319      27.704   7.766 -70.256  1.00 95.62           C  
ATOM   2474  ND2 ASN A 319      27.487   8.467 -71.362  1.00 95.62           N  
ATOM   2475  OD1 ASN A 319      26.872   6.982 -69.791  1.00 95.62           O  
ATOM   2476  N   PRO A 320      26.817   7.892 -67.079  1.00 92.26           N  
ATOM   2477  CA  PRO A 320      25.989   7.010 -66.253  1.00 92.26           C  
ATOM   2478  C   PRO A 320      26.114   5.541 -66.650  1.00 92.26           C  
ATOM   2479  CB  PRO A 320      24.569   7.524 -66.502  1.00 92.26           C  
ATOM   2480  O   PRO A 320      25.806   4.653 -65.851  1.00 92.26           O  
ATOM   2481  CG  PRO A 320      24.733   8.986 -66.763  1.00 92.26           C  
ATOM   2482  CD  PRO A 320      26.000   9.192 -67.542  1.00 92.26           C  
ATOM   2483  N   ALA A 321      26.496   5.282 -67.832  1.00 90.07           N  
ATOM   2484  CA  ALA A 321      26.695   3.905 -68.280  1.00 90.07           C  
ATOM   2485  C   ALA A 321      28.029   3.356 -67.785  1.00 90.07           C  
ATOM   2486  CB  ALA A 321      26.623   3.826 -69.804  1.00 90.07           C  
ATOM   2487  O   ALA A 321      28.269   2.148 -67.839  1.00 90.07           O  
ATOM   2488  N   ASP A 322      28.894   4.200 -67.298  1.00 91.34           N  
ATOM   2489  CA  ASP A 322      30.192   3.779 -66.778  1.00 91.34           C  
ATOM   2490  C   ASP A 322      30.074   3.293 -65.334  1.00 91.34           C  
ATOM   2491  CB  ASP A 322      31.203   4.925 -66.865  1.00 91.34           C  
ATOM   2492  O   ASP A 322      29.317   3.859 -64.543  1.00 91.34           O  
ATOM   2493  CG  ASP A 322      31.530   5.318 -68.295  1.00 91.34           C  
ATOM   2494  OD1 ASP A 322      31.563   4.434 -69.178  1.00 91.34           O  
ATOM   2495  OD2 ASP A 322      31.761   6.522 -68.539  1.00 91.34           O  
ATOM   2496  N   PRO A 323      30.893   2.217 -64.978  1.00 85.01           N  
ATOM   2497  CA  PRO A 323      30.836   1.632 -63.636  1.00 85.01           C  
ATOM   2498  C   PRO A 323      31.170   2.638 -62.538  1.00 85.01           C  
ATOM   2499  CB  PRO A 323      31.883   0.517 -63.693  1.00 85.01           C  
ATOM   2500  O   PRO A 323      30.637   2.547 -61.429  1.00 85.01           O  
ATOM   2501  CG  PRO A 323      32.020   0.195 -65.146  1.00 85.01           C  
ATOM   2502  CD  PRO A 323      31.744   1.440 -65.939  1.00 85.01           C  
ATOM   2503  N   GLU A 324      31.978   3.620 -62.809  1.00 88.53           N  
ATOM   2504  CA  GLU A 324      32.471   4.543 -61.790  1.00 88.53           C  
ATOM   2505  C   GLU A 324      31.443   5.631 -61.489  1.00 88.53           C  
ATOM   2506  CB  GLU A 324      33.792   5.176 -62.233  1.00 88.53           C  
ATOM   2507  O   GLU A 324      31.625   6.424 -60.562  1.00 88.53           O  
ATOM   2508  CG  GLU A 324      33.696   5.955 -63.538  1.00 88.53           C  
ATOM   2509  CD  GLU A 324      34.071   5.129 -64.757  1.00 88.53           C  
ATOM   2510  OE1 GLU A 324      34.560   5.706 -65.755  1.00 88.53           O  
ATOM   2511  OE2 GLU A 324      33.874   3.893 -64.716  1.00 88.53           O  
ATOM   2512  N   TYR A 325      30.285   5.700 -62.349  1.00 94.22           N  
ATOM   2513  CA  TYR A 325      29.286   6.744 -62.146  1.00 94.22           C  
ATOM   2514  C   TYR A 325      28.603   6.592 -60.793  1.00 94.22           C  
ATOM   2515  CB  TYR A 325      28.240   6.712 -63.265  1.00 94.22           C  
ATOM   2516  O   TYR A 325      28.395   7.578 -60.082  1.00 94.22           O  
ATOM   2517  CG  TYR A 325      27.236   7.835 -63.190  1.00 94.22           C  
ATOM   2518  CD1 TYR A 325      26.024   7.668 -62.523  1.00 94.22           C  
ATOM   2519  CD2 TYR A 325      27.495   9.064 -63.786  1.00 94.22           C  
ATOM   2520  CE1 TYR A 325      25.094   8.700 -62.452  1.00 94.22           C  
ATOM   2521  CE2 TYR A 325      26.571  10.104 -63.721  1.00 94.22           C  
ATOM   2522  OH  TYR A 325      24.460  10.938 -62.986  1.00 94.22           O  
ATOM   2523  CZ  TYR A 325      25.377   9.912 -63.053  1.00 94.22           C  
ATOM   2524  N   TYR A 326      28.257   5.349 -60.398  1.00 94.74           N  
ATOM   2525  CA  TYR A 326      27.583   5.061 -59.138  1.00 94.74           C  
ATOM   2526  C   TYR A 326      28.581   4.615 -58.076  1.00 94.74           C  
ATOM   2527  CB  TYR A 326      26.512   3.985 -59.333  1.00 94.74           C  
ATOM   2528  O   TYR A 326      29.426   3.753 -58.331  1.00 94.74           O  
ATOM   2529  CG  TYR A 326      25.474   4.342 -60.369  1.00 94.74           C  
ATOM   2530  CD1 TYR A 326      24.532   5.338 -60.125  1.00 94.74           C  
ATOM   2531  CD2 TYR A 326      25.433   3.685 -61.594  1.00 94.74           C  
ATOM   2532  CE1 TYR A 326      23.572   5.671 -61.075  1.00 94.74           C  
ATOM   2533  CE2 TYR A 326      24.478   4.008 -62.552  1.00 94.74           C  
ATOM   2534  OH  TYR A 326      22.606   5.325 -63.230  1.00 94.74           O  
ATOM   2535  CZ  TYR A 326      23.554   5.001 -62.285  1.00 94.74           C  
ATOM   2536  N   SER A 327      28.465   5.266 -56.902  1.00 95.30           N  
ATOM   2537  CA  SER A 327      29.300   4.868 -55.774  1.00 95.30           C  
ATOM   2538  C   SER A 327      28.777   3.595 -55.121  1.00 95.30           C  
ATOM   2539  CB  SER A 327      29.373   5.990 -54.737  1.00 95.30           C  
ATOM   2540  O   SER A 327      27.580   3.302 -55.187  1.00 95.30           O  
ATOM   2541  OG  SER A 327      30.097   5.571 -53.593  1.00 95.30           O  
ATOM   2542  N   ASP A 328      29.628   2.813 -54.464  1.00 94.66           N  
ATOM   2543  CA  ASP A 328      29.201   1.620 -53.740  1.00 94.66           C  
ATOM   2544  C   ASP A 328      28.810   1.960 -52.304  1.00 94.66           C  
ATOM   2545  CB  ASP A 328      30.306   0.563 -53.748  1.00 94.66           C  
ATOM   2546  O   ASP A 328      28.374   1.087 -51.551  1.00 94.66           O  
ATOM   2547  CG  ASP A 328      31.606   1.059 -53.138  1.00 94.66           C  
ATOM   2548  OD1 ASP A 328      31.696   2.254 -52.783  1.00 94.66           O  
ATOM   2549  OD2 ASP A 328      32.550   0.248 -53.013  1.00 94.66           O  
ATOM   2550  N   ALA A 329      29.007   3.171 -51.921  1.00 96.39           N  
ATOM   2551  CA  ALA A 329      28.710   3.606 -50.559  1.00 96.39           C  
ATOM   2552  C   ALA A 329      27.765   4.804 -50.560  1.00 96.39           C  
ATOM   2553  CB  ALA A 329      30.000   3.951 -49.817  1.00 96.39           C  
ATOM   2554  O   ALA A 329      27.898   5.708 -51.389  1.00 96.39           O  
ATOM   2555  N   ILE A 330      26.839   4.813 -49.687  1.00 97.82           N  
ATOM   2556  CA  ILE A 330      25.910   5.917 -49.478  1.00 97.82           C  
ATOM   2557  C   ILE A 330      26.065   6.460 -48.059  1.00 97.82           C  
ATOM   2558  CB  ILE A 330      24.448   5.482 -49.728  1.00 97.82           C  
ATOM   2559  O   ILE A 330      25.991   5.704 -47.087  1.00 97.82           O  
ATOM   2560  CG1 ILE A 330      24.309   4.856 -51.122  1.00 97.82           C  
ATOM   2561  CG2 ILE A 330      23.495   6.668 -49.563  1.00 97.82           C  
ATOM   2562  CD1 ILE A 330      22.950   4.221 -51.381  1.00 97.82           C  
ATOM   2563  N   THR A 331      26.348   7.745 -47.985  1.00 97.46           N  
ATOM   2564  CA  THR A 331      26.345   8.394 -46.679  1.00 97.46           C  
ATOM   2565  C   THR A 331      24.925   8.774 -46.266  1.00 97.46           C  
ATOM   2566  CB  THR A 331      27.235   9.650 -46.677  1.00 97.46           C  
ATOM   2567  O   THR A 331      24.225   9.470 -47.003  1.00 97.46           O  
ATOM   2568  CG2 THR A 331      27.254  10.309 -45.302  1.00 97.46           C  
ATOM   2569  OG1 THR A 331      28.573   9.280 -47.035  1.00 97.46           O  
ATOM   2570  N   VAL A 332      24.596   8.302 -45.061  1.00 97.59           N  
ATOM   2571  CA  VAL A 332      23.229   8.483 -44.582  1.00 97.59           C  
ATOM   2572  C   VAL A 332      23.246   9.157 -43.212  1.00 97.59           C  
ATOM   2573  CB  VAL A 332      22.472   7.138 -44.505  1.00 97.59           C  
ATOM   2574  O   VAL A 332      23.462   8.498 -42.192  1.00 97.59           O  
ATOM   2575  CG1 VAL A 332      20.999   7.367 -44.173  1.00 97.59           C  
ATOM   2576  CG2 VAL A 332      22.615   6.370 -45.817  1.00 97.59           C  
ATOM   2577  N   PRO A 333      22.983  10.485 -43.107  1.00 97.25           N  
ATOM   2578  CA  PRO A 333      22.959  11.167 -41.812  1.00 97.25           C  
ATOM   2579  C   PRO A 333      21.639  10.975 -41.068  1.00 97.25           C  
ATOM   2580  CB  PRO A 333      23.167  12.637 -42.183  1.00 97.25           C  
ATOM   2581  O   PRO A 333      20.583  10.862 -41.696  1.00 97.25           O  
ATOM   2582  CG  PRO A 333      22.612  12.764 -43.565  1.00 97.25           C  
ATOM   2583  CD  PRO A 333      22.856  11.476 -44.297  1.00 97.25           C  
ATOM   2584  N   ASN A 334      21.795  10.874 -39.810  1.00 97.81           N  
ATOM   2585  CA  ASN A 334      20.635  10.828 -38.926  1.00 97.81           C  
ATOM   2586  C   ASN A 334      20.751  11.846 -37.795  1.00 97.81           C  
ATOM   2587  CB  ASN A 334      20.450   9.420 -38.356  1.00 97.81           C  
ATOM   2588  O   ASN A 334      21.512  11.644 -36.848  1.00 97.81           O  
ATOM   2589  CG  ASN A 334      19.168   9.278 -37.558  1.00 97.81           C  
ATOM   2590  ND2 ASN A 334      18.937   8.088 -37.016  1.00 97.81           N  
ATOM   2591  OD1 ASN A 334      18.393  10.229 -37.430  1.00 97.81           O  
ATOM   2592  N   ALA A 335      19.998  12.933 -37.877  1.00 97.16           N  
ATOM   2593  CA  ALA A 335      20.055  14.010 -36.893  1.00 97.16           C  
ATOM   2594  C   ALA A 335      19.208  13.681 -35.668  1.00 97.16           C  
ATOM   2595  CB  ALA A 335      19.594  15.325 -37.517  1.00 97.16           C  
ATOM   2596  O   ALA A 335      19.190  14.439 -34.695  1.00 97.16           O  
ATOM   2597  N   GLY A 336      18.443  12.630 -35.710  1.00 96.00           N  
ATOM   2598  CA  GLY A 336      17.622  12.199 -34.590  1.00 96.00           C  
ATOM   2599  C   GLY A 336      18.429  11.605 -33.452  1.00 96.00           C  
ATOM   2600  O   GLY A 336      19.647  11.449 -33.562  1.00 96.00           O  
ATOM   2601  N   THR A 337      17.744  11.289 -32.331  1.00 95.22           N  
ATOM   2602  CA  THR A 337      18.405  10.733 -31.155  1.00 95.22           C  
ATOM   2603  C   THR A 337      18.078   9.250 -30.999  1.00 95.22           C  
ATOM   2604  CB  THR A 337      17.998  11.488 -29.876  1.00 95.22           C  
ATOM   2605  O   THR A 337      18.398   8.643 -29.976  1.00 95.22           O  
ATOM   2606  CG2 THR A 337      18.494  12.930 -29.906  1.00 95.22           C  
ATOM   2607  OG1 THR A 337      16.569  11.488 -29.763  1.00 95.22           O  
ATOM   2608  N   TYR A 338      17.406   8.678 -31.962  1.00 94.87           N  
ATOM   2609  CA  TYR A 338      17.030   7.268 -31.971  1.00 94.87           C  
ATOM   2610  C   TYR A 338      17.270   6.647 -33.341  1.00 94.87           C  
ATOM   2611  CB  TYR A 338      15.560   7.100 -31.572  1.00 94.87           C  
ATOM   2612  O   TYR A 338      17.170   7.328 -34.364  1.00 94.87           O  
ATOM   2613  CG  TYR A 338      15.205   5.700 -31.137  1.00 94.87           C  
ATOM   2614  CD1 TYR A 338      14.595   4.810 -32.018  1.00 94.87           C  
ATOM   2615  CD2 TYR A 338      15.478   5.263 -29.844  1.00 94.87           C  
ATOM   2616  CE1 TYR A 338      14.264   3.519 -31.621  1.00 94.87           C  
ATOM   2617  CE2 TYR A 338      15.151   3.974 -29.437  1.00 94.87           C  
ATOM   2618  OH  TYR A 338      14.220   1.833 -29.932  1.00 94.87           O  
ATOM   2619  CZ  TYR A 338      14.546   3.110 -30.330  1.00 94.87           C  
ATOM   2620  N   PRO A 339      17.636   5.319 -33.395  1.00 96.23           N  
ATOM   2621  CA  PRO A 339      17.859   4.651 -34.679  1.00 96.23           C  
ATOM   2622  C   PRO A 339      16.604   4.609 -35.548  1.00 96.23           C  
ATOM   2623  CB  PRO A 339      18.288   3.239 -34.272  1.00 96.23           C  
ATOM   2624  O   PRO A 339      15.487   4.562 -35.025  1.00 96.23           O  
ATOM   2625  CG  PRO A 339      18.847   3.391 -32.895  1.00 96.23           C  
ATOM   2626  CD  PRO A 339      18.082   4.472 -32.187  1.00 96.23           C  
ATOM   2627  N   SER A 340      16.835   4.663 -36.881  1.00 96.87           N  
ATOM   2628  CA  SER A 340      15.753   4.575 -37.857  1.00 96.87           C  
ATOM   2629  C   SER A 340      15.971   3.415 -38.823  1.00 96.87           C  
ATOM   2630  CB  SER A 340      15.630   5.883 -38.639  1.00 96.87           C  
ATOM   2631  O   SER A 340      17.112   3.043 -39.106  1.00 96.87           O  
ATOM   2632  OG  SER A 340      15.357   6.967 -37.767  1.00 96.87           O  
ATOM   2633  N   GLU A 341      14.867   2.851 -39.238  1.00 96.63           N  
ATOM   2634  CA  GLU A 341      14.917   1.764 -40.211  1.00 96.63           C  
ATOM   2635  C   GLU A 341      14.768   2.291 -41.635  1.00 96.63           C  
ATOM   2636  CB  GLU A 341      13.827   0.729 -39.918  1.00 96.63           C  
ATOM   2637  O   GLU A 341      13.745   2.884 -41.980  1.00 96.63           O  
ATOM   2638  CG  GLU A 341      13.981   0.040 -38.569  1.00 96.63           C  
ATOM   2639  CD  GLU A 341      12.696  -0.610 -38.078  1.00 96.63           C  
ATOM   2640  OE1 GLU A 341      12.769  -1.653 -37.391  1.00 96.63           O  
ATOM   2641  OE2 GLU A 341      11.609  -0.071 -38.386  1.00 96.63           O  
ATOM   2642  N   PRO A 342      15.746   2.059 -42.461  1.00 97.99           N  
ATOM   2643  CA  PRO A 342      15.739   2.613 -43.817  1.00 97.99           C  
ATOM   2644  C   PRO A 342      14.938   1.759 -44.798  1.00 97.99           C  
ATOM   2645  CB  PRO A 342      17.221   2.636 -44.197  1.00 97.99           C  
ATOM   2646  O   PRO A 342      14.686   0.581 -44.534  1.00 97.99           O  
ATOM   2647  CG  PRO A 342      17.811   1.448 -43.508  1.00 97.99           C  
ATOM   2648  CD  PRO A 342      17.138   1.286 -42.176  1.00 97.99           C  
ATOM   2649  N   VAL A 343      14.490   2.411 -45.869  1.00 98.36           N  
ATOM   2650  CA  VAL A 343      14.039   1.754 -47.092  1.00 98.36           C  
ATOM   2651  C   VAL A 343      15.061   1.975 -48.204  1.00 98.36           C  
ATOM   2652  CB  VAL A 343      12.651   2.269 -47.534  1.00 98.36           C  
ATOM   2653  O   VAL A 343      15.432   3.114 -48.497  1.00 98.36           O  
ATOM   2654  CG1 VAL A 343      12.232   1.625 -48.855  1.00 98.36           C  
ATOM   2655  CG2 VAL A 343      11.610   1.995 -46.449  1.00 98.36           C  
ATOM   2656  N   ILE A 344      15.544   0.858 -48.752  1.00 98.34           N  
ATOM   2657  CA  ILE A 344      16.524   0.931 -49.830  1.00 98.34           C  
ATOM   2658  C   ILE A 344      15.868   0.531 -51.150  1.00 98.34           C  
ATOM   2659  CB  ILE A 344      17.747   0.032 -49.546  1.00 98.34           C  
ATOM   2660  O   ILE A 344      15.298  -0.556 -51.263  1.00 98.34           O  
ATOM   2661  CG1 ILE A 344      18.364   0.384 -48.187  1.00 98.34           C  
ATOM   2662  CG2 ILE A 344      18.783   0.158 -50.666  1.00 98.34           C  
ATOM   2663  CD1 ILE A 344      19.324  -0.669 -47.651  1.00 98.34           C  
ATOM   2664  N   THR A 345      15.933   1.455 -52.101  1.00 98.31           N  
ATOM   2665  CA  THR A 345      15.449   1.183 -53.450  1.00 98.31           C  
ATOM   2666  C   THR A 345      16.605   1.159 -54.445  1.00 98.31           C  
ATOM   2667  CB  THR A 345      14.410   2.231 -53.893  1.00 98.31           C  
ATOM   2668  O   THR A 345      17.280   2.170 -54.647  1.00 98.31           O  
ATOM   2669  CG2 THR A 345      13.827   1.885 -55.259  1.00 98.31           C  
ATOM   2670  OG1 THR A 345      13.348   2.278 -52.932  1.00 98.31           O  
ATOM   2671  N   ALA A 346      16.829   0.003 -55.011  1.00 97.82           N  
ATOM   2672  CA  ALA A 346      17.929  -0.193 -55.952  1.00 97.82           C  
ATOM   2673  C   ALA A 346      17.405  -0.554 -57.339  1.00 97.82           C  
ATOM   2674  CB  ALA A 346      18.875  -1.280 -55.444  1.00 97.82           C  
ATOM   2675  O   ALA A 346      16.588  -1.466 -57.484  1.00 97.82           O  
ATOM   2676  N   THR A 347      17.872   0.225 -58.333  1.00 97.10           N  
ATOM   2677  CA  THR A 347      17.607  -0.105 -59.729  1.00 97.10           C  
ATOM   2678  C   THR A 347      18.801  -0.822 -60.352  1.00 97.10           C  
ATOM   2679  CB  THR A 347      17.276   1.156 -60.548  1.00 97.10           C  
ATOM   2680  O   THR A 347      19.882  -0.243 -60.478  1.00 97.10           O  
ATOM   2681  CG2 THR A 347      16.909   0.798 -61.985  1.00 97.10           C  
ATOM   2682  OG1 THR A 347      16.173   1.838 -59.941  1.00 97.10           O  
ATOM   2683  N   ILE A 348      18.592  -2.086 -60.790  1.00 95.13           N  
ATOM   2684  CA  ILE A 348      19.655  -2.924 -61.331  1.00 95.13           C  
ATOM   2685  C   ILE A 348      20.117  -2.366 -62.676  1.00 95.13           C  
ATOM   2686  CB  ILE A 348      19.195  -4.390 -61.490  1.00 95.13           C  
ATOM   2687  O   ILE A 348      19.294  -1.990 -63.515  1.00 95.13           O  
ATOM   2688  CG1 ILE A 348      18.732  -4.952 -60.141  1.00 95.13           C  
ATOM   2689  CG2 ILE A 348      20.316  -5.247 -62.085  1.00 95.13           C  
ATOM   2690  CD1 ILE A 348      19.786  -4.877 -59.044  1.00 95.13           C  
ATOM   2691  N   ASN A 349      21.466  -2.142 -62.833  1.00 90.14           N  
ATOM   2692  CA  ASN A 349      22.136  -1.604 -64.012  1.00 90.14           C  
ATOM   2693  C   ASN A 349      22.873  -2.694 -64.785  1.00 90.14           C  
ATOM   2694  CB  ASN A 349      23.103  -0.486 -63.618  1.00 90.14           C  
ATOM   2695  O   ASN A 349      24.075  -2.890 -64.597  1.00 90.14           O  
ATOM   2696  CG  ASN A 349      23.677   0.241 -64.818  1.00 90.14           C  
ATOM   2697  ND2 ASN A 349      24.710   1.043 -64.588  1.00 90.14           N  
ATOM   2698  OD1 ASN A 349      23.195   0.083 -65.943  1.00 90.14           O  
ATOM   2699  N   GLY A 350      22.113  -3.535 -65.582  1.00 87.85           N  
ATOM   2700  CA  GLY A 350      22.538  -4.775 -66.211  1.00 87.85           C  
ATOM   2701  C   GLY A 350      22.099  -6.011 -65.449  1.00 87.85           C  
ATOM   2702  O   GLY A 350      21.406  -5.908 -64.435  1.00 87.85           O  
ATOM   2703  N   ASP A 351      22.482  -7.174 -65.950  1.00 90.40           N  
ATOM   2704  CA  ASP A 351      22.157  -8.412 -65.248  1.00 90.40           C  
ATOM   2705  C   ASP A 351      22.982  -8.550 -63.971  1.00 90.40           C  
ATOM   2706  CB  ASP A 351      22.389  -9.620 -66.157  1.00 90.40           C  
ATOM   2707  O   ASP A 351      24.150  -8.157 -63.933  1.00 90.40           O  
ATOM   2708  CG  ASP A 351      21.333  -9.760 -67.240  1.00 90.40           C  
ATOM   2709  OD1 ASP A 351      20.306  -9.051 -67.184  1.00 90.40           O  
ATOM   2710  OD2 ASP A 351      21.530 -10.588 -68.156  1.00 90.40           O  
ATOM   2711  N   ASP A 352      22.345  -9.099 -62.906  1.00 93.19           N  
ATOM   2712  CA  ASP A 352      23.010  -9.269 -61.617  1.00 93.19           C  
ATOM   2713  C   ASP A 352      22.539 -10.543 -60.920  1.00 93.19           C  
ATOM   2714  CB  ASP A 352      22.761  -8.055 -60.721  1.00 93.19           C  
ATOM   2715  O   ASP A 352      21.411 -10.993 -61.134  1.00 93.19           O  
ATOM   2716  CG  ASP A 352      23.737  -7.963 -59.562  1.00 93.19           C  
ATOM   2717  OD1 ASP A 352      24.698  -8.760 -59.509  1.00 93.19           O  
ATOM   2718  OD2 ASP A 352      23.543  -7.085 -58.692  1.00 93.19           O  
ATOM   2719  N   GLY A 353      23.466 -11.063 -60.170  1.00 92.33           N  
ATOM   2720  CA  GLY A 353      23.127 -12.297 -59.481  1.00 92.33           C  
ATOM   2721  C   GLY A 353      22.882 -12.104 -57.997  1.00 92.33           C  
ATOM   2722  O   GLY A 353      22.318 -12.979 -57.336  1.00 92.33           O  
ATOM   2723  N   VAL A 354      23.349 -10.951 -57.500  1.00 93.96           N  
ATOM   2724  CA  VAL A 354      23.237 -10.739 -56.060  1.00 93.96           C  
ATOM   2725  C   VAL A 354      23.162  -9.243 -55.762  1.00 93.96           C  
ATOM   2726  CB  VAL A 354      24.421 -11.376 -55.299  1.00 93.96           C  
ATOM   2727  O   VAL A 354      23.756  -8.432 -56.475  1.00 93.96           O  
ATOM   2728  CG1 VAL A 354      25.741 -10.727 -55.712  1.00 93.96           C  
ATOM   2729  CG2 VAL A 354      24.212 -11.255 -53.790  1.00 93.96           C  
ATOM   2730  N   LEU A 355      22.412  -8.829 -54.784  1.00 95.31           N  
ATOM   2731  CA  LEU A 355      22.408  -7.500 -54.181  1.00 95.31           C  
ATOM   2732  C   LEU A 355      22.584  -7.590 -52.669  1.00 95.31           C  
ATOM   2733  CB  LEU A 355      21.106  -6.766 -54.513  1.00 95.31           C  
ATOM   2734  O   LEU A 355      21.750  -8.178 -51.976  1.00 95.31           O  
ATOM   2735  CG  LEU A 355      20.951  -5.362 -53.926  1.00 95.31           C  
ATOM   2736  CD1 LEU A 355      22.024  -4.434 -54.486  1.00 95.31           C  
ATOM   2737  CD2 LEU A 355      19.559  -4.813 -54.215  1.00 95.31           C  
ATOM   2738  N   THR A 356      23.692  -6.960 -52.210  1.00 95.69           N  
ATOM   2739  CA  THR A 356      24.028  -6.993 -50.791  1.00 95.69           C  
ATOM   2740  C   THR A 356      24.144  -5.579 -50.229  1.00 95.69           C  
ATOM   2741  CB  THR A 356      25.344  -7.755 -50.547  1.00 95.69           C  
ATOM   2742  O   THR A 356      24.819  -4.727 -50.811  1.00 95.69           O  
ATOM   2743  CG2 THR A 356      25.680  -7.811 -49.060  1.00 95.69           C  
ATOM   2744  OG1 THR A 356      25.216  -9.092 -51.048  1.00 95.69           O  
ATOM   2745  N   ALA A 357      23.448  -5.358 -49.128  1.00 97.16           N  
ATOM   2746  CA  ALA A 357      23.593  -4.116 -48.374  1.00 97.16           C  
ATOM   2747  C   ALA A 357      24.265  -4.369 -47.026  1.00 97.16           C  
ATOM   2748  CB  ALA A 357      22.233  -3.453 -48.170  1.00 97.16           C  
ATOM   2749  O   ALA A 357      23.853  -5.258 -46.278  1.00 97.16           O  
ATOM   2750  N   ILE A 358      25.271  -3.505 -46.728  1.00 97.60           N  
ATOM   2751  CA  ILE A 358      26.002  -3.583 -45.468  1.00 97.60           C  
ATOM   2752  C   ILE A 358      26.023  -2.211 -44.798  1.00 97.60           C  
ATOM   2753  CB  ILE A 358      27.442  -4.097 -45.682  1.00 97.60           C  
ATOM   2754  O   ILE A 358      26.440  -1.223 -45.406  1.00 97.60           O  
ATOM   2755  CG1 ILE A 358      27.429  -5.407 -46.479  1.00 97.60           C  
ATOM   2756  CG2 ILE A 358      28.155  -4.281 -44.338  1.00 97.60           C  
ATOM   2757  CD1 ILE A 358      28.800  -5.837 -46.985  1.00 97.60           C  
ATOM   2758  N   ASN A 359      25.558  -2.205 -43.584  1.00 97.67           N  
ATOM   2759  CA  ASN A 359      25.675  -0.932 -42.881  1.00 97.67           C  
ATOM   2760  C   ASN A 359      26.936  -0.881 -42.023  1.00 97.67           C  
ATOM   2761  CB  ASN A 359      24.437  -0.676 -42.021  1.00 97.67           C  
ATOM   2762  O   ASN A 359      27.635  -1.885 -41.878  1.00 97.67           O  
ATOM   2763  CG  ASN A 359      24.330  -1.634 -40.852  1.00 97.67           C  
ATOM   2764  ND2 ASN A 359      23.205  -1.588 -40.147  1.00 97.67           N  
ATOM   2765  OD1 ASN A 359      25.251  -2.410 -40.583  1.00 97.67           O  
ATOM   2766  N   ASP A 360      27.359   0.238 -41.480  1.00 96.09           N  
ATOM   2767  CA  ASP A 360      28.629   0.485 -40.804  1.00 96.09           C  
ATOM   2768  C   ASP A 360      28.703  -0.271 -39.480  1.00 96.09           C  
ATOM   2769  CB  ASP A 360      28.828   1.983 -40.566  1.00 96.09           C  
ATOM   2770  O   ASP A 360      29.788  -0.453 -38.922  1.00 96.09           O  
ATOM   2771  CG  ASP A 360      27.648   2.634 -39.864  1.00 96.09           C  
ATOM   2772  OD1 ASP A 360      26.636   1.946 -39.609  1.00 96.09           O  
ATOM   2773  OD2 ASP A 360      27.732   3.844 -39.565  1.00 96.09           O  
ATOM   2774  N   GLN A 361      27.586  -0.782 -39.113  1.00 95.22           N  
ATOM   2775  CA  GLN A 361      27.530  -1.581 -37.893  1.00 95.22           C  
ATOM   2776  C   GLN A 361      27.880  -3.039 -38.173  1.00 95.22           C  
ATOM   2777  CB  GLN A 361      26.144  -1.487 -37.253  1.00 95.22           C  
ATOM   2778  O   GLN A 361      28.034  -3.836 -37.245  1.00 95.22           O  
ATOM   2779  CG  GLN A 361      25.782  -0.088 -36.772  1.00 95.22           C  
ATOM   2780  CD  GLN A 361      25.311   0.815 -37.895  1.00 95.22           C  
ATOM   2781  NE2 GLN A 361      25.249   2.115 -37.624  1.00 95.22           N  
ATOM   2782  OE1 GLN A 361      25.007   0.350 -38.998  1.00 95.22           O  
ATOM   2783  N   GLY A 362      27.937  -3.404 -39.398  1.00 95.32           N  
ATOM   2784  CA  GLY A 362      28.319  -4.754 -39.780  1.00 95.32           C  
ATOM   2785  C   GLY A 362      27.132  -5.638 -40.114  1.00 95.32           C  
ATOM   2786  O   GLY A 362      27.294  -6.832 -40.375  1.00 95.32           O  
ATOM   2787  N   SER A 363      25.921  -5.120 -40.084  1.00 96.91           N  
ATOM   2788  CA  SER A 363      24.732  -5.880 -40.451  1.00 96.91           C  
ATOM   2789  C   SER A 363      24.634  -6.059 -41.963  1.00 96.91           C  
ATOM   2790  CB  SER A 363      23.472  -5.190 -39.928  1.00 96.91           C  
ATOM   2791  O   SER A 363      24.951  -5.141 -42.723  1.00 96.91           O  
ATOM   2792  OG  SER A 363      23.481  -5.128 -38.513  1.00 96.91           O  
ATOM   2793  N   VAL A 364      24.126  -7.202 -42.318  1.00 95.63           N  
ATOM   2794  CA  VAL A 364      24.142  -7.554 -43.734  1.00 95.63           C  
ATOM   2795  C   VAL A 364      22.749  -8.003 -44.171  1.00 95.63           C  
ATOM   2796  CB  VAL A 364      25.176  -8.662 -44.032  1.00 95.63           C  
ATOM   2797  O   VAL A 364      22.097  -8.787 -43.477  1.00 95.63           O  
ATOM   2798  CG1 VAL A 364      25.143  -9.048 -45.510  1.00 95.63           C  
ATOM   2799  CG2 VAL A 364      26.577  -8.207 -43.627  1.00 95.63           C  
ATOM   2800  N   LEU A 365      22.302  -7.411 -45.320  1.00 95.84           N  
ATOM   2801  CA  LEU A 365      21.152  -7.889 -46.079  1.00 95.84           C  
ATOM   2802  C   LEU A 365      21.571  -8.341 -47.475  1.00 95.84           C  
ATOM   2803  CB  LEU A 365      20.086  -6.795 -46.182  1.00 95.84           C  
ATOM   2804  O   LEU A 365      22.023  -7.528 -48.285  1.00 95.84           O  
ATOM   2805  CG  LEU A 365      19.579  -6.216 -44.861  1.00 95.84           C  
ATOM   2806  CD1 LEU A 365      18.614  -5.064 -45.122  1.00 95.84           C  
ATOM   2807  CD2 LEU A 365      18.910  -7.301 -44.024  1.00 95.84           C  
ATOM   2808  N   GLN A 366      21.425  -9.637 -47.804  1.00 94.74           N  
ATOM   2809  CA  GLN A 366      21.900 -10.199 -49.064  1.00 94.74           C  
ATOM   2810  C   GLN A 366      20.792 -10.967 -49.778  1.00 94.74           C  
ATOM   2811  CB  GLN A 366      23.102 -11.113 -48.825  1.00 94.74           C  
ATOM   2812  O   GLN A 366      20.171 -11.857 -49.193  1.00 94.74           O  
ATOM   2813  CG  GLN A 366      23.667 -11.733 -50.097  1.00 94.74           C  
ATOM   2814  CD  GLN A 366      24.965 -12.481 -49.859  1.00 94.74           C  
ATOM   2815  NE2 GLN A 366      24.887 -13.807 -49.825  1.00 94.74           N  
ATOM   2816  OE1 GLN A 366      26.028 -11.873 -49.709  1.00 94.74           O  
ATOM   2817  N   PHE A 367      20.589 -10.593 -50.983  1.00 94.06           N  
ATOM   2818  CA  PHE A 367      19.536 -11.206 -51.783  1.00 94.06           C  
ATOM   2819  C   PHE A 367      20.090 -11.719 -53.106  1.00 94.06           C  
ATOM   2820  CB  PHE A 367      18.404 -10.207 -52.040  1.00 94.06           C  
ATOM   2821  O   PHE A 367      20.598 -10.940 -53.917  1.00 94.06           O  
ATOM   2822  CG  PHE A 367      17.874  -9.555 -50.791  1.00 94.06           C  
ATOM   2823  CD1 PHE A 367      16.991 -10.230 -49.958  1.00 94.06           C  
ATOM   2824  CD2 PHE A 367      18.260  -8.265 -50.452  1.00 94.06           C  
ATOM   2825  CE1 PHE A 367      16.500  -9.628 -48.802  1.00 94.06           C  
ATOM   2826  CE2 PHE A 367      17.774  -7.658 -49.298  1.00 94.06           C  
ATOM   2827  CZ  PHE A 367      16.893  -8.340 -48.475  1.00 94.06           C  
ATOM   2828  N   GLY A 368      20.067 -13.033 -53.307  1.00 91.17           N  
ATOM   2829  CA  GLY A 368      20.689 -13.731 -54.421  1.00 91.17           C  
ATOM   2830  C   GLY A 368      21.956 -14.468 -54.032  1.00 91.17           C  
ATOM   2831  O   GLY A 368      22.152 -14.800 -52.861  1.00 91.17           O  
ATOM   2832  N   SER A 369      22.781 -14.840 -55.112  1.00 89.55           N  
ATOM   2833  CA  SER A 369      23.986 -15.628 -54.874  1.00 89.55           C  
ATOM   2834  C   SER A 369      25.224 -14.921 -55.414  1.00 89.55           C  
ATOM   2835  CB  SER A 369      23.857 -17.011 -55.515  1.00 89.55           C  
ATOM   2836  O   SER A 369      25.296 -14.607 -56.604  1.00 89.55           O  
ATOM   2837  OG  SER A 369      25.031 -17.775 -55.302  1.00 89.55           O  
ATOM   2838  N   PRO A 370      26.173 -14.606 -54.538  1.00 88.09           N  
ATOM   2839  CA  PRO A 370      27.421 -13.977 -54.979  1.00 88.09           C  
ATOM   2840  C   PRO A 370      28.219 -14.858 -55.937  1.00 88.09           C  
ATOM   2841  CB  PRO A 370      28.186 -13.757 -53.673  1.00 88.09           C  
ATOM   2842  O   PRO A 370      29.073 -14.359 -56.675  1.00 88.09           O  
ATOM   2843  CG  PRO A 370      27.526 -14.666 -52.685  1.00 88.09           C  
ATOM   2844  CD  PRO A 370      26.099 -14.871 -53.107  1.00 88.09           C  
ATOM   2845  N   ASP A 371      27.907 -16.197 -55.919  1.00 87.27           N  
ATOM   2846  CA  ASP A 371      28.654 -17.122 -56.765  1.00 87.27           C  
ATOM   2847  C   ASP A 371      27.988 -17.278 -58.131  1.00 87.27           C  
ATOM   2848  CB  ASP A 371      28.784 -18.487 -56.085  1.00 87.27           C  
ATOM   2849  O   ASP A 371      28.445 -18.063 -58.965  1.00 87.27           O  
ATOM   2850  CG  ASP A 371      29.601 -18.436 -54.806  1.00 87.27           C  
ATOM   2851  OD1 ASP A 371      30.559 -17.636 -54.726  1.00 87.27           O  
ATOM   2852  OD2 ASP A 371      29.287 -19.205 -53.872  1.00 87.27           O  
ATOM   2853  N   GLU A 372      26.851 -16.648 -58.314  1.00 87.58           N  
ATOM   2854  CA  GLU A 372      26.197 -16.752 -59.614  1.00 87.58           C  
ATOM   2855  C   GLU A 372      27.093 -16.218 -60.728  1.00 87.58           C  
ATOM   2856  CB  GLU A 372      24.863 -16.000 -59.607  1.00 87.58           C  
ATOM   2857  O   GLU A 372      27.728 -15.173 -60.574  1.00 87.58           O  
ATOM   2858  CG  GLU A 372      23.985 -16.291 -60.815  1.00 87.58           C  
ATOM   2859  CD  GLU A 372      22.558 -15.792 -60.654  1.00 87.58           C  
ATOM   2860  OE1 GLU A 372      21.762 -15.909 -61.614  1.00 87.58           O  
ATOM   2861  OE2 GLU A 372      22.234 -15.278 -59.561  1.00 87.58           O  
ATOM   2862  N   THR A 373      27.302 -17.039 -61.799  1.00 86.40           N  
ATOM   2863  CA  THR A 373      28.128 -16.655 -62.939  1.00 86.40           C  
ATOM   2864  C   THR A 373      27.277 -16.013 -64.031  1.00 86.40           C  
ATOM   2865  CB  THR A 373      28.884 -17.866 -63.516  1.00 86.40           C  
ATOM   2866  O   THR A 373      26.070 -16.251 -64.104  1.00 86.40           O  
ATOM   2867  CG2 THR A 373      29.763 -18.522 -62.456  1.00 86.40           C  
ATOM   2868  OG1 THR A 373      27.936 -18.827 -63.997  1.00 86.40           O  
ATOM   2869  N   ASP A 374      27.827 -14.997 -64.862  1.00 86.01           N  
ATOM   2870  CA  ASP A 374      27.125 -14.277 -65.920  1.00 86.01           C  
ATOM   2871  C   ASP A 374      26.923 -15.164 -67.147  1.00 86.01           C  
ATOM   2872  CB  ASP A 374      27.892 -13.011 -66.307  1.00 86.01           C  
ATOM   2873  O   ASP A 374      25.890 -15.083 -67.814  1.00 86.01           O  
ATOM   2874  CG  ASP A 374      27.079 -12.067 -67.176  1.00 86.01           C  
ATOM   2875  OD1 ASP A 374      25.834 -12.173 -67.192  1.00 86.01           O  
ATOM   2876  OD2 ASP A 374      27.690 -11.212 -67.852  1.00 86.01           O  
ATOM   2877  N   GLY A 375      27.721 -16.068 -67.345  1.00 85.55           N  
ATOM   2878  CA  GLY A 375      27.741 -16.973 -68.483  1.00 85.55           C  
ATOM   2879  C   GLY A 375      29.059 -17.708 -68.637  1.00 85.55           C  
ATOM   2880  O   GLY A 375      29.877 -17.727 -67.715  1.00 85.55           O  
ATOM   2881  N   PHE A 376      29.210 -18.475 -69.892  1.00 86.34           N  
ATOM   2882  CA  PHE A 376      30.424 -19.242 -70.146  1.00 86.34           C  
ATOM   2883  C   PHE A 376      30.917 -19.019 -71.571  1.00 86.34           C  
ATOM   2884  CB  PHE A 376      30.180 -20.733 -69.901  1.00 86.34           C  
ATOM   2885  O   PHE A 376      30.127 -18.703 -72.464  1.00 86.34           O  
ATOM   2886  CG  PHE A 376      29.663 -21.046 -68.523  1.00 86.34           C  
ATOM   2887  CD1 PHE A 376      30.541 -21.299 -67.476  1.00 86.34           C  
ATOM   2888  CD2 PHE A 376      28.297 -21.086 -68.275  1.00 86.34           C  
ATOM   2889  CE1 PHE A 376      30.064 -21.588 -66.200  1.00 86.34           C  
ATOM   2890  CE2 PHE A 376      27.813 -21.375 -67.002  1.00 86.34           C  
ATOM   2891  CZ  PHE A 376      28.697 -21.627 -65.966  1.00 86.34           C  
ATOM   2892  N   VAL A 377      32.227 -19.008 -71.771  1.00 90.32           N  
ATOM   2893  CA  VAL A 377      32.810 -19.035 -73.109  1.00 90.32           C  
ATOM   2894  C   VAL A 377      32.698 -20.442 -73.693  1.00 90.32           C  
ATOM   2895  CB  VAL A 377      34.286 -18.579 -73.095  1.00 90.32           C  
ATOM   2896  O   VAL A 377      33.114 -21.417 -73.064  1.00 90.32           O  
ATOM   2897  CG1 VAL A 377      34.902 -18.699 -74.487  1.00 90.32           C  
ATOM   2898  CG2 VAL A 377      34.397 -17.146 -72.578  1.00 90.32           C  
ATOM   2899  N   LYS A 378      32.011 -20.577 -74.897  1.00 92.10           N  
ATOM   2900  CA  LYS A 378      31.906 -21.818 -75.659  1.00 92.10           C  
ATOM   2901  C   LYS A 378      32.589 -21.687 -77.017  1.00 92.10           C  
ATOM   2902  CB  LYS A 378      30.440 -22.211 -75.845  1.00 92.10           C  
ATOM   2903  O   LYS A 378      33.031 -20.600 -77.394  1.00 92.10           O  
ATOM   2904  CG  LYS A 378      29.715 -22.531 -74.545  1.00 92.10           C  
ATOM   2905  CD  LYS A 378      28.330 -23.109 -74.806  1.00 92.10           C  
ATOM   2906  CE  LYS A 378      27.644 -23.523 -73.511  1.00 92.10           C  
ATOM   2907  NZ  LYS A 378      26.295 -24.113 -73.763  1.00 92.10           N  
ATOM   2908  N   GLN A 379      32.830 -22.793 -77.680  1.00 94.83           N  
ATOM   2909  CA  GLN A 379      33.492 -22.766 -78.980  1.00 94.83           C  
ATOM   2910  C   GLN A 379      32.577 -23.312 -80.073  1.00 94.83           C  
ATOM   2911  CB  GLN A 379      34.795 -23.565 -78.937  1.00 94.83           C  
ATOM   2912  O   GLN A 379      31.733 -24.171 -79.811  1.00 94.83           O  
ATOM   2913  CG  GLN A 379      35.844 -22.982 -78.000  1.00 94.83           C  
ATOM   2914  CD  GLN A 379      37.086 -23.847 -77.899  1.00 94.83           C  
ATOM   2915  NE2 GLN A 379      38.243 -23.209 -77.755  1.00 94.83           N  
ATOM   2916  OE1 GLN A 379      37.007 -25.079 -77.947  1.00 94.83           O  
ATOM   2917  N   LYS A 380      32.653 -22.669 -81.312  1.00 94.87           N  
ATOM   2918  CA  LYS A 380      31.935 -23.115 -82.503  1.00 94.87           C  
ATOM   2919  C   LYS A 380      32.797 -22.964 -83.753  1.00 94.87           C  
ATOM   2920  CB  LYS A 380      30.631 -22.333 -82.668  1.00 94.87           C  
ATOM   2921  O   LYS A 380      33.828 -22.288 -83.725  1.00 94.87           O  
ATOM   2922  CG  LYS A 380      30.829 -20.859 -82.988  1.00 94.87           C  
ATOM   2923  CD  LYS A 380      29.497 -20.135 -83.136  1.00 94.87           C  
ATOM   2924  CE  LYS A 380      29.693 -18.663 -83.469  1.00 94.87           C  
ATOM   2925  NZ  LYS A 380      28.390 -17.950 -83.623  1.00 94.87           N  
ATOM   2926  N   SER A 381      32.419 -23.648 -84.775  1.00 97.09           N  
ATOM   2927  CA  SER A 381      33.062 -23.477 -86.073  1.00 97.09           C  
ATOM   2928  C   SER A 381      32.336 -22.433 -86.917  1.00 97.09           C  
ATOM   2929  CB  SER A 381      33.114 -24.807 -86.826  1.00 97.09           C  
ATOM   2930  O   SER A 381      31.112 -22.317 -86.851  1.00 97.09           O  
ATOM   2931  OG  SER A 381      33.942 -25.737 -86.147  1.00 97.09           O  
ATOM   2932  N   GLU A 382      33.169 -21.593 -87.541  1.00 97.77           N  
ATOM   2933  CA  GLU A 382      32.640 -20.588 -88.459  1.00 97.77           C  
ATOM   2934  C   GLU A 382      33.110 -20.845 -89.888  1.00 97.77           C  
ATOM   2935  CB  GLU A 382      33.052 -19.183 -88.014  1.00 97.77           C  
ATOM   2936  O   GLU A 382      34.291 -20.681 -90.198  1.00 97.77           O  
ATOM   2937  CG  GLU A 382      32.556 -18.806 -86.627  1.00 97.77           C  
ATOM   2938  CD  GLU A 382      32.970 -17.407 -86.200  1.00 97.77           C  
ATOM   2939  OE1 GLU A 382      32.699 -17.021 -85.040  1.00 97.77           O  
ATOM   2940  OE2 GLU A 382      33.568 -16.690 -87.034  1.00 97.77           O  
ATOM   2941  N   ARG A 383      32.141 -21.206 -90.759  1.00 97.57           N  
ATOM   2942  CA  ARG A 383      32.447 -21.362 -92.177  1.00 97.57           C  
ATOM   2943  C   ARG A 383      32.371 -20.025 -92.905  1.00 97.57           C  
ATOM   2944  CB  ARG A 383      31.491 -22.367 -92.826  1.00 97.57           C  
ATOM   2945  O   ARG A 383      31.304 -19.412 -92.981  1.00 97.57           O  
ATOM   2946  CG  ARG A 383      31.812 -22.671 -94.280  1.00 97.57           C  
ATOM   2947  CD  ARG A 383      31.011 -23.859 -94.797  1.00 97.57           C  
ATOM   2948  NE  ARG A 383      31.505 -25.121 -94.253  1.00 97.57           N  
ATOM   2949  NH1 ARG A 383      29.752 -26.393 -95.055  1.00 97.57           N  
ATOM   2950  NH2 ARG A 383      31.435 -27.381 -93.853  1.00 97.57           N  
ATOM   2951  CZ  ARG A 383      30.896 -26.294 -94.388  1.00 97.57           C  
ATOM   2952  N   VAL A 384      33.599 -19.641 -93.542  1.00 96.13           N  
ATOM   2953  CA  VAL A 384      33.681 -18.289 -94.086  1.00 96.13           C  
ATOM   2954  C   VAL A 384      33.520 -18.332 -95.604  1.00 96.13           C  
ATOM   2955  CB  VAL A 384      35.016 -17.606 -93.710  1.00 96.13           C  
ATOM   2956  O   VAL A 384      33.166 -17.327 -96.225  1.00 96.13           O  
ATOM   2957  CG1 VAL A 384      35.077 -17.330 -92.209  1.00 96.13           C  
ATOM   2958  CG2 VAL A 384      36.197 -18.469 -94.148  1.00 96.13           C  
ATOM   2959  N   TYR A 385      33.809 -19.456 -96.198  1.00 95.46           N  
ATOM   2960  CA  TYR A 385      33.378 -19.686 -97.572  1.00 95.46           C  
ATOM   2961  C   TYR A 385      33.235 -21.177 -97.856  1.00 95.46           C  
ATOM   2962  CB  TYR A 385      34.368 -19.059 -98.559  1.00 95.46           C  
ATOM   2963  O   TYR A 385      33.850 -22.005 -97.179  1.00 95.46           O  
ATOM   2964  CG  TYR A 385      35.525 -19.961 -98.913  1.00 95.46           C  
ATOM   2965  CD1 TYR A 385      36.714 -19.920 -98.189  1.00 95.46           C  
ATOM   2966  CD2 TYR A 385      35.432 -20.856 -99.975  1.00 95.46           C  
ATOM   2967  CE1 TYR A 385      37.783 -20.749 -98.513  1.00 95.46           C  
ATOM   2968  CE2 TYR A 385      36.495 -21.689-100.308  1.00 95.46           C  
ATOM   2969  OH  TYR A 385      38.720 -22.450 -99.898  1.00 95.46           O  
ATOM   2970  CZ  TYR A 385      37.665 -21.628 -99.573  1.00 95.46           C  
ATOM   2971  N   HIS A 386      32.405 -21.419 -98.835  1.00 97.09           N  
ATOM   2972  CA  HIS A 386      32.163 -22.785 -99.285  1.00 97.09           C  
ATOM   2973  C   HIS A 386      31.802 -22.822-100.765  1.00 97.09           C  
ATOM   2974  CB  HIS A 386      31.052 -23.433 -98.456  1.00 97.09           C  
ATOM   2975  O   HIS A 386      30.782 -22.262-101.174  1.00 97.09           O  
ATOM   2976  CG  HIS A 386      30.779 -24.855 -98.827  1.00 97.09           C  
ATOM   2977  CD2 HIS A 386      31.588 -25.810 -99.344  1.00 97.09           C  
ATOM   2978  ND1 HIS A 386      29.540 -25.439 -98.677  1.00 97.09           N  
ATOM   2979  CE1 HIS A 386      29.598 -26.695 -99.087  1.00 97.09           C  
ATOM   2980  NE2 HIS A 386      30.831 -26.946 -99.496  1.00 97.09           N  
ATOM   2981  N   LEU A 387      32.743 -23.496-101.452  1.00 97.41           N  
ATOM   2982  CA  LEU A 387      32.483 -23.699-102.872  1.00 97.41           C  
ATOM   2983  C   LEU A 387      32.057 -25.138-103.146  1.00 97.41           C  
ATOM   2984  CB  LEU A 387      33.723 -23.355-103.701  1.00 97.41           C  
ATOM   2985  O   LEU A 387      32.880 -26.056-103.084  1.00 97.41           O  
ATOM   2986  CG  LEU A 387      34.338 -21.975-103.459  1.00 97.41           C  
ATOM   2987  CD1 LEU A 387      35.562 -21.778-104.347  1.00 97.41           C  
ATOM   2988  CD2 LEU A 387      33.307 -20.879-103.711  1.00 97.41           C  
ATOM   2989  N   ASP A 388      30.701 -25.319-103.488  1.00 95.54           N  
ATOM   2990  CA  ASP A 388      30.181 -26.653-103.779  1.00 95.54           C  
ATOM   2991  C   ASP A 388      30.015 -26.861-105.282  1.00 95.54           C  
ATOM   2992  CB  ASP A 388      28.846 -26.875-103.066  1.00 95.54           C  
ATOM   2993  O   ASP A 388      29.666 -27.957-105.728  1.00 95.54           O  
ATOM   2994  CG  ASP A 388      27.784 -25.868-103.469  1.00 95.54           C  
ATOM   2995  OD1 ASP A 388      27.983 -25.133-104.459  1.00 95.54           O  
ATOM   2996  OD2 ASP A 388      26.737 -25.807-102.786  1.00 95.54           O  
ATOM   2997  N   PHE A 389      30.211 -25.774-106.021  1.00 96.61           N  
ATOM   2998  CA  PHE A 389      30.297 -25.682-107.474  1.00 96.61           C  
ATOM   2999  C   PHE A 389      28.971 -26.065-108.121  1.00 96.61           C  
ATOM   3000  CB  PHE A 389      31.419 -26.580-108.005  1.00 96.61           C  
ATOM   3001  O   PHE A 389      28.948 -26.612-109.226  1.00 96.61           O  
ATOM   3002  CG  PHE A 389      32.778 -26.245-107.453  1.00 96.61           C  
ATOM   3003  CD1 PHE A 389      33.330 -24.984-107.644  1.00 96.61           C  
ATOM   3004  CD2 PHE A 389      33.504 -27.191-106.742  1.00 96.61           C  
ATOM   3005  CE1 PHE A 389      34.587 -24.671-107.134  1.00 96.61           C  
ATOM   3006  CE2 PHE A 389      34.762 -26.886-106.229  1.00 96.61           C  
ATOM   3007  CZ  PHE A 389      35.302 -25.625-106.427  1.00 96.61           C  
ATOM   3008  N   ASN A 390      27.805 -26.076-107.376  1.00 92.65           N  
ATOM   3009  CA  ASN A 390      26.486 -26.213-107.985  1.00 92.65           C  
ATOM   3010  C   ASN A 390      26.176 -25.046-108.919  1.00 92.65           C  
ATOM   3011  CB  ASN A 390      25.407 -26.331-106.907  1.00 92.65           C  
ATOM   3012  O   ASN A 390      25.300 -25.150-109.780  1.00 92.65           O  
ATOM   3013  CG  ASN A 390      25.392 -27.693-106.243  1.00 92.65           C  
ATOM   3014  ND2 ASN A 390      25.173 -27.712-104.934  1.00 92.65           N  
ATOM   3015  OD1 ASN A 390      25.576 -28.721-106.901  1.00 92.65           O  
ATOM   3016  N   GLN A 391      26.864 -24.004-108.706  1.00 90.92           N  
ATOM   3017  CA  GLN A 391      26.813 -22.812-109.547  1.00 90.92           C  
ATOM   3018  C   GLN A 391      28.189 -22.167-109.672  1.00 90.92           C  
ATOM   3019  CB  GLN A 391      25.807 -21.803-108.989  1.00 90.92           C  
ATOM   3020  O   GLN A 391      29.088 -22.452-108.879  1.00 90.92           O  
ATOM   3021  CG  GLN A 391      26.135 -21.325-107.581  1.00 90.92           C  
ATOM   3022  CD  GLN A 391      25.026 -20.486-106.973  1.00 90.92           C  
ATOM   3023  NE2 GLN A 391      25.344 -19.771-105.900  1.00 90.92           N  
ATOM   3024  OE1 GLN A 391      23.893 -20.479-107.467  1.00 90.92           O  
ATOM   3025  N   THR A 392      28.339 -21.376-110.780  1.00 93.59           N  
ATOM   3026  CA  THR A 392      29.585 -20.628-110.906  1.00 93.59           C  
ATOM   3027  C   THR A 392      29.833 -19.776-109.664  1.00 93.59           C  
ATOM   3028  CB  THR A 392      29.572 -19.727-112.155  1.00 93.59           C  
ATOM   3029  O   THR A 392      28.975 -18.984-109.268  1.00 93.59           O  
ATOM   3030  CG2 THR A 392      30.882 -18.959-112.293  1.00 93.59           C  
ATOM   3031  OG1 THR A 392      29.382 -20.539-113.320  1.00 93.59           O  
ATOM   3032  N   PRO A 393      30.992 -19.910-108.973  1.00 95.40           N  
ATOM   3033  CA  PRO A 393      31.300 -19.131-107.771  1.00 95.40           C  
ATOM   3034  C   PRO A 393      31.318 -17.627-108.031  1.00 95.40           C  
ATOM   3035  CB  PRO A 393      32.690 -19.633-107.372  1.00 95.40           C  
ATOM   3036  O   PRO A 393      31.741 -17.187-109.103  1.00 95.40           O  
ATOM   3037  CG  PRO A 393      32.766 -21.021-107.920  1.00 95.40           C  
ATOM   3038  CD  PRO A 393      32.008 -21.065-109.216  1.00 95.40           C  
ATOM   3039  N   THR A 394      30.807 -16.806-107.131  1.00 94.22           N  
ATOM   3040  CA  THR A 394      30.867 -15.349-107.146  1.00 94.22           C  
ATOM   3041  C   THR A 394      31.861 -14.838-106.106  1.00 94.22           C  
ATOM   3042  CB  THR A 394      29.482 -14.730-106.885  1.00 94.22           C  
ATOM   3043  O   THR A 394      32.203 -15.553-105.163  1.00 94.22           O  
ATOM   3044  CG2 THR A 394      28.476 -15.163-107.946  1.00 94.22           C  
ATOM   3045  OG1 THR A 394      29.013 -15.151-105.597  1.00 94.22           O  
ATOM   3046  N   GLY A 395      32.457 -13.602-106.284  1.00 93.13           N  
ATOM   3047  CA  GLY A 395      33.366 -12.989-105.328  1.00 93.13           C  
ATOM   3048  C   GLY A 395      34.768 -13.566-105.383  1.00 93.13           C  
ATOM   3049  O   GLY A 395      35.532 -13.449-104.421  1.00 93.13           O  
ATOM   3050  N   VAL A 396      35.027 -14.327-106.449  1.00 97.09           N  
ATOM   3051  CA  VAL A 396      36.355 -14.909-106.608  1.00 97.09           C  
ATOM   3052  C   VAL A 396      37.092 -14.213-107.749  1.00 97.09           C  
ATOM   3053  CB  VAL A 396      36.280 -16.430-106.871  1.00 97.09           C  
ATOM   3054  O   VAL A 396      36.475 -13.523-108.565  1.00 97.09           O  
ATOM   3055  CG1 VAL A 396      35.626 -17.151-105.694  1.00 97.09           C  
ATOM   3056  CG2 VAL A 396      35.516 -16.710-108.164  1.00 97.09           C  
ATOM   3057  N   THR A 397      38.389 -14.330-107.730  1.00 98.00           N  
ATOM   3058  CA  THR A 397      39.256 -13.829-108.789  1.00 98.00           C  
ATOM   3059  C   THR A 397      39.830 -14.981-109.611  1.00 98.00           C  
ATOM   3060  CB  THR A 397      40.408 -12.982-108.216  1.00 98.00           C  
ATOM   3061  O   THR A 397      40.422 -15.909-109.058  1.00 98.00           O  
ATOM   3062  CG2 THR A 397      41.267 -12.395-109.330  1.00 98.00           C  
ATOM   3063  OG1 THR A 397      39.861 -11.912-107.433  1.00 98.00           O  
ATOM   3064  N   LEU A 398      39.672 -14.888-110.933  1.00 97.73           N  
ATOM   3065  CA  LEU A 398      40.158 -15.946-111.813  1.00 97.73           C  
ATOM   3066  C   LEU A 398      41.504 -15.572-112.423  1.00 97.73           C  
ATOM   3067  CB  LEU A 398      39.141 -16.229-112.923  1.00 97.73           C  
ATOM   3068  O   LEU A 398      41.748 -14.402-112.727  1.00 97.73           O  
ATOM   3069  CG  LEU A 398      37.781 -16.763-112.476  1.00 97.73           C  
ATOM   3070  CD1 LEU A 398      36.845 -16.898-113.673  1.00 97.73           C  
ATOM   3071  CD2 LEU A 398      37.939 -18.102-111.761  1.00 97.73           C  
ATOM   3072  N   ASN A 399      42.432 -16.539-112.498  1.00 96.99           N  
ATOM   3073  CA  ASN A 399      43.692 -16.504-113.234  1.00 96.99           C  
ATOM   3074  C   ASN A 399      44.591 -15.370-112.752  1.00 96.99           C  
ATOM   3075  CB  ASN A 399      43.432 -16.375-114.736  1.00 96.99           C  
ATOM   3076  O   ASN A 399      45.317 -14.767-113.545  1.00 96.99           O  
ATOM   3077  CG  ASN A 399      42.656 -17.550-115.298  1.00 96.99           C  
ATOM   3078  ND2 ASN A 399      41.726 -17.267-116.203  1.00 96.99           N  
ATOM   3079  OD1 ASN A 399      42.889 -18.701-114.922  1.00 96.99           O  
ATOM   3080  N   ASN A 400      44.453 -15.009-111.537  1.00 96.19           N  
ATOM   3081  CA  ASN A 400      45.289 -13.991-110.908  1.00 96.19           C  
ATOM   3082  C   ASN A 400      45.501 -14.279-109.425  1.00 96.19           C  
ATOM   3083  CB  ASN A 400      44.677 -12.601-111.098  1.00 96.19           C  
ATOM   3084  O   ASN A 400      45.338 -13.390-108.587  1.00 96.19           O  
ATOM   3085  CG  ASN A 400      45.669 -11.486-110.833  1.00 96.19           C  
ATOM   3086  ND2 ASN A 400      45.162 -10.323-110.442  1.00 96.19           N  
ATOM   3087  OD1 ASN A 400      46.880 -11.668-110.978  1.00 96.19           O  
ATOM   3088  N   GLY A 401      45.883 -15.517-109.164  1.00 95.41           N  
ATOM   3089  CA  GLY A 401      46.101 -15.914-107.782  1.00 95.41           C  
ATOM   3090  C   GLY A 401      47.562 -15.884-107.376  1.00 95.41           C  
ATOM   3091  O   GLY A 401      48.449 -15.817-108.231  1.00 95.41           O  
ATOM   3092  N   VAL A 402      47.845 -15.862-106.030  1.00 93.72           N  
ATOM   3093  CA  VAL A 402      49.184 -15.948-105.457  1.00 93.72           C  
ATOM   3094  C   VAL A 402      49.624 -17.409-105.386  1.00 93.72           C  
ATOM   3095  CB  VAL A 402      49.244 -15.305-104.053  1.00 93.72           C  
ATOM   3096  O   VAL A 402      48.957 -18.234-104.756  1.00 93.72           O  
ATOM   3097  CG1 VAL A 402      50.661 -15.370-103.488  1.00 93.72           C  
ATOM   3098  CG2 VAL A 402      48.753 -13.859-104.108  1.00 93.72           C  
ATOM   3099  N   THR A 403      50.739 -17.721-106.052  1.00 92.33           N  
ATOM   3100  CA  THR A 403      51.186 -19.107-106.124  1.00 92.33           C  
ATOM   3101  C   THR A 403      52.558 -19.268-105.476  1.00 92.33           C  
ATOM   3102  CB  THR A 403      51.243 -19.599-107.583  1.00 92.33           C  
ATOM   3103  O   THR A 403      53.340 -18.317-105.423  1.00 92.33           O  
ATOM   3104  CG2 THR A 403      49.896 -19.427-108.275  1.00 92.33           C  
ATOM   3105  OG1 THR A 403      52.234 -18.850-108.295  1.00 92.33           O  
ATOM   3106  N   ALA A 404      52.855 -20.466-104.884  1.00 89.57           N  
ATOM   3107  CA  ALA A 404      54.137 -20.797-104.266  1.00 89.57           C  
ATOM   3108  C   ALA A 404      55.195 -21.093-105.325  1.00 89.57           C  
ATOM   3109  CB  ALA A 404      53.982 -21.990-103.327  1.00 89.57           C  
ATOM   3110  O   ALA A 404      56.395 -20.989-105.059  1.00 89.57           O  
ATOM   3111  N   PHE A 405      54.786 -21.322-106.502  1.00 83.83           N  
ATOM   3112  CA  PHE A 405      55.658 -21.712-107.603  1.00 83.83           C  
ATOM   3113  C   PHE A 405      55.455 -20.797-108.805  1.00 83.83           C  
ATOM   3114  CB  PHE A 405      55.402 -23.169-108.003  1.00 83.83           C  
ATOM   3115  O   PHE A 405      54.900 -21.216-109.823  1.00 83.83           O  
ATOM   3116  CG  PHE A 405      56.128 -24.169-107.145  1.00 83.83           C  
ATOM   3117  CD1 PHE A 405      57.339 -24.711-107.556  1.00 83.83           C  
ATOM   3118  CD2 PHE A 405      55.597 -24.570-105.925  1.00 83.83           C  
ATOM   3119  CE1 PHE A 405      58.013 -25.637-106.764  1.00 83.83           C  
ATOM   3120  CE2 PHE A 405      56.265 -25.496-105.128  1.00 83.83           C  
ATOM   3121  CZ  PHE A 405      57.472 -26.029-105.550  1.00 83.83           C  
ATOM   3122  N   PRO A 406      56.016 -19.594-108.808  1.00 83.02           N  
ATOM   3123  CA  PRO A 406      55.749 -18.611-109.862  1.00 83.02           C  
ATOM   3124  C   PRO A 406      56.600 -18.840-111.109  1.00 83.02           C  
ATOM   3125  CB  PRO A 406      56.101 -17.278-109.198  1.00 83.02           C  
ATOM   3126  O   PRO A 406      56.245 -18.377-112.196  1.00 83.02           O  
ATOM   3127  CG  PRO A 406      57.060 -17.635-108.108  1.00 83.02           C  
ATOM   3128  CD  PRO A 406      56.708 -19.002-107.593  1.00 83.02           C  
ATOM   3129  N   TYR A 407      57.686 -19.625-110.959  1.00 83.06           N  
ATOM   3130  CA  TYR A 407      58.582 -19.892-112.078  1.00 83.06           C  
ATOM   3131  C   TYR A 407      58.765 -21.391-112.283  1.00 83.06           C  
ATOM   3132  CB  TYR A 407      59.942 -19.226-111.848  1.00 83.06           C  
ATOM   3133  O   TYR A 407      58.670 -22.171-111.333  1.00 83.06           O  
ATOM   3134  CG  TYR A 407      59.864 -17.729-111.685  1.00 83.06           C  
ATOM   3135  CD1 TYR A 407      59.853 -16.887-112.795  1.00 83.06           C  
ATOM   3136  CD2 TYR A 407      59.802 -17.151-110.422  1.00 83.06           C  
ATOM   3137  CE1 TYR A 407      59.784 -15.505-112.650  1.00 83.06           C  
ATOM   3138  CE2 TYR A 407      59.732 -15.769-110.265  1.00 83.06           C  
ATOM   3139  OH  TYR A 407      59.654 -13.589-111.233  1.00 83.06           O  
ATOM   3140  CZ  TYR A 407      59.723 -14.957-111.383  1.00 83.06           C  
ATOM   3141  N   TYR A 408      59.020 -21.736-113.495  1.00 79.63           N  
ATOM   3142  CA  TYR A 408      59.391 -23.108-113.823  1.00 79.63           C  
ATOM   3143  C   TYR A 408      60.719 -23.483-113.176  1.00 79.63           C  
ATOM   3144  CB  TYR A 408      59.479 -23.293-115.340  1.00 79.63           C  
ATOM   3145  O   TYR A 408      61.677 -22.707-113.215  1.00 79.63           O  
ATOM   3146  CG  TYR A 408      59.894 -24.683-115.760  1.00 79.63           C  
ATOM   3147  CD1 TYR A 408      61.010 -24.884-116.570  1.00 79.63           C  
ATOM   3148  CD2 TYR A 408      59.170 -25.797-115.348  1.00 79.63           C  
ATOM   3149  CE1 TYR A 408      61.394 -26.162-116.959  1.00 79.63           C  
ATOM   3150  CE2 TYR A 408      59.544 -27.080-115.733  1.00 79.63           C  
ATOM   3151  OH  TYR A 408      61.032 -28.520-116.920  1.00 79.63           O  
ATOM   3152  CZ  TYR A 408      60.656 -27.252-116.537  1.00 79.63           C  
ATOM   3153  N   GLU A 409      60.809 -24.659-112.552  1.00 73.12           N  
ATOM   3154  CA  GLU A 409      61.874 -25.105-111.658  1.00 73.12           C  
ATOM   3155  C   GLU A 409      63.203 -25.226-112.398  1.00 73.12           C  
ATOM   3156  CB  GLU A 409      61.507 -26.443-111.011  1.00 73.12           C  
ATOM   3157  O   GLU A 409      64.269 -25.074-111.799  1.00 73.12           O  
ATOM   3158  CG  GLU A 409      60.354 -26.353-110.023  1.00 73.12           C  
ATOM   3159  CD  GLU A 409      59.677 -27.690-109.768  1.00 73.12           C  
ATOM   3160  OE1 GLU A 409      58.869 -27.790-108.816  1.00 73.12           O  
ATOM   3161  OE2 GLU A 409      59.957 -28.646-110.524  1.00 73.12           O  
ATOM   3162  N   HIS A 410      63.179 -25.341-113.728  1.00 74.29           N  
ATOM   3163  CA  HIS A 410      64.418 -25.598-114.451  1.00 74.29           C  
ATOM   3164  C   HIS A 410      64.713 -24.485-115.452  1.00 74.29           C  
ATOM   3165  CB  HIS A 410      64.350 -26.946-115.171  1.00 74.29           C  
ATOM   3166  O   HIS A 410      65.568 -24.641-116.326  1.00 74.29           O  
ATOM   3167  CG  HIS A 410      64.148 -28.108-114.250  1.00 74.29           C  
ATOM   3168  CD2 HIS A 410      63.091 -28.937-114.084  1.00 74.29           C  
ATOM   3169  ND1 HIS A 410      65.111 -28.525-113.357  1.00 74.29           N  
ATOM   3170  CE1 HIS A 410      64.654 -29.564-112.680  1.00 74.29           C  
ATOM   3171  NE2 HIS A 410      63.430 -29.835-113.102  1.00 74.29           N  
ATOM   3172  N   GLY A 411      64.053 -23.305-115.231  1.00 69.59           N  
ATOM   3173  CA  GLY A 411      64.253 -22.151-116.093  1.00 69.59           C  
ATOM   3174  C   GLY A 411      63.721 -20.862-115.496  1.00 69.59           C  
ATOM   3175  O   GLY A 411      63.351 -20.822-114.321  1.00 69.59           O  
ATOM   3176  N   ASN A 412      63.884 -19.716-116.270  1.00 76.46           N  
ATOM   3177  CA  ASN A 412      63.465 -18.394-115.817  1.00 76.46           C  
ATOM   3178  C   ASN A 412      62.091 -18.022-116.368  1.00 76.46           C  
ATOM   3179  CB  ASN A 412      64.500 -17.338-116.213  1.00 76.46           C  
ATOM   3180  O   ASN A 412      61.615 -16.904-116.158  1.00 76.46           O  
ATOM   3181  CG  ASN A 412      65.725 -17.358-115.321  1.00 76.46           C  
ATOM   3182  ND2 ASN A 412      66.802 -16.730-115.779  1.00 76.46           N  
ATOM   3183  OD1 ASN A 412      65.705 -17.932-114.230  1.00 76.46           O  
ATOM   3184  N   ASP A 413      61.375 -19.041-116.978  1.00 83.61           N  
ATOM   3185  CA  ASP A 413      60.069 -18.715-117.542  1.00 83.61           C  
ATOM   3186  C   ASP A 413      59.004 -18.638-116.451  1.00 83.61           C  
ATOM   3187  CB  ASP A 413      59.668 -19.750-118.596  1.00 83.61           C  
ATOM   3188  O   ASP A 413      58.877 -19.550-115.632  1.00 83.61           O  
ATOM   3189  CG  ASP A 413      60.592 -19.758-119.800  1.00 83.61           C  
ATOM   3190  OD1 ASP A 413      60.866 -18.678-120.366  1.00 83.61           O  
ATOM   3191  OD2 ASP A 413      61.048 -20.855-120.189  1.00 83.61           O  
ATOM   3192  N   ALA A 414      58.265 -17.577-116.477  1.00 88.16           N  
ATOM   3193  CA  ALA A 414      57.160 -17.431-115.533  1.00 88.16           C  
ATOM   3194  C   ALA A 414      56.027 -18.398-115.863  1.00 88.16           C  
ATOM   3195  CB  ALA A 414      56.646 -15.993-115.533  1.00 88.16           C  
ATOM   3196  O   ALA A 414      55.648 -18.547-117.027  1.00 88.16           O  
ATOM   3197  N   ASN A 415      55.568 -19.043-114.819  1.00 92.28           N  
ATOM   3198  CA  ASN A 415      54.342 -19.811-115.003  1.00 92.28           C  
ATOM   3199  C   ASN A 415      53.148 -18.902-115.281  1.00 92.28           C  
ATOM   3200  CB  ASN A 415      54.068 -20.687-113.779  1.00 92.28           C  
ATOM   3201  O   ASN A 415      53.148 -17.733-114.893  1.00 92.28           O  
ATOM   3202  CG  ASN A 415      55.070 -21.815-113.633  1.00 92.28           C  
ATOM   3203  ND2 ASN A 415      55.318 -22.233-112.396  1.00 92.28           N  
ATOM   3204  OD1 ASN A 415      55.618 -22.308-114.623  1.00 92.28           O  
ATOM   3205  N   VAL A 416      52.213 -19.426-115.997  1.00 94.43           N  
ATOM   3206  CA  VAL A 416      51.076 -18.637-116.459  1.00 94.43           C  
ATOM   3207  C   VAL A 416      49.785 -19.185-115.853  1.00 94.43           C  
ATOM   3208  CB  VAL A 416      50.978 -18.628-118.001  1.00 94.43           C  
ATOM   3209  O   VAL A 416      49.601 -20.402-115.768  1.00 94.43           O  
ATOM   3210  CG1 VAL A 416      49.736 -17.867-118.459  1.00 94.43           C  
ATOM   3211  CG2 VAL A 416      52.238 -18.016-118.611  1.00 94.43           C  
ATOM   3212  N   GLN A 417      48.923 -18.262-115.422  1.00 95.10           N  
ATOM   3213  CA  GLN A 417      47.570 -18.605-114.996  1.00 95.10           C  
ATOM   3214  C   GLN A 417      46.541 -18.183-116.041  1.00 95.10           C  
ATOM   3215  CB  GLN A 417      47.248 -17.954-113.650  1.00 95.10           C  
ATOM   3216  O   GLN A 417      46.248 -16.995-116.188  1.00 95.10           O  
ATOM   3217  CG  GLN A 417      48.195 -18.360-112.529  1.00 95.10           C  
ATOM   3218  CD  GLN A 417      47.861 -17.693-111.208  1.00 95.10           C  
ATOM   3219  NE2 GLN A 417      48.830 -16.986-110.638  1.00 95.10           N  
ATOM   3220  OE1 GLN A 417      46.739 -17.812-110.704  1.00 95.10           O  
ATOM   3221  N   SER A 418      45.986 -19.212-116.740  1.00 96.07           N  
ATOM   3222  CA  SER A 418      44.987 -18.965-117.774  1.00 96.07           C  
ATOM   3223  C   SER A 418      44.073 -20.172-117.959  1.00 96.07           C  
ATOM   3224  CB  SER A 418      45.663 -18.621-119.101  1.00 96.07           C  
ATOM   3225  O   SER A 418      44.436 -21.293-117.597  1.00 96.07           O  
ATOM   3226  OG  SER A 418      46.362 -19.741-119.616  1.00 96.07           O  
ATOM   3227  N   GLY A 419      42.871 -19.923-118.523  1.00 94.40           N  
ATOM   3228  CA  GLY A 419      41.916 -20.990-118.776  1.00 94.40           C  
ATOM   3229  C   GLY A 419      40.653 -20.869-117.945  1.00 94.40           C  
ATOM   3230  O   GLY A 419      40.628 -20.151-116.943  1.00 94.40           O  
ATOM   3231  N   PRO A 420      39.679 -21.584-118.378  1.00 95.91           N  
ATOM   3232  CA  PRO A 420      38.393 -21.469-117.686  1.00 95.91           C  
ATOM   3233  C   PRO A 420      38.138 -22.625-116.720  1.00 95.91           C  
ATOM   3234  CB  PRO A 420      37.375 -21.478-118.828  1.00 95.91           C  
ATOM   3235  O   PRO A 420      38.889 -23.604-116.712  1.00 95.91           O  
ATOM   3236  CG  PRO A 420      37.967 -22.383-119.860  1.00 95.91           C  
ATOM   3237  CD  PRO A 420      39.457 -22.193-119.864  1.00 95.91           C  
ATOM   3238  N   PHE A 421      37.273 -22.406-115.856  1.00 96.74           N  
ATOM   3239  CA  PHE A 421      36.616 -23.478-115.118  1.00 96.74           C  
ATOM   3240  C   PHE A 421      35.241 -23.775-115.705  1.00 96.74           C  
ATOM   3241  CB  PHE A 421      36.486 -23.110-113.637  1.00 96.74           C  
ATOM   3242  O   PHE A 421      34.423 -22.868-115.875  1.00 96.74           O  
ATOM   3243  CG  PHE A 421      37.787 -23.152-112.884  1.00 96.74           C  
ATOM   3244  CD1 PHE A 421      38.236 -24.336-112.310  1.00 96.74           C  
ATOM   3245  CD2 PHE A 421      38.563 -22.009-112.749  1.00 96.74           C  
ATOM   3246  CE1 PHE A 421      39.441 -24.378-111.612  1.00 96.74           C  
ATOM   3247  CE2 PHE A 421      39.768 -22.042-112.054  1.00 96.74           C  
ATOM   3248  CZ  PHE A 421      40.206 -23.228-111.486  1.00 96.74           C  
ATOM   3249  N   GLY A 422      35.102 -25.035-116.100  1.00 96.10           N  
ATOM   3250  CA  GLY A 422      33.739 -25.467-116.370  1.00 96.10           C  
ATOM   3251  C   GLY A 422      33.039 -26.031-115.148  1.00 96.10           C  
ATOM   3252  O   GLY A 422      33.689 -26.550-114.238  1.00 96.10           O  
ATOM   3253  N   TYR A 423      31.671 -25.918-115.124  1.00 96.00           N  
ATOM   3254  CA  TYR A 423      30.918 -26.394-113.969  1.00 96.00           C  
ATOM   3255  C   TYR A 423      29.797 -27.333-114.397  1.00 96.00           C  
ATOM   3256  CB  TYR A 423      30.339 -25.215-113.180  1.00 96.00           C  
ATOM   3257  O   TYR A 423      28.979 -26.984-115.251  1.00 96.00           O  
ATOM   3258  CG  TYR A 423      31.375 -24.206-112.749  1.00 96.00           C  
ATOM   3259  CD1 TYR A 423      32.143 -24.413-111.604  1.00 96.00           C  
ATOM   3260  CD2 TYR A 423      31.588 -23.045-113.483  1.00 96.00           C  
ATOM   3261  CE1 TYR A 423      33.097 -23.485-111.201  1.00 96.00           C  
ATOM   3262  CE2 TYR A 423      32.540 -22.109-113.089  1.00 96.00           C  
ATOM   3263  OH  TYR A 423      34.233 -21.417-111.555  1.00 96.00           O  
ATOM   3264  CZ  TYR A 423      33.289 -22.339-111.948  1.00 96.00           C  
ATOM   3265  N   ALA A 424      29.821 -28.514-113.828  1.00 95.50           N  
ATOM   3266  CA  ALA A 424      28.741 -29.468-114.070  1.00 95.50           C  
ATOM   3267  C   ALA A 424      28.557 -30.402-112.877  1.00 95.50           C  
ATOM   3268  CB  ALA A 424      29.018 -30.276-115.335  1.00 95.50           C  
ATOM   3269  O   ALA A 424      29.533 -30.931-112.338  1.00 95.50           O  
ATOM   3270  N   ASN A 425      27.226 -30.604-112.432  1.00 94.67           N  
ATOM   3271  CA  ASN A 425      26.845 -31.581-111.418  1.00 94.67           C  
ATOM   3272  C   ASN A 425      27.613 -31.366-110.117  1.00 94.67           C  
ATOM   3273  CB  ASN A 425      27.064 -33.005-111.934  1.00 94.67           C  
ATOM   3274  O   ASN A 425      28.135 -32.318-109.534  1.00 94.67           O  
ATOM   3275  CG  ASN A 425      26.194 -33.331-113.133  1.00 94.67           C  
ATOM   3276  ND2 ASN A 425      26.763 -34.039-114.101  1.00 94.67           N  
ATOM   3277  OD1 ASN A 425      25.022 -32.949-113.187  1.00 94.67           O  
ATOM   3278  N   GLY A 426      27.842 -30.053-109.754  1.00 95.20           N  
ATOM   3279  CA  GLY A 426      28.484 -29.761-108.483  1.00 95.20           C  
ATOM   3280  C   GLY A 426      29.991 -29.946-108.518  1.00 95.20           C  
ATOM   3281  O   GLY A 426      30.615 -30.199-107.486  1.00 95.20           O  
ATOM   3282  N   ILE A 427      30.557 -29.921-109.760  1.00 97.80           N  
ATOM   3283  CA  ILE A 427      31.987 -30.146-109.947  1.00 97.80           C  
ATOM   3284  C   ILE A 427      32.571 -29.048-110.833  1.00 97.80           C  
ATOM   3285  CB  ILE A 427      32.264 -31.536-110.563  1.00 97.80           C  
ATOM   3286  O   ILE A 427      31.933 -28.611-111.793  1.00 97.80           O  
ATOM   3287  CG1 ILE A 427      31.736 -32.643-109.643  1.00 97.80           C  
ATOM   3288  CG2 ILE A 427      33.761 -31.718-110.833  1.00 97.80           C  
ATOM   3289  CD1 ILE A 427      31.710 -34.022-110.286  1.00 97.80           C  
ATOM   3290  N   ALA A 428      33.735 -28.583-110.424  1.00 97.91           N  
ATOM   3291  CA  ALA A 428      34.485 -27.678-111.293  1.00 97.91           C  
ATOM   3292  C   ALA A 428      35.506 -28.443-112.132  1.00 97.91           C  
ATOM   3293  CB  ALA A 428      35.179 -26.599-110.467  1.00 97.91           C  
ATOM   3294  O   ALA A 428      36.213 -29.312-111.617  1.00 97.91           O  
ATOM   3295  N   TYR A 429      35.529 -28.081-113.442  1.00 96.99           N  
ATOM   3296  CA  TYR A 429      36.441 -28.720-114.385  1.00 96.99           C  
ATOM   3297  C   TYR A 429      37.461 -27.721-114.920  1.00 96.99           C  
ATOM   3298  CB  TYR A 429      35.663 -29.345-115.548  1.00 96.99           C  
ATOM   3299  O   TYR A 429      37.161 -26.949-115.834  1.00 96.99           O  
ATOM   3300  CG  TYR A 429      34.738 -30.462-115.128  1.00 96.99           C  
ATOM   3301  CD1 TYR A 429      35.185 -31.780-115.079  1.00 96.99           C  
ATOM   3302  CD2 TYR A 429      33.416 -30.201-114.780  1.00 96.99           C  
ATOM   3303  CE1 TYR A 429      34.335 -32.813-114.695  1.00 96.99           C  
ATOM   3304  CE2 TYR A 429      32.559 -31.226-114.394  1.00 96.99           C  
ATOM   3305  OH  TYR A 429      32.182 -33.545-113.974  1.00 96.99           O  
ATOM   3306  CZ  TYR A 429      33.027 -32.526-114.354  1.00 96.99           C  
ATOM   3307  N   PRO A 430      38.650 -27.719-114.279  1.00 96.84           N  
ATOM   3308  CA  PRO A 430      39.681 -26.835-114.826  1.00 96.84           C  
ATOM   3309  C   PRO A 430      40.162 -27.271-116.208  1.00 96.84           C  
ATOM   3310  CB  PRO A 430      40.812 -26.934-113.799  1.00 96.84           C  
ATOM   3311  O   PRO A 430      40.392 -28.461-116.438  1.00 96.84           O  
ATOM   3312  CG  PRO A 430      40.626 -28.271-113.154  1.00 96.84           C  
ATOM   3313  CD  PRO A 430      39.163 -28.608-113.170  1.00 96.84           C  
ATOM   3314  N   SER A 431      40.214 -26.305-117.103  1.00 94.33           N  
ATOM   3315  CA  SER A 431      40.696 -26.566-118.456  1.00 94.33           C  
ATOM   3316  C   SER A 431      41.986 -25.803-118.741  1.00 94.33           C  
ATOM   3317  CB  SER A 431      39.632 -26.185-119.486  1.00 94.33           C  
ATOM   3318  O   SER A 431      41.990 -24.571-118.773  1.00 94.33           O  
ATOM   3319  OG  SER A 431      40.030 -26.576-120.789  1.00 94.33           O  
ATOM   3320  N   THR A 432      43.015 -26.520-118.919  1.00 90.81           N  
ATOM   3321  CA  THR A 432      44.331 -25.935-119.148  1.00 90.81           C  
ATOM   3322  C   THR A 432      44.572 -25.711-120.638  1.00 90.81           C  
ATOM   3323  CB  THR A 432      45.447 -26.827-118.574  1.00 90.81           C  
ATOM   3324  O   THR A 432      44.354 -26.614-121.449  1.00 90.81           O  
ATOM   3325  CG2 THR A 432      46.816 -26.183-118.758  1.00 90.81           C  
ATOM   3326  OG1 THR A 432      45.213 -27.033-117.174  1.00 90.81           O  
ATOM   3327  N   GLU A 433      44.897 -24.443-121.004  1.00 87.06           N  
ATOM   3328  CA  GLU A 433      45.349 -24.151-122.362  1.00 87.06           C  
ATOM   3329  C   GLU A 433      46.813 -24.539-122.551  1.00 87.06           C  
ATOM   3330  CB  GLU A 433      45.152 -22.667-122.686  1.00 87.06           C  
ATOM   3331  O   GLU A 433      47.709 -23.880-122.020  1.00 87.06           O  
ATOM   3332  CG  GLU A 433      43.696 -22.226-122.686  1.00 87.06           C  
ATOM   3333  CD  GLU A 433      43.517 -20.749-123.003  1.00 87.06           C  
ATOM   3334  OE1 GLU A 433      42.359 -20.276-123.051  1.00 87.06           O  
ATOM   3335  OE2 GLU A 433      44.542 -20.062-123.206  1.00 87.06           O  
ATOM   3336  N   ARG A 434      47.089 -25.561-123.331  1.00 88.08           N  
ATOM   3337  CA  ARG A 434      48.431 -26.121-123.446  1.00 88.08           C  
ATOM   3338  C   ARG A 434      49.129 -25.615-124.705  1.00 88.08           C  
ATOM   3339  CB  ARG A 434      48.377 -27.650-123.455  1.00 88.08           C  
ATOM   3340  O   ARG A 434      48.516 -25.536-125.772  1.00 88.08           O  
ATOM   3341  CG  ARG A 434      47.841 -28.255-122.168  1.00 88.08           C  
ATOM   3342  CD  ARG A 434      47.974 -29.771-122.159  1.00 88.08           C  
ATOM   3343  NE  ARG A 434      47.582 -30.340-120.873  1.00 88.08           N  
ATOM   3344  NH1 ARG A 434      49.742 -30.611-120.099  1.00 88.08           N  
ATOM   3345  NH2 ARG A 434      47.964 -31.230-118.790  1.00 88.08           N  
ATOM   3346  CZ  ARG A 434      48.430 -30.727-119.924  1.00 88.08           C  
ATOM   3347  N   THR A 435      50.470 -25.145-124.554  1.00 88.25           N  
ATOM   3348  CA  THR A 435      51.357 -24.714-125.629  1.00 88.25           C  
ATOM   3349  C   THR A 435      52.716 -25.401-125.518  1.00 88.25           C  
ATOM   3350  CB  THR A 435      51.550 -23.185-125.615  1.00 88.25           C  
ATOM   3351  O   THR A 435      53.021 -26.023-124.499  1.00 88.25           O  
ATOM   3352  CG2 THR A 435      50.208 -22.462-125.601  1.00 88.25           C  
ATOM   3353  OG1 THR A 435      52.292 -22.814-124.446  1.00 88.25           O  
ATOM   3354  N   ALA A 436      53.434 -25.442-126.646  1.00 89.36           N  
ATOM   3355  CA  ALA A 436      54.755 -26.065-126.662  1.00 89.36           C  
ATOM   3356  C   ALA A 436      55.750 -25.258-125.833  1.00 89.36           C  
ATOM   3357  CB  ALA A 436      55.257 -26.210-128.097  1.00 89.36           C  
ATOM   3358  O   ALA A 436      56.943 -25.573-125.806  1.00 89.36           O  
ATOM   3359  N   SER A 437      55.280 -24.330-124.944  1.00 89.00           N  
ATOM   3360  CA  SER A 437      56.140 -23.500-124.107  1.00 89.00           C  
ATOM   3361  C   SER A 437      56.643 -24.275-122.893  1.00 89.00           C  
ATOM   3362  CB  SER A 437      55.395 -22.246-123.649  1.00 89.00           C  
ATOM   3363  O   SER A 437      56.007 -25.239-122.459  1.00 89.00           O  
ATOM   3364  OG  SER A 437      55.061 -21.427-124.756  1.00 89.00           O  
ATOM   3365  N   ASN A 438      57.816 -23.914-122.397  1.00 88.35           N  
ATOM   3366  CA  ASN A 438      58.468 -24.581-121.275  1.00 88.35           C  
ATOM   3367  C   ASN A 438      58.087 -23.939-119.943  1.00 88.35           C  
ATOM   3368  CB  ASN A 438      59.988 -24.571-121.453  1.00 88.35           C  
ATOM   3369  O   ASN A 438      58.952 -23.444-119.218  1.00 88.35           O  
ATOM   3370  CG  ASN A 438      60.669 -25.715-120.729  1.00 88.35           C  
ATOM   3371  ND2 ASN A 438      61.990 -25.643-120.615  1.00 88.35           N  
ATOM   3372  OD1 ASN A 438      60.014 -26.657-120.277  1.00 88.35           O  
ATOM   3373  N   TYR A 439      56.823 -23.897-119.632  1.00 90.76           N  
ATOM   3374  CA  TYR A 439      56.301 -23.412-118.359  1.00 90.76           C  
ATOM   3375  C   TYR A 439      54.985 -24.098-118.013  1.00 90.76           C  
ATOM   3376  CB  TYR A 439      56.104 -21.894-118.402  1.00 90.76           C  
ATOM   3377  O   TYR A 439      54.361 -24.726-118.872  1.00 90.76           O  
ATOM   3378  CG  TYR A 439      55.139 -21.436-119.469  1.00 90.76           C  
ATOM   3379  CD1 TYR A 439      55.599 -20.851-120.646  1.00 90.76           C  
ATOM   3380  CD2 TYR A 439      53.767 -21.589-119.302  1.00 90.76           C  
ATOM   3381  CE1 TYR A 439      54.714 -20.426-121.631  1.00 90.76           C  
ATOM   3382  CE2 TYR A 439      52.872 -21.169-120.281  1.00 90.76           C  
ATOM   3383  OH  TYR A 439      52.474 -20.171-122.413  1.00 90.76           O  
ATOM   3384  CZ  TYR A 439      53.355 -20.590-121.440  1.00 90.76           C  
ATOM   3385  N   TRP A 440      54.644 -23.929-116.731  1.00 92.48           N  
ATOM   3386  CA  TRP A 440      53.346 -24.404-116.263  1.00 92.48           C  
ATOM   3387  C   TRP A 440      52.255 -23.377-116.546  1.00 92.48           C  
ATOM   3388  CB  TRP A 440      53.395 -24.716-114.764  1.00 92.48           C  
ATOM   3389  O   TRP A 440      52.474 -22.172-116.396  1.00 92.48           O  
ATOM   3390  CG  TRP A 440      54.338 -25.823-114.402  1.00 92.48           C  
ATOM   3391  CD1 TRP A 440      55.671 -25.709-114.119  1.00 92.48           C  
ATOM   3392  CD2 TRP A 440      54.021 -27.213-114.290  1.00 92.48           C  
ATOM   3393  CE2 TRP A 440      55.210 -27.886-113.934  1.00 92.48           C  
ATOM   3394  CE3 TRP A 440      52.843 -27.955-114.454  1.00 92.48           C  
ATOM   3395  NE1 TRP A 440      56.201 -26.947-113.836  1.00 92.48           N  
ATOM   3396  CH2 TRP A 440      54.090 -29.972-113.907  1.00 92.48           C  
ATOM   3397  CZ2 TRP A 440      55.256 -29.268-113.740  1.00 92.48           C  
ATOM   3398  CZ3 TRP A 440      52.891 -29.331-114.260  1.00 92.48           C  
ATOM   3399  N   ASN A 441      51.065 -23.863-117.034  1.00 94.42           N  
ATOM   3400  CA  ASN A 441      49.909 -23.021-117.322  1.00 94.42           C  
ATOM   3401  C   ASN A 441      48.603 -23.707-116.933  1.00 94.42           C  
ATOM   3402  CB  ASN A 441      49.884 -22.631-118.802  1.00 94.42           C  
ATOM   3403  O   ASN A 441      48.437 -24.908-117.159  1.00 94.42           O  
ATOM   3404  CG  ASN A 441      48.719 -21.724-119.148  1.00 94.42           C  
ATOM   3405  ND2 ASN A 441      48.189 -21.874-120.355  1.00 94.42           N  
ATOM   3406  OD1 ASN A 441      48.301 -20.895-118.336  1.00 94.42           O  
ATOM   3407  N   GLY A 442      47.733 -22.917-116.347  1.00 95.32           N  
ATOM   3408  CA  GLY A 442      46.417 -23.442-116.020  1.00 95.32           C  
ATOM   3409  C   GLY A 442      45.545 -22.445-115.281  1.00 95.32           C  
ATOM   3410  O   GLY A 442      46.021 -21.390-114.856  1.00 95.32           O  
ATOM   3411  N   PRO A 443      44.195 -22.845-115.157  1.00 97.28           N  
ATOM   3412  CA  PRO A 443      43.257 -21.953-114.472  1.00 97.28           C  
ATOM   3413  C   PRO A 443      43.513 -21.869-112.968  1.00 97.28           C  
ATOM   3414  CB  PRO A 443      41.894 -22.588-114.759  1.00 97.28           C  
ATOM   3415  O   PRO A 443      43.931 -22.853-112.355  1.00 97.28           O  
ATOM   3416  CG  PRO A 443      42.188 -24.035-114.988  1.00 97.28           C  
ATOM   3417  CD  PRO A 443      43.542 -24.152-115.625  1.00 97.28           C  
ATOM   3418  N   SER A 444      43.348 -20.689-112.398  1.00 97.76           N  
ATOM   3419  CA  SER A 444      43.405 -20.467-110.956  1.00 97.76           C  
ATOM   3420  C   SER A 444      42.170 -19.719-110.464  1.00 97.76           C  
ATOM   3421  CB  SER A 444      44.666 -19.686-110.583  1.00 97.76           C  
ATOM   3422  O   SER A 444      41.520 -19.008-111.233  1.00 97.76           O  
ATOM   3423  OG  SER A 444      44.609 -18.365-111.093  1.00 97.76           O  
ATOM   3424  N   MET A 445      41.852 -20.003-109.245  1.00 98.17           N  
ATOM   3425  CA  MET A 445      40.793 -19.293-108.532  1.00 98.17           C  
ATOM   3426  C   MET A 445      41.260 -18.873-107.142  1.00 98.17           C  
ATOM   3427  CB  MET A 445      39.540 -20.163-108.423  1.00 98.17           C  
ATOM   3428  O   MET A 445      41.934 -19.639-106.451  1.00 98.17           O  
ATOM   3429  CG  MET A 445      38.331 -19.431-107.865  1.00 98.17           C  
ATOM   3430  SD  MET A 445      36.869 -20.524-107.683  1.00 98.17           S  
ATOM   3431  CE  MET A 445      36.486 -20.839-109.427  1.00 98.17           C  
ATOM   3432  N   SER A 446      40.884 -17.541-106.789  1.00 98.18           N  
ATOM   3433  CA  SER A 446      41.292 -17.050-105.476  1.00 98.18           C  
ATOM   3434  C   SER A 446      40.192 -16.213-104.833  1.00 98.18           C  
ATOM   3435  CB  SER A 446      42.573 -16.223-105.589  1.00 98.18           C  
ATOM   3436  O   SER A 446      39.281 -15.744-105.517  1.00 98.18           O  
ATOM   3437  OG  SER A 446      42.372 -15.092-106.419  1.00 98.18           O  
ATOM   3438  N   GLY A 447      40.307 -16.119-103.517  1.00 97.59           N  
ATOM   3439  CA  GLY A 447      39.339 -15.363-102.738  1.00 97.59           C  
ATOM   3440  C   GLY A 447      39.891 -14.876-101.411  1.00 97.59           C  
ATOM   3441  O   GLY A 447      41.031 -15.184-101.056  1.00 97.59           O  
ATOM   3442  N   THR A 448      39.055 -14.061-100.752  1.00 97.70           N  
ATOM   3443  CA  THR A 448      39.431 -13.524 -99.449  1.00 97.70           C  
ATOM   3444  C   THR A 448      38.869 -14.390 -98.325  1.00 97.70           C  
ATOM   3445  CB  THR A 448      38.939 -12.074 -99.279  1.00 97.70           C  
ATOM   3446  O   THR A 448      37.851 -15.062 -98.501  1.00 97.70           O  
ATOM   3447  CG2 THR A 448      39.535 -11.163-100.347  1.00 97.70           C  
ATOM   3448  OG1 THR A 448      37.511 -12.045 -99.386  1.00 97.70           O  
ATOM   3449  N   ILE A 449      39.576 -14.434 -97.189  1.00 98.06           N  
ATOM   3450  CA  ILE A 449      39.120 -15.055 -95.950  1.00 98.06           C  
ATOM   3451  C   ILE A 449      38.903 -13.982 -94.885  1.00 98.06           C  
ATOM   3452  CB  ILE A 449      40.123 -16.116 -95.446  1.00 98.06           C  
ATOM   3453  O   ILE A 449      39.866 -13.409 -94.369  1.00 98.06           O  
ATOM   3454  CG1 ILE A 449      40.263 -17.248 -96.470  1.00 98.06           C  
ATOM   3455  CG2 ILE A 449      39.691 -16.663 -94.082  1.00 98.06           C  
ATOM   3456  CD1 ILE A 449      41.387 -18.227 -96.162  1.00 98.06           C  
ATOM   3457  N   PRO A 450      37.628 -13.776 -94.627  1.00 96.85           N  
ATOM   3458  CA  PRO A 450      37.374 -12.754 -93.609  1.00 96.85           C  
ATOM   3459  C   PRO A 450      37.810 -13.192 -92.212  1.00 96.85           C  
ATOM   3460  CB  PRO A 450      35.856 -12.563 -93.671  1.00 96.85           C  
ATOM   3461  O   PRO A 450      37.961 -14.388 -91.954  1.00 96.85           O  
ATOM   3462  CG  PRO A 450      35.331 -13.854 -94.209  1.00 96.85           C  
ATOM   3463  CD  PRO A 450      36.383 -14.470 -95.086  1.00 96.85           C  
ATOM   3464  N   LYS A 451      38.030 -12.244 -91.287  1.00 97.41           N  
ATOM   3465  CA  LYS A 451      38.316 -12.531 -89.884  1.00 97.41           C  
ATOM   3466  C   LYS A 451      37.145 -13.249 -89.221  1.00 97.41           C  
ATOM   3467  CB  LYS A 451      38.637 -11.241 -89.127  1.00 97.41           C  
ATOM   3468  O   LYS A 451      36.003 -13.132 -89.670  1.00 97.41           O  
ATOM   3469  CG  LYS A 451      39.904 -10.544 -89.601  1.00 97.41           C  
ATOM   3470  CD  LYS A 451      40.173  -9.274 -88.806  1.00 97.41           C  
ATOM   3471  CE  LYS A 451      41.420  -8.554 -89.305  1.00 97.41           C  
ATOM   3472  NZ  LYS A 451      41.648  -7.272 -88.576  1.00 97.41           N  
ATOM   3473  N   ASN A 452      37.453 -14.099 -88.149  1.00 96.25           N  
ATOM   3474  CA  ASN A 452      36.356 -14.734 -87.426  1.00 96.25           C  
ATOM   3475  C   ASN A 452      35.574 -13.722 -86.592  1.00 96.25           C  
ATOM   3476  CB  ASN A 452      36.881 -15.862 -86.536  1.00 96.25           C  
ATOM   3477  O   ASN A 452      35.856 -12.522 -86.640  1.00 96.25           O  
ATOM   3478  CG  ASN A 452      37.757 -15.355 -85.406  1.00 96.25           C  
ATOM   3479  ND2 ASN A 452      38.596 -16.231 -84.867  1.00 96.25           N  
ATOM   3480  OD1 ASN A 452      37.678 -14.186 -85.021  1.00 96.25           O  
ATOM   3481  N   SER A 453      34.522 -14.161 -85.980  1.00 93.57           N  
ATOM   3482  CA  SER A 453      33.590 -13.290 -85.270  1.00 93.57           C  
ATOM   3483  C   SER A 453      34.278 -12.570 -84.114  1.00 93.57           C  
ATOM   3484  CB  SER A 453      32.400 -14.093 -84.746  1.00 93.57           C  
ATOM   3485  O   SER A 453      33.783 -11.549 -83.631  1.00 93.57           O  
ATOM   3486  OG  SER A 453      32.835 -15.153 -83.912  1.00 93.57           O  
ATOM   3487  N   ASN A 454      35.494 -13.030 -83.635  1.00 91.78           N  
ATOM   3488  CA  ASN A 454      36.279 -12.380 -82.591  1.00 91.78           C  
ATOM   3489  C   ASN A 454      37.278 -11.386 -83.177  1.00 91.78           C  
ATOM   3490  CB  ASN A 454      37.006 -13.422 -81.738  1.00 91.78           C  
ATOM   3491  O   ASN A 454      38.118 -10.845 -82.456  1.00 91.78           O  
ATOM   3492  CG  ASN A 454      36.066 -14.192 -80.832  1.00 91.78           C  
ATOM   3493  ND2 ASN A 454      36.503 -15.363 -80.383  1.00 91.78           N  
ATOM   3494  OD1 ASN A 454      34.956 -13.740 -80.537  1.00 91.78           O  
ATOM   3495  N   GLY A 455      37.205 -11.216 -84.510  1.00 91.54           N  
ATOM   3496  CA  GLY A 455      38.086 -10.277 -85.186  1.00 91.54           C  
ATOM   3497  C   GLY A 455      39.480 -10.828 -85.417  1.00 91.54           C  
ATOM   3498  O   GLY A 455      40.420 -10.069 -85.663  1.00 91.54           O  
ATOM   3499  N   SER A 456      39.675 -12.117 -85.254  1.00 93.84           N  
ATOM   3500  CA  SER A 456      40.986 -12.747 -85.373  1.00 93.84           C  
ATOM   3501  C   SER A 456      41.179 -13.366 -86.753  1.00 93.84           C  
ATOM   3502  CB  SER A 456      41.166 -13.816 -84.295  1.00 93.84           C  
ATOM   3503  O   SER A 456      40.262 -13.988 -87.294  1.00 93.84           O  
ATOM   3504  OG  SER A 456      42.398 -14.497 -84.463  1.00 93.84           O  
ATOM   3505  N   ASN A 457      42.366 -13.280 -87.313  1.00 95.80           N  
ATOM   3506  CA  ASN A 457      42.794 -14.012 -88.501  1.00 95.80           C  
ATOM   3507  C   ASN A 457      43.962 -14.945 -88.192  1.00 95.80           C  
ATOM   3508  CB  ASN A 457      43.171 -13.042 -89.621  1.00 95.80           C  
ATOM   3509  O   ASN A 457      44.730 -15.302 -89.088  1.00 95.80           O  
ATOM   3510  CG  ASN A 457      44.239 -12.050 -89.202  1.00 95.80           C  
ATOM   3511  ND2 ASN A 457      44.555 -11.110 -90.084  1.00 95.80           N  
ATOM   3512  OD1 ASN A 457      44.777 -12.130 -88.094  1.00 95.80           O  
ATOM   3513  N   THR A 458      44.196 -15.213 -86.958  1.00 95.84           N  
ATOM   3514  CA  THR A 458      45.265 -16.107 -86.530  1.00 95.84           C  
ATOM   3515  C   THR A 458      44.696 -17.323 -85.804  1.00 95.84           C  
ATOM   3516  CB  THR A 458      46.268 -15.382 -85.614  1.00 95.84           C  
ATOM   3517  O   THR A 458      45.446 -18.123 -85.240  1.00 95.84           O  
ATOM   3518  CG2 THR A 458      46.875 -14.170 -86.313  1.00 95.84           C  
ATOM   3519  OG1 THR A 458      45.593 -14.947 -84.427  1.00 95.84           O  
ATOM   3520  N   ALA A 459      43.423 -17.442 -85.752  1.00 95.72           N  
ATOM   3521  CA  ALA A 459      42.750 -18.490 -84.987  1.00 95.72           C  
ATOM   3522  C   ALA A 459      42.928 -19.852 -85.650  1.00 95.72           C  
ATOM   3523  CB  ALA A 459      41.267 -18.166 -84.833  1.00 95.72           C  
ATOM   3524  O   ALA A 459      43.524 -19.953 -86.727  1.00 95.72           O  
ATOM   3525  N   ASN A 460      42.565 -20.880 -84.933  1.00 98.03           N  
ATOM   3526  CA  ASN A 460      42.550 -22.230 -85.487  1.00 98.03           C  
ATOM   3527  C   ASN A 460      41.668 -22.316 -86.729  1.00 98.03           C  
ATOM   3528  CB  ASN A 460      42.085 -23.238 -84.434  1.00 98.03           C  
ATOM   3529  O   ASN A 460      40.611 -21.686 -86.789  1.00 98.03           O  
ATOM   3530  CG  ASN A 460      43.036 -23.333 -83.257  1.00 98.03           C  
ATOM   3531  ND2 ASN A 460      42.497 -23.641 -82.082  1.00 98.03           N  
ATOM   3532  OD1 ASN A 460      44.245 -23.131 -83.400  1.00 98.03           O  
ATOM   3533  N   PHE A 461      42.121 -23.177 -87.700  1.00 98.48           N  
ATOM   3534  CA  PHE A 461      41.326 -23.279 -88.918  1.00 98.48           C  
ATOM   3535  C   PHE A 461      41.541 -24.628 -89.594  1.00 98.48           C  
ATOM   3536  CB  PHE A 461      41.677 -22.146 -89.887  1.00 98.48           C  
ATOM   3537  O   PHE A 461      42.461 -25.368 -89.236  1.00 98.48           O  
ATOM   3538  CG  PHE A 461      43.096 -22.189 -90.385  1.00 98.48           C  
ATOM   3539  CD1 PHE A 461      44.062 -21.346 -89.850  1.00 98.48           C  
ATOM   3540  CD2 PHE A 461      43.464 -23.075 -91.389  1.00 98.48           C  
ATOM   3541  CE1 PHE A 461      45.376 -21.385 -90.310  1.00 98.48           C  
ATOM   3542  CE2 PHE A 461      44.776 -23.120 -91.854  1.00 98.48           C  
ATOM   3543  CZ  PHE A 461      45.730 -22.273 -91.313  1.00 98.48           C  
ATOM   3544  N   GLN A 462      40.643 -24.784 -90.599  1.00 98.27           N  
ATOM   3545  CA  GLN A 462      40.844 -25.857 -91.567  1.00 98.27           C  
ATOM   3546  C   GLN A 462      40.469 -25.404 -92.975  1.00 98.27           C  
ATOM   3547  CB  GLN A 462      40.027 -27.091 -91.178  1.00 98.27           C  
ATOM   3548  O   GLN A 462      39.488 -24.682 -93.160  1.00 98.27           O  
ATOM   3549  CG  GLN A 462      38.522 -26.872 -91.223  1.00 98.27           C  
ATOM   3550  CD  GLN A 462      37.736 -28.115 -90.851  1.00 98.27           C  
ATOM   3551  NE2 GLN A 462      36.425 -27.964 -90.690  1.00 98.27           N  
ATOM   3552  OE1 GLN A 462      38.301 -29.204 -90.711  1.00 98.27           O  
ATOM   3553  N   PHE A 463      41.283 -25.751 -93.867  1.00 98.60           N  
ATOM   3554  CA  PHE A 463      41.152 -25.519 -95.301  1.00 98.60           C  
ATOM   3555  C   PHE A 463      41.122 -26.839 -96.063  1.00 98.60           C  
ATOM   3556  CB  PHE A 463      42.301 -24.644 -95.812  1.00 98.60           C  
ATOM   3557  O   PHE A 463      42.132 -27.542 -96.136  1.00 98.60           O  
ATOM   3558  CG  PHE A 463      42.196 -24.297 -97.272  1.00 98.60           C  
ATOM   3559  CD1 PHE A 463      43.338 -24.137 -98.047  1.00 98.60           C  
ATOM   3560  CD2 PHE A 463      40.953 -24.130 -97.871  1.00 98.60           C  
ATOM   3561  CE1 PHE A 463      43.244 -23.815 -99.399  1.00 98.60           C  
ATOM   3562  CE2 PHE A 463      40.852 -23.809 -99.221  1.00 98.60           C  
ATOM   3563  CZ  PHE A 463      41.997 -23.651 -99.983  1.00 98.60           C  
ATOM   3564  N   VAL A 464      39.963 -27.116 -96.621  1.00 98.27           N  
ATOM   3565  CA  VAL A 464      39.749 -28.451 -97.168  1.00 98.27           C  
ATOM   3566  C   VAL A 464      39.344 -28.350 -98.637  1.00 98.27           C  
ATOM   3567  CB  VAL A 464      38.676 -29.227 -96.371  1.00 98.27           C  
ATOM   3568  O   VAL A 464      38.425 -27.603 -98.982  1.00 98.27           O  
ATOM   3569  CG1 VAL A 464      38.504 -30.638 -96.930  1.00 98.27           C  
ATOM   3570  CG2 VAL A 464      39.046 -29.277 -94.890  1.00 98.27           C  
ATOM   3571  N   ASN A 465      39.986 -29.147 -99.418  1.00 98.54           N  
ATOM   3572  CA  ASN A 465      39.719 -29.215-100.851  1.00 98.54           C  
ATOM   3573  C   ASN A 465      39.595 -30.659-101.329  1.00 98.54           C  
ATOM   3574  CB  ASN A 465      40.812 -28.487-101.636  1.00 98.54           C  
ATOM   3575  O   ASN A 465      40.512 -31.460-101.142  1.00 98.54           O  
ATOM   3576  CG  ASN A 465      40.894 -27.013-101.293  1.00 98.54           C  
ATOM   3577  ND2 ASN A 465      41.774 -26.669-100.360  1.00 98.54           N  
ATOM   3578  OD1 ASN A 465      40.172 -26.189-101.862  1.00 98.54           O  
ATOM   3579  N   ARG A 466      38.439 -30.852-101.996  1.00 96.87           N  
ATOM   3580  CA  ARG A 466      38.184 -32.186-102.530  1.00 96.87           C  
ATOM   3581  C   ARG A 466      38.385 -32.218-104.041  1.00 96.87           C  
ATOM   3582  CB  ARG A 466      36.767 -32.644-102.180  1.00 96.87           C  
ATOM   3583  O   ARG A 466      37.776 -31.432-104.771  1.00 96.87           O  
ATOM   3584  CG  ARG A 466      36.455 -34.067-102.613  1.00 96.87           C  
ATOM   3585  CD  ARG A 466      35.169 -34.581-101.979  1.00 96.87           C  
ATOM   3586  NE  ARG A 466      34.957 -35.997-102.262  1.00 96.87           N  
ATOM   3587  NH1 ARG A 466      32.988 -36.154-101.063  1.00 96.87           N  
ATOM   3588  NH2 ARG A 466      33.832 -37.996-102.137  1.00 96.87           N  
ATOM   3589  CZ  ARG A 466      33.926 -36.713-101.820  1.00 96.87           C  
ATOM   3590  N   VAL A 467      39.266 -33.287-104.442  1.00 96.16           N  
ATOM   3591  CA  VAL A 467      39.563 -33.390-105.866  1.00 96.16           C  
ATOM   3592  C   VAL A 467      39.503 -34.852-106.302  1.00 96.16           C  
ATOM   3593  CB  VAL A 467      40.947 -32.791-106.203  1.00 96.16           C  
ATOM   3594  O   VAL A 467      39.658 -35.759-105.480  1.00 96.16           O  
ATOM   3595  CG1 VAL A 467      40.964 -31.287-105.933  1.00 96.16           C  
ATOM   3596  CG2 VAL A 467      42.041 -33.492-105.401  1.00 96.16           C  
ATOM   3597  N   ASN A 468      39.243 -35.003-107.512  1.00 94.59           N  
ATOM   3598  CA  ASN A 468      39.413 -36.277-108.200  1.00 94.59           C  
ATOM   3599  C   ASN A 468      40.525 -36.208-109.243  1.00 94.59           C  
ATOM   3600  CB  ASN A 468      38.100 -36.716-108.852  1.00 94.59           C  
ATOM   3601  O   ASN A 468      40.478 -35.377-110.152  1.00 94.59           O  
ATOM   3602  CG  ASN A 468      38.203 -38.076-109.514  1.00 94.59           C  
ATOM   3603  ND2 ASN A 468      37.713 -39.106-108.833  1.00 94.59           N  
ATOM   3604  OD1 ASN A 468      38.718 -38.200-110.628  1.00 94.59           O  
ATOM   3605  N   VAL A 469      41.469 -37.062-108.999  1.00 92.23           N  
ATOM   3606  CA  VAL A 469      42.634 -36.998-109.876  1.00 92.23           C  
ATOM   3607  C   VAL A 469      42.880 -38.365-110.509  1.00 92.23           C  
ATOM   3608  CB  VAL A 469      43.893 -36.529-109.113  1.00 92.23           C  
ATOM   3609  O   VAL A 469      42.806 -39.393-109.831  1.00 92.23           O  
ATOM   3610  CG1 VAL A 469      45.090 -36.428-110.057  1.00 92.23           C  
ATOM   3611  CG2 VAL A 469      43.633 -35.189-108.429  1.00 92.23           C  
ATOM   3612  N   GLY A 470      43.134 -38.295-111.840  1.00 88.99           N  
ATOM   3613  CA  GLY A 470      43.567 -39.467-112.585  1.00 88.99           C  
ATOM   3614  C   GLY A 470      44.779 -39.205-113.459  1.00 88.99           C  
ATOM   3615  O   GLY A 470      44.834 -38.196-114.165  1.00 88.99           O  
ATOM   3616  N   THR A 471      45.692 -40.064-113.418  1.00 87.48           N  
ATOM   3617  CA  THR A 471      46.883 -39.873-114.240  1.00 87.48           C  
ATOM   3618  C   THR A 471      47.517 -41.214-114.593  1.00 87.48           C  
ATOM   3619  CB  THR A 471      47.918 -38.985-113.523  1.00 87.48           C  
ATOM   3620  O   THR A 471      47.286 -42.215-113.913  1.00 87.48           O  
ATOM   3621  CG2 THR A 471      48.538 -39.713-112.335  1.00 87.48           C  
ATOM   3622  OG1 THR A 471      48.955 -38.631-114.447  1.00 87.48           O  
ATOM   3623  N   ASN A 472      48.333 -41.344-115.803  1.00 86.11           N  
ATOM   3624  CA  ASN A 472      49.206 -42.463-116.146  1.00 86.11           C  
ATOM   3625  C   ASN A 472      50.642 -42.002-116.379  1.00 86.11           C  
ATOM   3626  CB  ASN A 472      48.677 -43.197-117.380  1.00 86.11           C  
ATOM   3627  O   ASN A 472      50.970 -40.838-116.147  1.00 86.11           O  
ATOM   3628  CG  ASN A 472      48.621 -42.310-118.608  1.00 86.11           C  
ATOM   3629  ND2 ASN A 472      47.527 -42.400-119.356  1.00 86.11           N  
ATOM   3630  OD1 ASN A 472      49.554 -41.551-118.883  1.00 86.11           O  
ATOM   3631  N   ALA A 473      51.564 -42.940-116.759  1.00 83.44           N  
ATOM   3632  CA  ALA A 473      53.000 -42.682-116.814  1.00 83.44           C  
ATOM   3633  C   ALA A 473      53.324 -41.608-117.848  1.00 83.44           C  
ATOM   3634  CB  ALA A 473      53.761 -43.967-117.130  1.00 83.44           C  
ATOM   3635  O   ALA A 473      54.355 -40.937-117.755  1.00 83.44           O  
ATOM   3636  N   ALA A 474      52.363 -41.402-118.785  1.00 87.63           N  
ATOM   3637  CA  ALA A 474      52.623 -40.490-119.897  1.00 87.63           C  
ATOM   3638  C   ALA A 474      51.955 -39.139-119.665  1.00 87.63           C  
ATOM   3639  CB  ALA A 474      52.141 -41.101-121.210  1.00 87.63           C  
ATOM   3640  O   ALA A 474      51.981 -38.269-120.539  1.00 87.63           O  
ATOM   3641  N   GLU A 475      51.326 -38.983-118.486  1.00 89.83           N  
ATOM   3642  CA  GLU A 475      50.574 -37.764-118.207  1.00 89.83           C  
ATOM   3643  C   GLU A 475      51.222 -36.959-117.084  1.00 89.83           C  
ATOM   3644  CB  GLU A 475      49.124 -38.096-117.846  1.00 89.83           C  
ATOM   3645  O   GLU A 475      51.795 -37.531-116.154  1.00 89.83           O  
ATOM   3646  CG  GLU A 475      48.326 -38.695-118.995  1.00 89.83           C  
ATOM   3647  CD  GLU A 475      46.957 -39.207-118.572  1.00 89.83           C  
ATOM   3648  OE1 GLU A 475      46.057 -39.316-119.435  1.00 89.83           O  
ATOM   3649  OE2 GLU A 475      46.784 -39.499-117.369  1.00 89.83           O  
ATOM   3650  N   VAL A 476      51.163 -35.620-117.191  1.00 89.92           N  
ATOM   3651  CA  VAL A 476      51.714 -34.702-116.200  1.00 89.92           C  
ATOM   3652  C   VAL A 476      50.625 -33.746-115.719  1.00 89.92           C  
ATOM   3653  CB  VAL A 476      52.910 -33.905-116.768  1.00 89.92           C  
ATOM   3654  O   VAL A 476      49.696 -33.426-116.466  1.00 89.92           O  
ATOM   3655  CG1 VAL A 476      54.050 -34.845-117.155  1.00 89.92           C  
ATOM   3656  CG2 VAL A 476      52.471 -33.069-117.969  1.00 89.92           C  
ATOM   3657  N   GLY A 477      50.704 -33.383-114.441  1.00 91.51           N  
ATOM   3658  CA  GLY A 477      49.762 -32.436-113.866  1.00 91.51           C  
ATOM   3659  C   GLY A 477      50.138 -31.999-112.463  1.00 91.51           C  
ATOM   3660  O   GLY A 477      50.920 -32.669-111.786  1.00 91.51           O  
ATOM   3661  N   ARG A 478      49.449 -30.862-112.140  1.00 92.56           N  
ATOM   3662  CA  ARG A 478      49.736 -30.249-110.847  1.00 92.56           C  
ATOM   3663  C   ARG A 478      48.527 -29.479-110.326  1.00 92.56           C  
ATOM   3664  CB  ARG A 478      50.946 -29.317-110.950  1.00 92.56           C  
ATOM   3665  O   ARG A 478      47.787 -28.874-111.106  1.00 92.56           O  
ATOM   3666  CG  ARG A 478      51.270 -28.585-109.658  1.00 92.56           C  
ATOM   3667  CD  ARG A 478      52.388 -27.570-109.850  1.00 92.56           C  
ATOM   3668  NE  ARG A 478      53.592 -27.947-109.114  1.00 92.56           N  
ATOM   3669  NH1 ARG A 478      55.047 -26.817-110.508  1.00 92.56           N  
ATOM   3670  NH2 ARG A 478      55.850 -27.981-108.704  1.00 92.56           N  
ATOM   3671  CZ  ARG A 478      54.827 -27.581-109.444  1.00 92.56           C  
ATOM   3672  N   PHE A 479      48.310 -29.628-108.975  1.00 95.60           N  
ATOM   3673  CA  PHE A 479      47.477 -28.624-108.323  1.00 95.60           C  
ATOM   3674  C   PHE A 479      48.156 -28.089-107.068  1.00 95.60           C  
ATOM   3675  CB  PHE A 479      46.106 -29.208-107.970  1.00 95.60           C  
ATOM   3676  O   PHE A 479      48.987 -28.772-106.467  1.00 95.60           O  
ATOM   3677  CG  PHE A 479      46.153 -30.262-106.898  1.00 95.60           C  
ATOM   3678  CD1 PHE A 479      45.958 -31.603-107.212  1.00 95.60           C  
ATOM   3679  CD2 PHE A 479      46.393 -29.915-105.575  1.00 95.60           C  
ATOM   3680  CE1 PHE A 479      46.002 -32.581-106.222  1.00 95.60           C  
ATOM   3681  CE2 PHE A 479      46.438 -30.887-104.579  1.00 95.60           C  
ATOM   3682  CZ  PHE A 479      46.241 -32.220-104.906  1.00 95.60           C  
ATOM   3683  N   GLU A 480      47.744 -26.766-106.774  1.00 95.14           N  
ATOM   3684  CA  GLU A 480      48.153 -26.165-105.508  1.00 95.14           C  
ATOM   3685  C   GLU A 480      46.980 -25.465-104.826  1.00 95.14           C  
ATOM   3686  CB  GLU A 480      49.299 -25.174-105.730  1.00 95.14           C  
ATOM   3687  O   GLU A 480      46.155 -24.834-105.490  1.00 95.14           O  
ATOM   3688  CG  GLU A 480      50.517 -25.785-106.406  1.00 95.14           C  
ATOM   3689  CD  GLU A 480      51.639 -24.785-106.638  1.00 95.14           C  
ATOM   3690  OE1 GLU A 480      52.622 -25.126-107.333  1.00 95.14           O  
ATOM   3691  OE2 GLU A 480      51.535 -23.652-106.117  1.00 95.14           O  
ATOM   3692  N   PHE A 481      47.018 -25.698-103.520  1.00 98.00           N  
ATOM   3693  CA  PHE A 481      46.112 -24.954-102.653  1.00 98.00           C  
ATOM   3694  C   PHE A 481      46.892 -24.100-101.661  1.00 98.00           C  
ATOM   3695  CB  PHE A 481      45.179 -25.909-101.903  1.00 98.00           C  
ATOM   3696  O   PHE A 481      47.616 -24.629-100.813  1.00 98.00           O  
ATOM   3697  CG  PHE A 481      44.249 -26.679-102.801  1.00 98.00           C  
ATOM   3698  CD1 PHE A 481      43.226 -26.033-103.485  1.00 98.00           C  
ATOM   3699  CD2 PHE A 481      44.397 -28.051-102.963  1.00 98.00           C  
ATOM   3700  CE1 PHE A 481      42.363 -26.742-104.317  1.00 98.00           C  
ATOM   3701  CE2 PHE A 481      43.539 -28.766-103.794  1.00 98.00           C  
ATOM   3702  CZ  PHE A 481      42.522 -28.110-104.469  1.00 98.00           C  
ATOM   3703  N   ASN A 482      46.616 -22.751-101.732  1.00 97.00           N  
ATOM   3704  CA  ASN A 482      47.491 -21.811-101.040  1.00 97.00           C  
ATOM   3705  C   ASN A 482      46.708 -20.918-100.081  1.00 97.00           C  
ATOM   3706  CB  ASN A 482      48.266 -20.958-102.047  1.00 97.00           C  
ATOM   3707  O   ASN A 482      45.643 -20.408-100.431  1.00 97.00           O  
ATOM   3708  CG  ASN A 482      48.978 -21.793-103.094  1.00 97.00           C  
ATOM   3709  ND2 ASN A 482      49.060 -21.270-104.311  1.00 97.00           N  
ATOM   3710  OD1 ASN A 482      49.448 -22.898-102.810  1.00 97.00           O  
ATOM   3711  N   LEU A 483      47.252 -20.803 -98.885  1.00 97.49           N  
ATOM   3712  CA  LEU A 483      46.814 -19.765 -97.958  1.00 97.49           C  
ATOM   3713  C   LEU A 483      47.742 -18.556 -98.018  1.00 97.49           C  
ATOM   3714  CB  LEU A 483      46.759 -20.310 -96.528  1.00 97.49           C  
ATOM   3715  O   LEU A 483      48.965 -18.708 -98.045  1.00 97.49           O  
ATOM   3716  CG  LEU A 483      45.678 -21.353 -96.242  1.00 97.49           C  
ATOM   3717  CD1 LEU A 483      45.925 -22.016 -94.891  1.00 97.49           C  
ATOM   3718  CD2 LEU A 483      44.294 -20.713 -96.284  1.00 97.49           C  
ATOM   3719  N   THR A 484      47.103 -17.282 -98.010  1.00 95.50           N  
ATOM   3720  CA  THR A 484      47.889 -16.075 -98.238  1.00 95.50           C  
ATOM   3721  C   THR A 484      47.599 -15.030 -97.165  1.00 95.50           C  
ATOM   3722  CB  THR A 484      47.605 -15.479 -99.630  1.00 95.50           C  
ATOM   3723  O   THR A 484      46.596 -15.124 -96.454  1.00 95.50           O  
ATOM   3724  CG2 THR A 484      47.832 -16.512-100.727  1.00 95.50           C  
ATOM   3725  OG1 THR A 484      46.245 -15.031 -99.683  1.00 95.50           O  
ATOM   3726  N   TYR A 485      48.494 -14.144 -97.061  1.00 93.95           N  
ATOM   3727  CA  TYR A 485      48.356 -12.940 -96.248  1.00 93.95           C  
ATOM   3728  C   TYR A 485      49.038 -11.751 -96.916  1.00 93.95           C  
ATOM   3729  CB  TYR A 485      48.945 -13.164 -94.852  1.00 93.95           C  
ATOM   3730  O   TYR A 485      50.220 -11.820 -97.261  1.00 93.95           O  
ATOM   3731  CG  TYR A 485      48.803 -11.972 -93.937  1.00 93.95           C  
ATOM   3732  CD1 TYR A 485      49.921 -11.264 -93.504  1.00 93.95           C  
ATOM   3733  CD2 TYR A 485      47.550 -11.554 -93.499  1.00 93.95           C  
ATOM   3734  CE1 TYR A 485      49.795 -10.167 -92.658  1.00 93.95           C  
ATOM   3735  CE2 TYR A 485      47.412 -10.458 -92.654  1.00 93.95           C  
ATOM   3736  OH  TYR A 485      48.408  -8.687 -91.403  1.00 93.95           O  
ATOM   3737  CZ  TYR A 485      48.539  -9.772 -92.240  1.00 93.95           C  
ATOM   3738  N   GLN A 486      48.229 -10.663 -97.215  1.00 90.96           N  
ATOM   3739  CA  GLN A 486      48.713  -9.450 -97.865  1.00 90.96           C  
ATOM   3740  C   GLN A 486      49.424  -9.773 -99.176  1.00 90.96           C  
ATOM   3741  CB  GLN A 486      49.651  -8.680 -96.934  1.00 90.96           C  
ATOM   3742  O   GLN A 486      50.508  -9.251 -99.446  1.00 90.96           O  
ATOM   3743  CG  GLN A 486      48.965  -8.113 -95.699  1.00 90.96           C  
ATOM   3744  CD  GLN A 486      49.880  -7.230 -94.872  1.00 90.96           C  
ATOM   3745  NE2 GLN A 486      49.291  -6.324 -94.100  1.00 90.96           N  
ATOM   3746  OE1 GLN A 486      51.107  -7.363 -94.925  1.00 90.96           O  
ATOM   3747  N   GLY A 487      48.833 -10.712 -99.862  1.00 88.75           N  
ATOM   3748  CA  GLY A 487      49.315 -11.017-101.200  1.00 88.75           C  
ATOM   3749  C   GLY A 487      50.546 -11.903-101.204  1.00 88.75           C  
ATOM   3750  O   GLY A 487      51.208 -12.051-102.233  1.00 88.75           O  
ATOM   3751  N   LYS A 488      50.920 -12.454-100.091  1.00 90.67           N  
ATOM   3752  CA  LYS A 488      52.082 -13.332 -99.987  1.00 90.67           C  
ATOM   3753  C   LYS A 488      51.675 -14.728 -99.526  1.00 90.67           C  
ATOM   3754  CB  LYS A 488      53.116 -12.743 -99.027  1.00 90.67           C  
ATOM   3755  O   LYS A 488      50.713 -14.882 -98.771  1.00 90.67           O  
ATOM   3756  CG  LYS A 488      53.678 -11.401 -99.469  1.00 90.67           C  
ATOM   3757  CD  LYS A 488      54.715 -10.877 -98.484  1.00 90.67           C  
ATOM   3758  CE  LYS A 488      55.253  -9.517 -98.909  1.00 90.67           C  
ATOM   3759  NZ  LYS A 488      56.216  -8.966 -97.908  1.00 90.67           N  
ATOM   3760  N   ILE A 489      52.498 -15.687 -99.919  1.00 92.89           N  
ATOM   3761  CA  ILE A 489      52.247 -17.075 -99.550  1.00 92.89           C  
ATOM   3762  C   ILE A 489      52.493 -17.265 -98.056  1.00 92.89           C  
ATOM   3763  CB  ILE A 489      53.129 -18.045-100.366  1.00 92.89           C  
ATOM   3764  O   ILE A 489      53.500 -16.793 -97.521  1.00 92.89           O  
ATOM   3765  CG1 ILE A 489      52.696 -18.053-101.837  1.00 92.89           C  
ATOM   3766  CG2 ILE A 489      53.073 -19.456 -99.772  1.00 92.89           C  
ATOM   3767  CD1 ILE A 489      51.308 -18.632-102.070  1.00 92.89           C  
ATOM   3768  N   VAL A 490      51.483 -17.926 -97.423  1.00 94.13           N  
ATOM   3769  CA  VAL A 490      51.661 -18.348 -96.037  1.00 94.13           C  
ATOM   3770  C   VAL A 490      51.927 -19.852 -95.985  1.00 94.13           C  
ATOM   3771  CB  VAL A 490      50.430 -17.995 -95.173  1.00 94.13           C  
ATOM   3772  O   VAL A 490      52.902 -20.295 -95.374  1.00 94.13           O  
ATOM   3773  CG1 VAL A 490      50.547 -18.620 -93.784  1.00 94.13           C  
ATOM   3774  CG2 VAL A 490      50.269 -16.479 -95.069  1.00 94.13           C  
ATOM   3775  N   ALA A 491      51.097 -20.618 -96.561  1.00 95.55           N  
ATOM   3776  CA  ALA A 491      51.210 -22.072 -96.642  1.00 95.55           C  
ATOM   3777  C   ALA A 491      50.639 -22.594 -97.958  1.00 95.55           C  
ATOM   3778  CB  ALA A 491      50.501 -22.728 -95.460  1.00 95.55           C  
ATOM   3779  O   ALA A 491      49.595 -22.125 -98.417  1.00 95.55           O  
ATOM   3780  N   SER A 492      51.362 -23.545 -98.505  1.00 96.20           N  
ATOM   3781  CA  SER A 492      50.934 -24.140 -99.767  1.00 96.20           C  
ATOM   3782  C   SER A 492      51.009 -25.663 -99.712  1.00 96.20           C  
ATOM   3783  CB  SER A 492      51.789 -23.620-100.922  1.00 96.20           C  
ATOM   3784  O   SER A 492      52.008 -26.224 -99.260  1.00 96.20           O  
ATOM   3785  OG  SER A 492      51.424 -24.248-102.139  1.00 96.20           O  
ATOM   3786  N   LEU A 493      49.972 -26.268-100.174  1.00 97.17           N  
ATOM   3787  CA  LEU A 493      49.898 -27.713-100.366  1.00 97.17           C  
ATOM   3788  C   LEU A 493      49.801 -28.059-101.848  1.00 97.17           C  
ATOM   3789  CB  LEU A 493      48.697 -28.292 -99.614  1.00 97.17           C  
ATOM   3790  O   LEU A 493      48.922 -27.556-102.551  1.00 97.17           O  
ATOM   3791  CG  LEU A 493      48.544 -29.814 -99.650  1.00 97.17           C  
ATOM   3792  CD1 LEU A 493      47.809 -30.302 -98.406  1.00 97.17           C  
ATOM   3793  CD2 LEU A 493      47.813 -30.249-100.915  1.00 97.17           C  
ATOM   3794  N   ALA A 494      50.653 -28.984-102.306  1.00 95.06           N  
ATOM   3795  CA  ALA A 494      50.639 -29.327-103.726  1.00 95.06           C  
ATOM   3796  C   ALA A 494      50.753 -30.835-103.928  1.00 95.06           C  
ATOM   3797  CB  ALA A 494      51.771 -28.609-104.458  1.00 95.06           C  
ATOM   3798  O   ALA A 494      51.378 -31.531-103.123  1.00 95.06           O  
ATOM   3799  N   LEU A 495      50.057 -31.286-104.956  1.00 93.98           N  
ATOM   3800  CA  LEU A 495      50.216 -32.620-105.524  1.00 93.98           C  
ATOM   3801  C   LEU A 495      50.520 -32.544-107.016  1.00 93.98           C  
ATOM   3802  CB  LEU A 495      48.955 -33.456-105.290  1.00 93.98           C  
ATOM   3803  O   LEU A 495      49.824 -31.851-107.761  1.00 93.98           O  
ATOM   3804  CG  LEU A 495      49.053 -34.943-105.634  1.00 93.98           C  
ATOM   3805  CD1 LEU A 495      49.878 -35.678-104.583  1.00 93.98           C  
ATOM   3806  CD2 LEU A 495      47.663 -35.558-105.755  1.00 93.98           C  
ATOM   3807  N   PHE A 496      51.549 -33.207-107.392  1.00 90.52           N  
ATOM   3808  CA  PHE A 496      51.873 -33.098-108.809  1.00 90.52           C  
ATOM   3809  C   PHE A 496      52.570 -34.361-109.304  1.00 90.52           C  
ATOM   3810  CB  PHE A 496      52.759 -31.875-109.067  1.00 90.52           C  
ATOM   3811  O   PHE A 496      53.107 -35.133-108.507  1.00 90.52           O  
ATOM   3812  CG  PHE A 496      53.981 -31.816-108.191  1.00 90.52           C  
ATOM   3813  CD1 PHE A 496      53.928 -31.211-106.940  1.00 90.52           C  
ATOM   3814  CD2 PHE A 496      55.184 -32.363-108.618  1.00 90.52           C  
ATOM   3815  CE1 PHE A 496      55.058 -31.154-106.127  1.00 90.52           C  
ATOM   3816  CE2 PHE A 496      56.317 -32.311-107.810  1.00 90.52           C  
ATOM   3817  CZ  PHE A 496      56.252 -31.705-106.566  1.00 90.52           C  
ATOM   3818  N   ASP A 497      52.430 -34.575-110.658  1.00 88.45           N  
ATOM   3819  CA  ASP A 497      53.179 -35.510-111.491  1.00 88.45           C  
ATOM   3820  C   ASP A 497      54.075 -34.768-112.480  1.00 88.45           C  
ATOM   3821  CB  ASP A 497      52.226 -36.442-112.241  1.00 88.45           C  
ATOM   3822  O   ASP A 497      53.596 -34.241-113.487  1.00 88.45           O  
ATOM   3823  CG  ASP A 497      52.931 -37.628-112.874  1.00 88.45           C  
ATOM   3824  OD1 ASP A 497      54.172 -37.591-113.024  1.00 88.45           O  
ATOM   3825  OD2 ASP A 497      52.241 -38.607-113.230  1.00 88.45           O  
ATOM   3826  N   ASP A 498      55.319 -34.756-112.288  1.00 80.99           N  
ATOM   3827  CA  ASP A 498      56.135 -33.797-113.026  1.00 80.99           C  
ATOM   3828  C   ASP A 498      56.970 -34.495-114.095  1.00 80.99           C  
ATOM   3829  CB  ASP A 498      57.044 -33.021-112.071  1.00 80.99           C  
ATOM   3830  O   ASP A 498      57.835 -33.876-114.719  1.00 80.99           O  
ATOM   3831  CG  ASP A 498      58.025 -33.911-111.330  1.00 80.99           C  
ATOM   3832  OD1 ASP A 498      57.896 -35.153-111.402  1.00 80.99           O  
ATOM   3833  OD2 ASP A 498      58.935 -33.368-110.666  1.00 80.99           O  
ATOM   3834  N   SER A 499      56.787 -35.733-114.332  1.00 81.27           N  
ATOM   3835  CA  SER A 499      57.567 -36.439-115.344  1.00 81.27           C  
ATOM   3836  C   SER A 499      56.672 -37.293-116.235  1.00 81.27           C  
ATOM   3837  CB  SER A 499      58.631 -37.318-114.683  1.00 81.27           C  
ATOM   3838  O   SER A 499      55.774 -37.982-115.745  1.00 81.27           O  
ATOM   3839  OG  SER A 499      59.230 -38.182-115.633  1.00 81.27           O  
ATOM   3840  N   ALA A 500      56.872 -37.126-117.584  1.00 80.55           N  
ATOM   3841  CA  ALA A 500      56.121 -37.944-118.532  1.00 80.55           C  
ATOM   3842  C   ALA A 500      56.785 -39.303-118.731  1.00 80.55           C  
ATOM   3843  CB  ALA A 500      55.986 -37.220-119.869  1.00 80.55           C  
ATOM   3844  O   ALA A 500      56.309 -40.125-119.517  1.00 80.55           O  
ATOM   3845  N   SER A 501      57.863 -39.497-118.017  1.00 79.94           N  
ATOM   3846  CA  SER A 501      58.566 -40.769-118.147  1.00 79.94           C  
ATOM   3847  C   SER A 501      58.537 -41.553-116.839  1.00 79.94           C  
ATOM   3848  CB  SER A 501      60.014 -40.539-118.583  1.00 79.94           C  
ATOM   3849  O   SER A 501      58.712 -42.772-116.837  1.00 79.94           O  
ATOM   3850  OG  SER A 501      60.649 -39.594-117.738  1.00 79.94           O  
ATOM   3851  N   ASN A 502      58.505 -40.766-115.838  1.00 74.83           N  
ATOM   3852  CA  ASN A 502      58.492 -41.377-114.513  1.00 74.83           C  
ATOM   3853  C   ASN A 502      57.094 -41.370-113.905  1.00 74.83           C  
ATOM   3854  CB  ASN A 502      59.479 -40.666-113.584  1.00 74.83           C  
ATOM   3855  O   ASN A 502      56.401 -40.352-113.942  1.00 74.83           O  
ATOM   3856  CG  ASN A 502      60.923 -40.888-113.986  1.00 74.83           C  
ATOM   3857  ND2 ASN A 502      61.817 -40.047-113.479  1.00 74.83           N  
ATOM   3858  OD1 ASN A 502      61.235 -41.809-114.747  1.00 74.83           O  
ATOM   3859  N   ASP A 503      56.611 -42.534-113.695  1.00 69.13           N  
ATOM   3860  CA  ASP A 503      55.273 -42.637-113.117  1.00 69.13           C  
ATOM   3861  C   ASP A 503      55.312 -42.434-111.605  1.00 69.13           C  
ATOM   3862  CB  ASP A 503      54.647 -43.992-113.452  1.00 69.13           C  
ATOM   3863  O   ASP A 503      55.294 -43.404-110.843  1.00 69.13           O  
ATOM   3864  CG  ASP A 503      53.134 -43.993-113.321  1.00 69.13           C  
ATOM   3865  OD1 ASP A 503      52.536 -42.910-113.151  1.00 69.13           O  
ATOM   3866  OD2 ASP A 503      52.536 -45.089-113.386  1.00 69.13           O  
ATOM   3867  N   GLN A 504      55.357 -41.007-111.056  1.00 78.41           N  
ATOM   3868  CA  GLN A 504      55.553 -40.682-109.648  1.00 78.41           C  
ATOM   3869  C   GLN A 504      54.630 -39.547-109.211  1.00 78.41           C  
ATOM   3870  CB  GLN A 504      57.011 -40.305-109.380  1.00 78.41           C  
ATOM   3871  O   GLN A 504      54.451 -38.570-109.941  1.00 78.41           O  
ATOM   3872  CG  GLN A 504      57.991 -41.450-109.595  1.00 78.41           C  
ATOM   3873  CD  GLN A 504      59.434 -41.036-109.379  1.00 78.41           C  
ATOM   3874  NE2 GLN A 504      60.247 -41.958-108.873  1.00 78.41           N  
ATOM   3875  OE1 GLN A 504      59.817 -39.897-109.667  1.00 78.41           O  
ATOM   3876  N   TRP A 505      53.930 -39.722-108.016  1.00 86.59           N  
ATOM   3877  CA  TRP A 505      53.210 -38.634-107.362  1.00 86.59           C  
ATOM   3878  C   TRP A 505      54.078 -37.969-106.299  1.00 86.59           C  
ATOM   3879  CB  TRP A 505      51.914 -39.150-106.730  1.00 86.59           C  
ATOM   3880  O   TRP A 505      54.758 -38.650-105.528  1.00 86.59           O  
ATOM   3881  CG  TRP A 505      50.798 -39.355-107.711  1.00 86.59           C  
ATOM   3882  CD1 TRP A 505      50.913 -39.647-109.041  1.00 86.59           C  
ATOM   3883  CD2 TRP A 505      49.396 -39.276-107.438  1.00 86.59           C  
ATOM   3884  CE2 TRP A 505      48.718 -39.533-108.650  1.00 86.59           C  
ATOM   3885  CE3 TRP A 505      48.645 -39.014-106.283  1.00 86.59           C  
ATOM   3886  NE1 TRP A 505      49.666 -39.756-109.612  1.00 86.59           N  
ATOM   3887  CH2 TRP A 505      46.615 -39.276-107.597  1.00 86.59           C  
ATOM   3888  CZ2 TRP A 505      47.324 -39.535-108.741  1.00 86.59           C  
ATOM   3889  CZ3 TRP A 505      47.258 -39.017-106.376  1.00 86.59           C  
ATOM   3890  N   VAL A 506      53.883 -36.725-106.342  1.00 91.03           N  
ATOM   3891  CA  VAL A 506      54.606 -35.977-105.318  1.00 91.03           C  
ATOM   3892  C   VAL A 506      53.623 -35.145-104.497  1.00 91.03           C  
ATOM   3893  CB  VAL A 506      55.688 -35.066-105.939  1.00 91.03           C  
ATOM   3894  O   VAL A 506      52.829 -34.382-105.054  1.00 91.03           O  
ATOM   3895  CG1 VAL A 506      56.412 -34.271-104.854  1.00 91.03           C  
ATOM   3896  CG2 VAL A 506      56.682 -35.896-106.751  1.00 91.03           C  
ATOM   3897  N   PHE A 507      53.695 -35.372-103.174  1.00 93.72           N  
ATOM   3898  CA  PHE A 507      53.012 -34.561-102.171  1.00 93.72           C  
ATOM   3899  C   PHE A 507      53.984 -33.601-101.497  1.00 93.72           C  
ATOM   3900  CB  PHE A 507      52.342 -35.454-101.121  1.00 93.72           C  
ATOM   3901  O   PHE A 507      55.001 -34.026-100.945  1.00 93.72           O  
ATOM   3902  CG  PHE A 507      51.655 -34.688-100.023  1.00 93.72           C  
ATOM   3903  CD1 PHE A 507      51.879 -35.007 -98.690  1.00 93.72           C  
ATOM   3904  CD2 PHE A 507      50.785 -33.649-100.325  1.00 93.72           C  
ATOM   3905  CE1 PHE A 507      51.245 -34.301 -97.671  1.00 93.72           C  
ATOM   3906  CE2 PHE A 507      50.147 -32.938 -99.312  1.00 93.72           C  
ATOM   3907  CZ  PHE A 507      50.377 -33.265 -97.987  1.00 93.72           C  
ATOM   3908  N   SER A 508      53.640 -32.317-101.568  1.00 94.93           N  
ATOM   3909  CA  SER A 508      54.591 -31.349-101.032  1.00 94.93           C  
ATOM   3910  C   SER A 508      53.877 -30.240-100.267  1.00 94.93           C  
ATOM   3911  CB  SER A 508      55.432 -30.745-102.157  1.00 94.93           C  
ATOM   3912  O   SER A 508      52.702 -29.963-100.516  1.00 94.93           O  
ATOM   3913  OG  SER A 508      54.667 -29.827-102.920  1.00 94.93           O  
ATOM   3914  N   GLY A 509      54.587 -29.625 -99.323  1.00 95.42           N  
ATOM   3915  CA  GLY A 509      54.172 -28.451 -98.572  1.00 95.42           C  
ATOM   3916  C   GLY A 509      55.235 -27.371 -98.518  1.00 95.42           C  
ATOM   3917  O   GLY A 509      56.417 -27.664 -98.327  1.00 95.42           O  
ATOM   3918  N   THR A 510      54.802 -26.163 -98.729  1.00 93.38           N  
ATOM   3919  CA  THR A 510      55.674 -24.994 -98.689  1.00 93.38           C  
ATOM   3920  C   THR A 510      55.127 -23.943 -97.728  1.00 93.38           C  
ATOM   3921  CB  THR A 510      55.844 -24.376-100.089  1.00 93.38           C  
ATOM   3922  O   THR A 510      53.915 -23.730 -97.657  1.00 93.38           O  
ATOM   3923  CG2 THR A 510      56.846 -23.226-100.065  1.00 93.38           C  
ATOM   3924  OG1 THR A 510      56.310 -25.381-100.997  1.00 93.38           O  
ATOM   3925  N   VAL A 511      55.953 -23.354 -96.934  1.00 91.05           N  
ATOM   3926  CA  VAL A 511      55.570 -22.268 -96.037  1.00 91.05           C  
ATOM   3927  C   VAL A 511      56.477 -21.061 -96.269  1.00 91.05           C  
ATOM   3928  CB  VAL A 511      55.632 -22.705 -94.557  1.00 91.05           C  
ATOM   3929  O   VAL A 511      57.625 -21.212 -96.693  1.00 91.05           O  
ATOM   3930  CG1 VAL A 511      54.598 -23.791 -94.271  1.00 91.05           C  
ATOM   3931  CG2 VAL A 511      57.036 -23.193 -94.204  1.00 91.05           C  
ATOM   3932  N   TYR A 512      55.911 -19.922 -96.058  1.00 82.10           N  
ATOM   3933  CA  TYR A 512      56.647 -18.666 -96.148  1.00 82.10           C  
ATOM   3934  C   TYR A 512      57.309 -18.326 -94.818  1.00 82.10           C  
ATOM   3935  CB  TYR A 512      55.718 -17.527 -96.575  1.00 82.10           C  
ATOM   3936  O   TYR A 512      56.653 -18.321 -93.774  1.00 82.10           O  
ATOM   3937  CG  TYR A 512      56.447 -16.288 -97.033  1.00 82.10           C  
ATOM   3938  CD1 TYR A 512      56.507 -15.151 -96.228  1.00 82.10           C  
ATOM   3939  CD2 TYR A 512      57.078 -16.249 -98.273  1.00 82.10           C  
ATOM   3940  CE1 TYR A 512      57.176 -14.007 -96.649  1.00 82.10           C  
ATOM   3941  CE2 TYR A 512      57.750 -15.110 -98.702  1.00 82.10           C  
ATOM   3942  OH  TYR A 512      58.458 -12.865 -98.305  1.00 82.10           O  
ATOM   3943  CZ  TYR A 512      57.794 -13.996 -97.884  1.00 82.10           C  
ATOM   3944  N   ASP A 513      58.628 -18.192 -94.738  1.00 70.49           N  
ATOM   3945  CA  ASP A 513      59.358 -17.928 -93.502  1.00 70.49           C  
ATOM   3946  C   ASP A 513      59.473 -16.428 -93.242  1.00 70.49           C  
ATOM   3947  CB  ASP A 513      60.750 -18.561 -93.555  1.00 70.49           C  
ATOM   3948  O   ASP A 513      60.181 -16.003 -92.326  1.00 70.49           O  
ATOM   3949  CG  ASP A 513      61.652 -17.926 -94.599  1.00 70.49           C  
ATOM   3950  OD1 ASP A 513      61.208 -16.991 -95.301  1.00 70.49           O  
ATOM   3951  OD2 ASP A 513      62.815 -18.366 -94.723  1.00 70.49           O  
ATOM   3952  N   GLY A 514      58.612 -15.551 -94.004  1.00 65.91           N  
ATOM   3953  CA  GLY A 514      58.754 -14.117 -93.813  1.00 65.91           C  
ATOM   3954  C   GLY A 514      59.548 -13.443 -94.916  1.00 65.91           C  
ATOM   3955  O   GLY A 514      59.324 -12.270 -95.222  1.00 65.91           O  
ATOM   3956  N   SER A 515      60.473 -14.206 -95.616  1.00 68.69           N  
ATOM   3957  CA  SER A 515      61.295 -13.643 -96.682  1.00 68.69           C  
ATOM   3958  C   SER A 515      61.043 -14.352 -98.008  1.00 68.69           C  
ATOM   3959  CB  SER A 515      62.778 -13.733 -96.320  1.00 68.69           C  
ATOM   3960  O   SER A 515      60.713 -13.710 -99.008  1.00 68.69           O  
ATOM   3961  OG  SER A 515      63.150 -15.075 -96.057  1.00 68.69           O  
ATOM   3962  N   GLN A 516      61.048 -15.767 -97.968  1.00 71.73           N  
ATOM   3963  CA  GLN A 516      60.878 -16.567 -99.177  1.00 71.73           C  
ATOM   3964  C   GLN A 516      60.086 -17.839 -98.889  1.00 71.73           C  
ATOM   3965  CB  GLN A 516      62.237 -16.919 -99.782  1.00 71.73           C  
ATOM   3966  O   GLN A 516      60.013 -18.284 -97.742  1.00 71.73           O  
ATOM   3967  CG  GLN A 516      63.151 -17.687 -98.836  1.00 71.73           C  
ATOM   3968  CD  GLN A 516      64.575 -17.789 -99.350  1.00 71.73           C  
ATOM   3969  NE2 GLN A 516      65.534 -17.839 -98.432  1.00 71.73           N  
ATOM   3970  OE1 GLN A 516      64.810 -17.824-100.562  1.00 71.73           O  
ATOM   3971  N   ALA A 517      59.400 -18.382 -99.951  1.00 75.97           N  
ATOM   3972  CA  ALA A 517      58.735 -19.680 -99.873  1.00 75.97           C  
ATOM   3973  C   ALA A 517      59.751 -20.811 -99.746  1.00 75.97           C  
ATOM   3974  CB  ALA A 517      57.849 -19.899-101.096  1.00 75.97           C  
ATOM   3975  O   ALA A 517      60.703 -20.889-100.528  1.00 75.97           O  
ATOM   3976  N   GLN A 518      59.658 -21.577 -98.554  1.00 84.32           N  
ATOM   3977  CA  GLN A 518      60.537 -22.720 -98.329  1.00 84.32           C  
ATOM   3978  C   GLN A 518      59.757 -24.031 -98.378  1.00 84.32           C  
ATOM   3979  CB  GLN A 518      61.258 -22.587 -96.986  1.00 84.32           C  
ATOM   3980  O   GLN A 518      58.723 -24.169 -97.720  1.00 84.32           O  
ATOM   3981  CG  GLN A 518      62.266 -21.447 -96.938  1.00 84.32           C  
ATOM   3982  CD  GLN A 518      63.213 -21.551 -95.758  1.00 84.32           C  
ATOM   3983  NE2 GLN A 518      64.348 -20.867 -95.848  1.00 84.32           N  
ATOM   3984  OE1 GLN A 518      62.927 -22.238 -94.773  1.00 84.32           O  
ATOM   3985  N   MET A 519      60.347 -24.933 -99.180  1.00 88.61           N  
ATOM   3986  CA  MET A 519      59.748 -26.264 -99.187  1.00 88.61           C  
ATOM   3987  C   MET A 519      59.987 -26.976 -97.859  1.00 88.61           C  
ATOM   3988  CB  MET A 519      60.310 -27.102-100.338  1.00 88.61           C  
ATOM   3989  O   MET A 519      61.129 -27.098 -97.413  1.00 88.61           O  
ATOM   3990  CG  MET A 519      59.620 -28.445-100.512  1.00 88.61           C  
ATOM   3991  SD  MET A 519      59.692 -29.052-102.242  1.00 88.61           S  
ATOM   3992  CE  MET A 519      61.489 -29.115-102.485  1.00 88.61           C  
ATOM   3993  N   LEU A 520      58.915 -27.432 -97.274  1.00 89.34           N  
ATOM   3994  CA  LEU A 520      58.991 -28.122 -95.992  1.00 89.34           C  
ATOM   3995  C   LEU A 520      59.201 -29.620 -96.192  1.00 89.34           C  
ATOM   3996  CB  LEU A 520      57.719 -27.878 -95.175  1.00 89.34           C  
ATOM   3997  O   LEU A 520      59.990 -30.242 -95.476  1.00 89.34           O  
ATOM   3998  CG  LEU A 520      57.550 -26.476 -94.587  1.00 89.34           C  
ATOM   3999  CD1 LEU A 520      56.166 -26.328 -93.964  1.00 89.34           C  
ATOM   4000  CD2 LEU A 520      58.638 -26.193 -93.558  1.00 89.34           C  
ATOM   4001  N   PHE A 521      58.449 -30.163 -97.039  1.00 93.47           N  
ATOM   4002  CA  PHE A 521      58.601 -31.580 -97.346  1.00 93.47           C  
ATOM   4003  C   PHE A 521      58.283 -31.854 -98.811  1.00 93.47           C  
ATOM   4004  CB  PHE A 521      57.696 -32.427 -96.446  1.00 93.47           C  
ATOM   4005  O   PHE A 521      57.549 -31.093 -99.446  1.00 93.47           O  
ATOM   4006  CG  PHE A 521      56.227 -32.234 -96.710  1.00 93.47           C  
ATOM   4007  CD1 PHE A 521      55.507 -31.255 -96.037  1.00 93.47           C  
ATOM   4008  CD2 PHE A 521      55.564 -33.035 -97.632  1.00 93.47           C  
ATOM   4009  CE1 PHE A 521      54.147 -31.075 -96.279  1.00 93.47           C  
ATOM   4010  CE2 PHE A 521      54.206 -32.861 -97.879  1.00 93.47           C  
ATOM   4011  CZ  PHE A 521      53.499 -31.882 -97.201  1.00 93.47           C  
ATOM   4012  N   PHE A 522      58.843 -32.984 -99.314  1.00 92.76           N  
ATOM   4013  CA  PHE A 522      58.735 -33.543-100.656  1.00 92.76           C  
ATOM   4014  C   PHE A 522      58.633 -35.063-100.601  1.00 92.76           C  
ATOM   4015  CB  PHE A 522      59.935 -33.128-101.512  1.00 92.76           C  
ATOM   4016  O   PHE A 522      59.644 -35.754-100.452  1.00 92.76           O  
ATOM   4017  CG  PHE A 522      59.783 -33.459-102.972  1.00 92.76           C  
ATOM   4018  CD1 PHE A 522      59.950 -34.762-103.426  1.00 92.76           C  
ATOM   4019  CD2 PHE A 522      59.471 -32.466-103.892  1.00 92.76           C  
ATOM   4020  CE1 PHE A 522      59.810 -35.071-104.776  1.00 92.76           C  
ATOM   4021  CE2 PHE A 522      59.330 -32.768-105.244  1.00 92.76           C  
ATOM   4022  CZ  PHE A 522      59.501 -34.070-105.685  1.00 92.76           C  
ATOM   4023  N   ASP A 523      57.432 -35.521-100.689  1.00 92.48           N  
ATOM   4024  CA  ASP A 523      57.247 -36.953-100.474  1.00 92.48           C  
ATOM   4025  C   ASP A 523      56.865 -37.660-101.772  1.00 92.48           C  
ATOM   4026  CB  ASP A 523      56.178 -37.200 -99.406  1.00 92.48           C  
ATOM   4027  O   ASP A 523      55.912 -37.262-102.445  1.00 92.48           O  
ATOM   4028  CG  ASP A 523      56.636 -36.821 -98.009  1.00 92.48           C  
ATOM   4029  OD1 ASP A 523      57.857 -36.670 -97.787  1.00 92.48           O  
ATOM   4030  OD2 ASP A 523      55.768 -36.673 -97.121  1.00 92.48           O  
ATOM   4031  N   LEU A 524      57.613 -38.695-102.035  1.00 90.44           N  
ATOM   4032  CA  LEU A 524      57.207 -39.576-103.125  1.00 90.44           C  
ATOM   4033  C   LEU A 524      56.135 -40.556-102.661  1.00 90.44           C  
ATOM   4034  CB  LEU A 524      58.413 -40.342-103.673  1.00 90.44           C  
ATOM   4035  O   LEU A 524      56.318 -41.253-101.660  1.00 90.44           O  
ATOM   4036  CG  LEU A 524      59.514 -39.500-104.321  1.00 90.44           C  
ATOM   4037  CD1 LEU A 524      60.721 -40.370-104.652  1.00 90.44           C  
ATOM   4038  CD2 LEU A 524      58.989 -38.805-105.572  1.00 90.44           C  
ATOM   4039  N   LEU A 525      55.019 -40.492-103.325  1.00 88.33           N  
ATOM   4040  CA  LEU A 525      53.939 -41.392-102.936  1.00 88.33           C  
ATOM   4041  C   LEU A 525      53.906 -42.622-103.838  1.00 88.33           C  
ATOM   4042  CB  LEU A 525      52.592 -40.668-102.992  1.00 88.33           C  
ATOM   4043  O   LEU A 525      54.111 -42.515-105.049  1.00 88.33           O  
ATOM   4044  CG  LEU A 525      52.448 -39.434-102.101  1.00 88.33           C  
ATOM   4045  CD1 LEU A 525      51.083 -38.786-102.308  1.00 88.33           C  
ATOM   4046  CD2 LEU A 525      52.652 -39.805-100.637  1.00 88.33           C  
ATOM   4047  N   PRO A 526      53.705 -43.873-103.161  1.00 83.01           N  
ATOM   4048  CA  PRO A 526      53.636 -45.084-103.982  1.00 83.01           C  
ATOM   4049  C   PRO A 526      52.422 -45.101-104.907  1.00 83.01           C  
ATOM   4050  CB  PRO A 526      53.548 -46.207-102.946  1.00 83.01           C  
ATOM   4051  O   PRO A 526      51.284 -44.988-104.443  1.00 83.01           O  
ATOM   4052  CG  PRO A 526      53.052 -45.542-101.702  1.00 83.01           C  
ATOM   4053  CD  PRO A 526      53.379 -44.079-101.781  1.00 83.01           C  
ATOM   4054  N   ARG A 527      52.607 -45.333-106.172  1.00 77.39           N  
ATOM   4055  CA  ARG A 527      51.569 -45.249-107.194  1.00 77.39           C  
ATOM   4056  C   ARG A 527      50.552 -46.374-107.037  1.00 77.39           C  
ATOM   4057  CB  ARG A 527      52.187 -45.293-108.593  1.00 77.39           C  
ATOM   4058  O   ARG A 527      49.391 -46.226-107.423  1.00 77.39           O  
ATOM   4059  CG  ARG A 527      51.174 -45.163-109.719  1.00 77.39           C  
ATOM   4060  CD  ARG A 527      50.454 -43.823-109.677  1.00 77.39           C  
ATOM   4061  NE  ARG A 527      49.546 -43.663-110.809  1.00 77.39           N  
ATOM   4062  NH1 ARG A 527      47.629 -43.566-109.523  1.00 77.39           N  
ATOM   4063  NH2 ARG A 527      47.492 -43.405-111.805  1.00 77.39           N  
ATOM   4064  CZ  ARG A 527      48.224 -43.545-110.709  1.00 77.39           C  
ATOM   4065  N   ASN A 528      51.070 -47.620-106.623  1.00 77.75           N  
ATOM   4066  CA  ASN A 528      50.117 -48.719-106.499  1.00 77.75           C  
ATOM   4067  C   ASN A 528      49.030 -48.404-105.476  1.00 77.75           C  
ATOM   4068  CB  ASN A 528      50.839 -50.015-106.126  1.00 77.75           C  
ATOM   4069  O   ASN A 528      47.924 -48.942-105.554  1.00 77.75           O  
ATOM   4070  CG  ASN A 528      51.584 -49.912-104.810  1.00 77.75           C  
ATOM   4071  ND2 ASN A 528      51.916 -51.056-104.224  1.00 77.75           N  
ATOM   4072  OD1 ASN A 528      51.860 -48.812-104.324  1.00 77.75           O  
ATOM   4073  N   TYR A 529      49.415 -47.469-104.673  1.00 80.05           N  
ATOM   4074  CA  TYR A 529      48.484 -47.163-103.593  1.00 80.05           C  
ATOM   4075  C   TYR A 529      47.764 -45.845-103.849  1.00 80.05           C  
ATOM   4076  CB  TYR A 529      49.220 -47.104-102.250  1.00 80.05           C  
ATOM   4077  O   TYR A 529      46.569 -45.718-103.573  1.00 80.05           O  
ATOM   4078  CG  TYR A 529      48.299 -47.045-101.056  1.00 80.05           C  
ATOM   4079  CD1 TYR A 529      48.095 -45.853-100.365  1.00 80.05           C  
ATOM   4080  CD2 TYR A 529      47.631 -48.183-100.615  1.00 80.05           C  
ATOM   4081  CE1 TYR A 529      47.249 -45.795 -99.262  1.00 80.05           C  
ATOM   4082  CE2 TYR A 529      46.783 -48.136 -99.513  1.00 80.05           C  
ATOM   4083  OH  TYR A 529      45.760 -46.889 -97.754  1.00 80.05           O  
ATOM   4084  CZ  TYR A 529      46.599 -46.940 -98.845  1.00 80.05           C  
ATOM   4085  N   TYR A 530      48.444 -44.754-104.360  1.00 83.55           N  
ATOM   4086  CA  TYR A 530      47.881 -43.458-104.720  1.00 83.55           C  
ATOM   4087  C   TYR A 530      47.670 -43.354-106.226  1.00 83.55           C  
ATOM   4088  CB  TYR A 530      48.792 -42.323-104.241  1.00 83.55           C  
ATOM   4089  O   TYR A 530      48.610 -43.072-106.973  1.00 83.55           O  
ATOM   4090  CG  TYR A 530      48.928 -42.247-102.740  1.00 83.55           C  
ATOM   4091  CD1 TYR A 530      48.036 -41.495-101.978  1.00 83.55           C  
ATOM   4092  CD2 TYR A 530      49.948 -42.924-102.081  1.00 83.55           C  
ATOM   4093  CE1 TYR A 530      48.159 -41.420-100.595  1.00 83.55           C  
ATOM   4094  CE2 TYR A 530      50.080 -42.856-100.698  1.00 83.55           C  
ATOM   4095  OH  TYR A 530      49.308 -42.032 -98.595  1.00 83.55           O  
ATOM   4096  CZ  TYR A 530      49.182 -42.102 -99.964  1.00 83.55           C  
ATOM   4097  N   ARG A 531      46.415 -43.574-106.732  1.00 78.76           N  
ATOM   4098  CA  ARG A 531      46.038 -43.648-108.141  1.00 78.76           C  
ATOM   4099  C   ARG A 531      44.689 -42.978-108.381  1.00 78.76           C  
ATOM   4100  CB  ARG A 531      45.990 -45.103-108.609  1.00 78.76           C  
ATOM   4101  O   ARG A 531      44.093 -42.421-107.457  1.00 78.76           O  
ATOM   4102  CG  ARG A 531      44.990 -45.963-107.850  1.00 78.76           C  
ATOM   4103  CD  ARG A 531      45.139 -47.439-108.195  1.00 78.76           C  
ATOM   4104  NE  ARG A 531      44.059 -48.237-107.622  1.00 78.76           N  
ATOM   4105  NH1 ARG A 531      45.221 -48.814-105.711  1.00 78.76           N  
ATOM   4106  NH2 ARG A 531      43.081 -49.571-106.029  1.00 78.76           N  
ATOM   4107  CZ  ARG A 531      44.123 -48.872-106.455  1.00 78.76           C  
ATOM   4108  N   ASP A 532      44.063 -43.085-109.570  1.00 82.49           N  
ATOM   4109  CA  ASP A 532      42.813 -42.453-109.982  1.00 82.49           C  
ATOM   4110  C   ASP A 532      41.762 -42.541-108.878  1.00 82.49           C  
ATOM   4111  CB  ASP A 532      42.283 -43.100-111.264  1.00 82.49           C  
ATOM   4112  O   ASP A 532      41.408 -43.635-108.435  1.00 82.49           O  
ATOM   4113  CG  ASP A 532      43.219 -42.924-112.448  1.00 82.49           C  
ATOM   4114  OD1 ASP A 532      43.868 -41.863-112.558  1.00 82.49           O  
ATOM   4115  OD2 ASP A 532      43.304 -43.855-113.278  1.00 82.49           O  
ATOM   4116  N   GLY A 533      41.474 -41.344-108.338  1.00 89.11           N  
ATOM   4117  CA  GLY A 533      40.436 -41.356-107.320  1.00 89.11           C  
ATOM   4118  C   GLY A 533      40.215 -39.999-106.677  1.00 89.11           C  
ATOM   4119  O   GLY A 533      40.740 -38.989-107.150  1.00 89.11           O  
ATOM   4120  N   ASN A 534      39.422 -40.094-105.570  1.00 92.42           N  
ATOM   4121  CA  ASN A 534      39.054 -38.898-104.818  1.00 92.42           C  
ATOM   4122  C   ASN A 534      39.999 -38.662-103.643  1.00 92.42           C  
ATOM   4123  CB  ASN A 534      37.609 -38.997-104.326  1.00 92.42           C  
ATOM   4124  O   ASN A 534      40.319 -39.593-102.902  1.00 92.42           O  
ATOM   4125  CG  ASN A 534      36.601 -38.933-105.457  1.00 92.42           C  
ATOM   4126  ND2 ASN A 534      35.998 -40.071-105.779  1.00 92.42           N  
ATOM   4127  OD1 ASN A 534      36.367 -37.870-106.037  1.00 92.42           O  
ATOM   4128  N   TYR A 535      40.375 -37.362-103.547  1.00 93.37           N  
ATOM   4129  CA  TYR A 535      41.301 -36.982-102.487  1.00 93.37           C  
ATOM   4130  C   TYR A 535      40.825 -35.724-101.771  1.00 93.37           C  
ATOM   4131  CB  TYR A 535      42.706 -36.759-103.054  1.00 93.37           C  
ATOM   4132  O   TYR A 535      40.165 -34.872-102.372  1.00 93.37           O  
ATOM   4133  CG  TYR A 535      43.286 -37.975-103.734  1.00 93.37           C  
ATOM   4134  CD1 TYR A 535      44.132 -38.844-103.048  1.00 93.37           C  
ATOM   4135  CD2 TYR A 535      42.991 -38.258-105.063  1.00 93.37           C  
ATOM   4136  CE1 TYR A 535      44.671 -39.965-103.671  1.00 93.37           C  
ATOM   4137  CE2 TYR A 535      43.525 -39.376-105.697  1.00 93.37           C  
ATOM   4138  OH  TYR A 535      44.892 -41.331-105.615  1.00 93.37           O  
ATOM   4139  CZ  TYR A 535      44.362 -40.222-104.993  1.00 93.37           C  
ATOM   4140  N   ASN A 536      41.243 -35.673-100.439  1.00 94.99           N  
ATOM   4141  CA  ASN A 536      41.182 -34.395 -99.735  1.00 94.99           C  
ATOM   4142  C   ASN A 536      42.573 -33.809 -99.517  1.00 94.99           C  
ATOM   4143  CB  ASN A 536      40.456 -34.554 -98.398  1.00 94.99           C  
ATOM   4144  O   ASN A 536      43.439 -34.459 -98.928  1.00 94.99           O  
ATOM   4145  CG  ASN A 536      38.950 -34.631 -98.556  1.00 94.99           C  
ATOM   4146  ND2 ASN A 536      38.287 -35.287 -97.611  1.00 94.99           N  
ATOM   4147  OD1 ASN A 536      38.387 -34.107 -99.522  1.00 94.99           O  
ATOM   4148  N   ALA A 537      42.717 -32.694-100.022  1.00 97.21           N  
ATOM   4149  CA  ALA A 537      43.877 -31.889 -99.651  1.00 97.21           C  
ATOM   4150  C   ALA A 537      43.532 -30.912 -98.531  1.00 97.21           C  
ATOM   4151  CB  ALA A 537      44.413 -31.133-100.865  1.00 97.21           C  
ATOM   4152  O   ALA A 537      42.694 -30.025 -98.708  1.00 97.21           O  
ATOM   4153  N   VAL A 538      44.260 -31.089 -97.373  1.00 97.87           N  
ATOM   4154  CA  VAL A 538      43.800 -30.390 -96.178  1.00 97.87           C  
ATOM   4155  C   VAL A 538      44.973 -29.673 -95.515  1.00 97.87           C  
ATOM   4156  CB  VAL A 538      43.131 -31.358 -95.176  1.00 97.87           C  
ATOM   4157  O   VAL A 538      46.051 -30.250 -95.354  1.00 97.87           O  
ATOM   4158  CG1 VAL A 538      42.544 -30.590 -93.994  1.00 97.87           C  
ATOM   4159  CG2 VAL A 538      42.049 -32.183 -95.872  1.00 97.87           C  
ATOM   4160  N   ILE A 539      44.754 -28.434 -95.223  1.00 98.27           N  
ATOM   4161  CA  ILE A 539      45.628 -27.684 -94.328  1.00 98.27           C  
ATOM   4162  C   ILE A 539      44.861 -27.293 -93.067  1.00 98.27           C  
ATOM   4163  CB  ILE A 539      46.201 -26.427 -95.019  1.00 98.27           C  
ATOM   4164  O   ILE A 539      43.809 -26.653 -93.146  1.00 98.27           O  
ATOM   4165  CG1 ILE A 539      46.909 -26.811 -96.324  1.00 98.27           C  
ATOM   4166  CG2 ILE A 539      47.152 -25.680 -94.080  1.00 98.27           C  
ATOM   4167  CD1 ILE A 539      47.387 -25.620 -97.143  1.00 98.27           C  
ATOM   4168  N   THR A 540      45.411 -27.724 -91.882  1.00 98.24           N  
ATOM   4169  CA  THR A 540      44.800 -27.370 -90.606  1.00 98.24           C  
ATOM   4170  C   THR A 540      45.817 -26.698 -89.688  1.00 98.24           C  
ATOM   4171  CB  THR A 540      44.213 -28.609 -89.905  1.00 98.24           C  
ATOM   4172  O   THR A 540      47.006 -27.018 -89.729  1.00 98.24           O  
ATOM   4173  CG2 THR A 540      43.436 -28.215 -88.652  1.00 98.24           C  
ATOM   4174  OG1 THR A 540      43.331 -29.287 -90.807  1.00 98.24           O  
ATOM   4175  N   LYS A 541      45.287 -25.786 -88.920  1.00 97.58           N  
ATOM   4176  CA  LYS A 541      46.084 -25.194 -87.849  1.00 97.58           C  
ATOM   4177  C   LYS A 541      45.381 -25.329 -86.501  1.00 97.58           C  
ATOM   4178  CB  LYS A 541      46.371 -23.721 -88.145  1.00 97.58           C  
ATOM   4179  O   LYS A 541      44.240 -24.892 -86.343  1.00 97.58           O  
ATOM   4180  CG  LYS A 541      47.256 -23.042 -87.109  1.00 97.58           C  
ATOM   4181  CD  LYS A 541      47.278 -21.531 -87.296  1.00 97.58           C  
ATOM   4182  CE  LYS A 541      46.497 -20.820 -86.201  1.00 97.58           C  
ATOM   4183  NZ  LYS A 541      47.304 -20.669 -84.953  1.00 97.58           N  
ATOM   4184  N   MET A 542      46.068 -25.933 -85.559  1.00 97.03           N  
ATOM   4185  CA  MET A 542      45.665 -25.981 -84.157  1.00 97.03           C  
ATOM   4186  C   MET A 542      46.761 -25.419 -83.257  1.00 97.03           C  
ATOM   4187  CB  MET A 542      45.330 -27.414 -83.741  1.00 97.03           C  
ATOM   4188  O   MET A 542      47.839 -26.006 -83.144  1.00 97.03           O  
ATOM   4189  CG  MET A 542      44.174 -28.022 -84.516  1.00 97.03           C  
ATOM   4190  SD  MET A 542      42.586 -27.158 -84.206  1.00 97.03           S  
ATOM   4191  CE  MET A 542      42.215 -27.760 -82.534  1.00 97.03           C  
ATOM   4192  N   GLY A 543      46.443 -24.269 -82.608  1.00 95.09           N  
ATOM   4193  CA  GLY A 543      47.489 -23.650 -81.809  1.00 95.09           C  
ATOM   4194  C   GLY A 543      48.720 -23.286 -82.617  1.00 95.09           C  
ATOM   4195  O   GLY A 543      48.624 -22.568 -83.615  1.00 95.09           O  
ATOM   4196  N   ASP A 544      49.792 -23.773 -82.288  1.00 96.47           N  
ATOM   4197  CA  ASP A 544      51.066 -23.430 -82.911  1.00 96.47           C  
ATOM   4198  C   ASP A 544      51.393 -24.386 -84.056  1.00 96.47           C  
ATOM   4199  CB  ASP A 544      52.192 -23.445 -81.876  1.00 96.47           C  
ATOM   4200  O   ASP A 544      52.407 -24.223 -84.738  1.00 96.47           O  
ATOM   4201  CG  ASP A 544      53.496 -22.878 -82.410  1.00 96.47           C  
ATOM   4202  OD1 ASP A 544      53.484 -21.788 -83.019  1.00 96.47           O  
ATOM   4203  OD2 ASP A 544      54.546 -23.531 -82.221  1.00 96.47           O  
ATOM   4204  N   GLN A 545      50.557 -25.338 -84.373  1.00 97.23           N  
ATOM   4205  CA  GLN A 545      50.891 -26.408 -85.307  1.00 97.23           C  
ATOM   4206  C   GLN A 545      50.092 -26.279 -86.601  1.00 97.23           C  
ATOM   4207  CB  GLN A 545      50.639 -27.776 -84.670  1.00 97.23           C  
ATOM   4208  O   GLN A 545      48.863 -26.203 -86.572  1.00 97.23           O  
ATOM   4209  CG  GLN A 545      51.572 -28.094 -83.509  1.00 97.23           C  
ATOM   4210  CD  GLN A 545      51.390 -29.505 -82.980  1.00 97.23           C  
ATOM   4211  NE2 GLN A 545      52.487 -30.129 -82.566  1.00 97.23           N  
ATOM   4212  OE1 GLN A 545      50.272 -30.028 -82.942  1.00 97.23           O  
ATOM   4213  N   LEU A 546      50.763 -26.263 -87.718  1.00 97.09           N  
ATOM   4214  CA  LEU A 546      50.200 -26.349 -89.061  1.00 97.09           C  
ATOM   4215  C   LEU A 546      50.343 -27.760 -89.621  1.00 97.09           C  
ATOM   4216  CB  LEU A 546      50.885 -25.345 -89.994  1.00 97.09           C  
ATOM   4217  O   LEU A 546      51.443 -28.317 -89.638  1.00 97.09           O  
ATOM   4218  CG  LEU A 546      50.231 -25.135 -91.361  1.00 97.09           C  
ATOM   4219  CD1 LEU A 546      48.964 -24.300 -91.220  1.00 97.09           C  
ATOM   4220  CD2 LEU A 546      51.210 -24.475 -92.326  1.00 97.09           C  
ATOM   4221  N   THR A 547      49.280 -28.317 -90.063  1.00 97.68           N  
ATOM   4222  CA  THR A 547      49.286 -29.697 -90.540  1.00 97.68           C  
ATOM   4223  C   THR A 547      48.822 -29.768 -91.991  1.00 97.68           C  
ATOM   4224  CB  THR A 547      48.389 -30.593 -89.666  1.00 97.68           C  
ATOM   4225  O   THR A 547      47.785 -29.204 -92.346  1.00 97.68           O  
ATOM   4226  CG2 THR A 547      48.428 -32.042 -90.143  1.00 97.68           C  
ATOM   4227  OG1 THR A 547      48.844 -30.537 -88.309  1.00 97.68           O  
ATOM   4228  N   PHE A 548      49.646 -30.433 -92.814  1.00 97.95           N  
ATOM   4229  CA  PHE A 548      49.311 -30.783 -94.190  1.00 97.95           C  
ATOM   4230  C   PHE A 548      48.876 -32.240 -94.286  1.00 97.95           C  
ATOM   4231  CB  PHE A 548      50.505 -30.530 -95.115  1.00 97.95           C  
ATOM   4232  O   PHE A 548      49.567 -33.135 -93.793  1.00 97.95           O  
ATOM   4233  CG  PHE A 548      50.997 -29.107 -95.097  1.00 97.95           C  
ATOM   4234  CD1 PHE A 548      50.622 -28.214 -96.093  1.00 97.95           C  
ATOM   4235  CD2 PHE A 548      51.834 -28.663 -94.082  1.00 97.95           C  
ATOM   4236  CE1 PHE A 548      51.076 -26.897 -96.078  1.00 97.95           C  
ATOM   4237  CE2 PHE A 548      52.292 -27.349 -94.060  1.00 97.95           C  
ATOM   4238  CZ  PHE A 548      51.912 -26.468 -95.060  1.00 97.95           C  
ATOM   4239  N   ARG A 549      47.729 -32.374 -95.009  1.00 95.72           N  
ATOM   4240  CA  ARG A 549      47.217 -33.738 -95.077  1.00 95.72           C  
ATOM   4241  C   ARG A 549      46.658 -34.044 -96.462  1.00 95.72           C  
ATOM   4242  CB  ARG A 549      46.137 -33.961 -94.015  1.00 95.72           C  
ATOM   4243  O   ARG A 549      45.982 -33.206 -97.064  1.00 95.72           O  
ATOM   4244  CG  ARG A 549      45.662 -35.402 -93.914  1.00 95.72           C  
ATOM   4245  CD  ARG A 549      44.724 -35.604 -92.733  1.00 95.72           C  
ATOM   4246  NE  ARG A 549      43.407 -35.025 -92.985  1.00 95.72           N  
ATOM   4247  NH1 ARG A 549      42.463 -35.798 -91.023  1.00 95.72           N  
ATOM   4248  NH2 ARG A 549      41.211 -34.565 -92.494  1.00 95.72           N  
ATOM   4249  CZ  ARG A 549      42.363 -35.131 -92.166  1.00 95.72           C  
ATOM   4250  N   LEU A 550      46.925 -35.209 -96.954  1.00 94.26           N  
ATOM   4251  CA  LEU A 550      46.322 -35.774 -98.157  1.00 94.26           C  
ATOM   4252  C   LEU A 550      45.592 -37.074 -97.840  1.00 94.26           C  
ATOM   4253  CB  LEU A 550      47.389 -36.020 -99.227  1.00 94.26           C  
ATOM   4254  O   LEU A 550      46.219 -38.070 -97.472  1.00 94.26           O  
ATOM   4255  CG  LEU A 550      46.882 -36.459-100.602  1.00 94.26           C  
ATOM   4256  CD1 LEU A 550      46.172 -35.302-101.297  1.00 94.26           C  
ATOM   4257  CD2 LEU A 550      48.033 -36.978-101.456  1.00 94.26           C  
ATOM   4258  N   ASP A 551      44.253 -37.013 -98.057  1.00 91.19           N  
ATOM   4259  CA  ASP A 551      43.394 -38.161 -97.785  1.00 91.19           C  
ATOM   4260  C   ASP A 551      42.947 -38.832 -99.082  1.00 91.19           C  
ATOM   4261  CB  ASP A 551      42.174 -37.736 -96.965  1.00 91.19           C  
ATOM   4262  O   ASP A 551      42.396 -38.175 -99.968  1.00 91.19           O  
ATOM   4263  CG  ASP A 551      42.544 -36.994 -95.693  1.00 91.19           C  
ATOM   4264  OD1 ASP A 551      43.677 -37.165 -95.194  1.00 91.19           O  
ATOM   4265  OD2 ASP A 551      41.694 -36.231 -95.184  1.00 91.19           O  
ATOM   4266  N   ARG A 552      43.138 -40.084 -99.104  1.00 87.02           N  
ATOM   4267  CA  ARG A 552      42.554 -40.852-100.199  1.00 87.02           C  
ATOM   4268  C   ARG A 552      41.201 -41.432 -99.800  1.00 87.02           C  
ATOM   4269  CB  ARG A 552      43.498 -41.976-100.630  1.00 87.02           C  
ATOM   4270  O   ARG A 552      41.116 -42.252 -98.883  1.00 87.02           O  
ATOM   4271  CG  ARG A 552      43.075 -42.678-101.911  1.00 87.02           C  
ATOM   4272  CD  ARG A 552      44.031 -43.804-102.279  1.00 87.02           C  
ATOM   4273  NE  ARG A 552      43.590 -44.517-103.475  1.00 87.02           N  
ATOM   4274  NH1 ARG A 552      44.820 -46.425-103.043  1.00 87.02           N  
ATOM   4275  NH2 ARG A 552      43.512 -46.299-104.922  1.00 87.02           N  
ATOM   4276  CZ  ARG A 552      43.975 -45.745-103.810  1.00 87.02           C  
ATOM   4277  N   ILE A 553      40.100 -41.203-100.592  1.00 83.84           N  
ATOM   4278  CA  ILE A 553      38.730 -41.431-100.148  1.00 83.84           C  
ATOM   4279  C   ILE A 553      38.227 -42.767-100.690  1.00 83.84           C  
ATOM   4280  CB  ILE A 553      37.794 -40.286-100.595  1.00 83.84           C  
ATOM   4281  O   ILE A 553      37.449 -43.459-100.030  1.00 83.84           O  
ATOM   4282  CG1 ILE A 553      38.264 -38.952-100.007  1.00 83.84           C  
ATOM   4283  CG2 ILE A 553      36.346 -40.582-100.192  1.00 83.84           C  
ATOM   4284  CD1 ILE A 553      37.486 -37.743-100.510  1.00 83.84           C  
ATOM   4285  N   ASP A 554      38.569 -43.294-101.865  1.00 77.76           N  
ATOM   4286  CA  ASP A 554      37.995 -44.387-102.645  1.00 77.76           C  
ATOM   4287  C   ASP A 554      38.560 -45.734-102.200  1.00 77.76           C  
ATOM   4288  CB  ASP A 554      38.256 -44.175-104.138  1.00 77.76           C  
ATOM   4289  O   ASP A 554      37.959 -46.779-102.455  1.00 77.76           O  
ATOM   4290  CG  ASP A 554      37.562 -42.943-104.693  1.00 77.76           C  
ATOM   4291  OD1 ASP A 554      36.438 -42.626-104.249  1.00 77.76           O  
ATOM   4292  OD2 ASP A 554      38.143 -42.286-105.582  1.00 77.76           O  
ATOM   4293  N   LEU A 555      39.312 -46.074-101.008  1.00 61.18           N  
ATOM   4294  CA  LEU A 555      39.685 -47.428-100.610  1.00 61.18           C  
ATOM   4295  C   LEU A 555      39.470 -47.634 -99.115  1.00 61.18           C  
ATOM   4296  CB  LEU A 555      41.146 -47.708-100.971  1.00 61.18           C  
ATOM   4297  O   LEU A 555      39.514 -46.677 -98.339  1.00 61.18           O  
ATOM   4298  CG  LEU A 555      41.463 -47.840-102.461  1.00 61.18           C  
ATOM   4299  CD1 LEU A 555      42.972 -47.823-102.686  1.00 61.18           C  
ATOM   4300  CD2 LEU A 555      40.847 -49.114-103.029  1.00 61.18           C  
ATOM   4301  N   GLY A 556      38.946 -48.892 -98.616  1.00 56.75           N  
ATOM   4302  CA  GLY A 556      38.667 -49.570 -97.360  1.00 56.75           C  
ATOM   4303  C   GLY A 556      39.749 -49.363 -96.316  1.00 56.75           C  
ATOM   4304  O   GLY A 556      39.462 -49.313 -95.119  1.00 56.75           O  
ATOM   4305  N   ASP A 557      41.084 -48.786 -96.698  1.00 59.93           N  
ATOM   4306  CA  ASP A 557      42.003 -48.603 -95.580  1.00 59.93           C  
ATOM   4307  C   ASP A 557      42.455 -47.149 -95.471  1.00 59.93           C  
ATOM   4308  CB  ASP A 557      43.218 -49.522 -95.728  1.00 59.93           C  
ATOM   4309  O   ASP A 557      43.293 -46.814 -94.632  1.00 59.93           O  
ATOM   4310  CG  ASP A 557      42.865 -50.994 -95.621  1.00 59.93           C  
ATOM   4311  OD1 ASP A 557      41.799 -51.326 -95.060  1.00 59.93           O  
ATOM   4312  OD2 ASP A 557      43.662 -51.831 -96.098  1.00 59.93           O  
ATOM   4313  N   GLY A 558      41.775 -46.021 -96.220  1.00 60.18           N  
ATOM   4314  CA  GLY A 558      41.942 -44.601 -95.961  1.00 60.18           C  
ATOM   4315  C   GLY A 558      43.395 -44.167 -95.923  1.00 60.18           C  
ATOM   4316  O   GLY A 558      44.017 -44.152 -94.859  1.00 60.18           O  
ATOM   4317  N   GLY A 559      44.320 -44.310 -97.000  1.00 73.11           N  
ATOM   4318  CA  GLY A 559      45.664 -43.766 -96.891  1.00 73.11           C  
ATOM   4319  C   GLY A 559      45.684 -42.297 -96.511  1.00 73.11           C  
ATOM   4320  O   GLY A 559      44.955 -41.490 -97.092  1.00 73.11           O  
ATOM   4321  N   ILE A 560      46.363 -41.887 -95.304  1.00 83.26           N  
ATOM   4322  CA  ILE A 560      46.528 -40.507 -94.861  1.00 83.26           C  
ATOM   4323  C   ILE A 560      48.012 -40.146 -94.835  1.00 83.26           C  
ATOM   4324  CB  ILE A 560      45.898 -40.282 -93.468  1.00 83.26           C  
ATOM   4325  O   ILE A 560      48.817 -40.849 -94.219  1.00 83.26           O  
ATOM   4326  CG1 ILE A 560      44.403 -40.622 -93.497  1.00 83.26           C  
ATOM   4327  CG2 ILE A 560      46.122 -38.841 -93.000  1.00 83.26           C  
ATOM   4328  CD1 ILE A 560      43.737 -40.599 -92.128  1.00 83.26           C  
ATOM   4329  N   GLU A 561      48.354 -39.183 -95.668  1.00 89.23           N  
ATOM   4330  CA  GLU A 561      49.670 -38.571 -95.507  1.00 89.23           C  
ATOM   4331  C   GLU A 561      49.582 -37.279 -94.699  1.00 89.23           C  
ATOM   4332  CB  GLU A 561      50.306 -38.296 -96.873  1.00 89.23           C  
ATOM   4333  O   GLU A 561      48.788 -36.393 -95.020  1.00 89.23           O  
ATOM   4334  CG  GLU A 561      50.495 -39.543 -97.725  1.00 89.23           C  
ATOM   4335  CD  GLU A 561      51.494 -40.525 -97.137  1.00 89.23           C  
ATOM   4336  OE1 GLU A 561      51.486 -41.712 -97.536  1.00 89.23           O  
ATOM   4337  OE2 GLU A 561      52.292 -40.106 -96.268  1.00 89.23           O  
ATOM   4338  N   THR A 562      50.452 -37.217 -93.648  1.00 93.77           N  
ATOM   4339  CA  THR A 562      50.384 -36.038 -92.790  1.00 93.77           C  
ATOM   4340  C   THR A 562      51.781 -35.492 -92.509  1.00 93.77           C  
ATOM   4341  CB  THR A 562      49.677 -36.356 -91.460  1.00 93.77           C  
ATOM   4342  O   THR A 562      52.703 -36.253 -92.213  1.00 93.77           O  
ATOM   4343  CG2 THR A 562      49.552 -35.109 -90.591  1.00 93.77           C  
ATOM   4344  OG1 THR A 562      48.367 -36.868 -91.731  1.00 93.77           O  
ATOM   4345  N   ARG A 563      51.906 -34.187 -92.592  1.00 95.84           N  
ATOM   4346  CA  ARG A 563      53.091 -33.447 -92.170  1.00 95.84           C  
ATOM   4347  C   ARG A 563      52.713 -32.269 -91.279  1.00 95.84           C  
ATOM   4348  CB  ARG A 563      53.878 -32.953 -93.385  1.00 95.84           C  
ATOM   4349  O   ARG A 563      51.803 -31.504 -91.606  1.00 95.84           O  
ATOM   4350  CG  ARG A 563      54.408 -34.069 -94.272  1.00 95.84           C  
ATOM   4351  CD  ARG A 563      55.546 -34.828 -93.604  1.00 95.84           C  
ATOM   4352  NE  ARG A 563      56.194 -35.752 -94.530  1.00 95.84           N  
ATOM   4353  NH1 ARG A 563      55.008 -37.608 -93.833  1.00 95.84           N  
ATOM   4354  NH2 ARG A 563      56.574 -37.801 -95.496  1.00 95.84           N  
ATOM   4355  CZ  ARG A 563      55.923 -37.051 -94.618  1.00 95.84           C  
ATOM   4356  N   THR A 564      53.468 -32.143 -90.176  1.00 95.21           N  
ATOM   4357  CA  THR A 564      53.167 -31.078 -89.225  1.00 95.21           C  
ATOM   4358  C   THR A 564      54.398 -30.214 -88.971  1.00 95.21           C  
ATOM   4359  CB  THR A 564      52.653 -31.650 -87.891  1.00 95.21           C  
ATOM   4360  O   THR A 564      55.511 -30.732 -88.850  1.00 95.21           O  
ATOM   4361  CG2 THR A 564      52.315 -30.535 -86.908  1.00 95.21           C  
ATOM   4362  OG1 THR A 564      51.476 -32.430 -88.133  1.00 95.21           O  
ATOM   4363  N   VAL A 565      54.162 -28.977 -88.910  1.00 93.73           N  
ATOM   4364  CA  VAL A 565      55.223 -28.038 -88.562  1.00 93.73           C  
ATOM   4365  C   VAL A 565      54.723 -27.065 -87.499  1.00 93.73           C  
ATOM   4366  CB  VAL A 565      55.723 -27.263 -89.802  1.00 93.73           C  
ATOM   4367  O   VAL A 565      53.530 -26.755 -87.442  1.00 93.73           O  
ATOM   4368  CG1 VAL A 565      54.589 -26.454 -90.427  1.00 93.73           C  
ATOM   4369  CG2 VAL A 565      56.889 -26.350 -89.425  1.00 93.73           C  
ATOM   4370  N   SER A 566      55.645 -26.537 -86.582  1.00 93.84           N  
ATOM   4371  CA  SER A 566      55.303 -25.591 -85.524  1.00 93.84           C  
ATOM   4372  C   SER A 566      55.686 -24.166 -85.910  1.00 93.84           C  
ATOM   4373  CB  SER A 566      55.994 -25.977 -84.216  1.00 93.84           C  
ATOM   4374  O   SER A 566      56.323 -23.947 -86.943  1.00 93.84           O  
ATOM   4375  OG  SER A 566      55.600 -27.273 -83.802  1.00 93.84           O  
ATOM   4376  N   GLY A 567      55.260 -23.089 -85.186  1.00 90.47           N  
ATOM   4377  CA  GLY A 567      55.606 -21.690 -85.381  1.00 90.47           C  
ATOM   4378  C   GLY A 567      54.509 -20.894 -86.063  1.00 90.47           C  
ATOM   4379  O   GLY A 567      54.787 -19.908 -86.748  1.00 90.47           O  
ATOM   4380  N   PHE A 568      53.236 -21.365 -85.808  1.00 92.36           N  
ATOM   4381  CA  PHE A 568      52.163 -20.723 -86.559  1.00 92.36           C  
ATOM   4382  C   PHE A 568      51.139 -20.103 -85.616  1.00 92.36           C  
ATOM   4383  CB  PHE A 568      51.480 -21.730 -87.490  1.00 92.36           C  
ATOM   4384  O   PHE A 568      50.003 -19.838 -86.014  1.00 92.36           O  
ATOM   4385  CG  PHE A 568      52.170 -21.893 -88.817  1.00 92.36           C  
ATOM   4386  CD1 PHE A 568      51.721 -21.209 -89.939  1.00 92.36           C  
ATOM   4387  CD2 PHE A 568      53.267 -22.735 -88.943  1.00 92.36           C  
ATOM   4388  CE1 PHE A 568      52.358 -21.360 -91.169  1.00 92.36           C  
ATOM   4389  CE2 PHE A 568      53.909 -22.892 -90.168  1.00 92.36           C  
ATOM   4390  CZ  PHE A 568      53.451 -22.203 -91.280  1.00 92.36           C  
ATOM   4391  N   SER A 569      51.489 -19.934 -84.290  1.00 90.88           N  
ATOM   4392  CA  SER A 569      50.529 -19.442 -83.308  1.00 90.88           C  
ATOM   4393  C   SER A 569      50.044 -18.041 -83.664  1.00 90.88           C  
ATOM   4394  CB  SER A 569      51.146 -19.438 -81.908  1.00 90.88           C  
ATOM   4395  O   SER A 569      48.867 -17.720 -83.482  1.00 90.88           O  
ATOM   4396  OG  SER A 569      52.344 -18.680 -81.890  1.00 90.88           O  
ATOM   4397  N   SER A 570      50.874 -17.219 -84.331  1.00 91.54           N  
ATOM   4398  CA  SER A 570      50.511 -15.826 -84.572  1.00 91.54           C  
ATOM   4399  C   SER A 570      50.520 -15.504 -86.063  1.00 91.54           C  
ATOM   4400  CB  SER A 570      51.466 -14.887 -83.834  1.00 91.54           C  
ATOM   4401  O   SER A 570      50.608 -14.337 -86.451  1.00 91.54           O  
ATOM   4402  OG  SER A 570      52.812 -15.167 -84.178  1.00 91.54           O  
ATOM   4403  N   VAL A 571      50.548 -16.453 -86.909  1.00 92.56           N  
ATOM   4404  CA  VAL A 571      50.627 -16.224 -88.348  1.00 92.56           C  
ATOM   4405  C   VAL A 571      49.230 -15.968 -88.908  1.00 92.56           C  
ATOM   4406  CB  VAL A 571      51.284 -17.417 -89.078  1.00 92.56           C  
ATOM   4407  O   VAL A 571      48.373 -16.855 -88.886  1.00 92.56           O  
ATOM   4408  CG1 VAL A 571      51.336 -17.166 -90.584  1.00 92.56           C  
ATOM   4409  CG2 VAL A 571      52.685 -17.673 -88.527  1.00 92.56           C  
ATOM   4410  N   PRO A 572      48.971 -14.777 -89.515  1.00 94.95           N  
ATOM   4411  CA  PRO A 572      47.642 -14.429 -90.023  1.00 94.95           C  
ATOM   4412  C   PRO A 572      47.391 -14.961 -91.432  1.00 94.95           C  
ATOM   4413  CB  PRO A 572      47.649 -12.899 -90.010  1.00 94.95           C  
ATOM   4414  O   PRO A 572      48.336 -15.158 -92.199  1.00 94.95           O  
ATOM   4415  CG  PRO A 572      49.080 -12.522 -90.220  1.00 94.95           C  
ATOM   4416  CD  PRO A 572      49.947 -13.551 -89.553  1.00 94.95           C  
ATOM   4417  N   ILE A 573      46.063 -15.181 -91.724  1.00 95.78           N  
ATOM   4418  CA  ILE A 573      45.596 -15.586 -93.045  1.00 95.78           C  
ATOM   4419  C   ILE A 573      44.441 -14.688 -93.482  1.00 95.78           C  
ATOM   4420  CB  ILE A 573      45.157 -17.067 -93.059  1.00 95.78           C  
ATOM   4421  O   ILE A 573      43.526 -14.417 -92.699  1.00 95.78           O  
ATOM   4422  CG1 ILE A 573      46.310 -17.971 -92.604  1.00 95.78           C  
ATOM   4423  CG2 ILE A 573      44.663 -17.471 -94.452  1.00 95.78           C  
ATOM   4424  CD1 ILE A 573      47.496 -17.988 -93.558  1.00 95.78           C  
ATOM   4425  N   ASP A 574      44.483 -14.246 -94.833  1.00 96.86           N  
ATOM   4426  CA  ASP A 574      43.372 -13.407 -95.269  1.00 96.86           C  
ATOM   4427  C   ASP A 574      42.922 -13.781 -96.679  1.00 96.86           C  
ATOM   4428  CB  ASP A 574      43.760 -11.928 -95.215  1.00 96.86           C  
ATOM   4429  O   ASP A 574      42.057 -13.119 -97.256  1.00 96.86           O  
ATOM   4430  CG  ASP A 574      44.897 -11.580 -96.160  1.00 96.86           C  
ATOM   4431  OD1 ASP A 574      45.428 -12.487 -96.837  1.00 96.86           O  
ATOM   4432  OD2 ASP A 574      45.268 -10.387 -96.225  1.00 96.86           O  
ATOM   4433  N   GLY A 575      43.620 -14.845 -97.145  1.00 97.72           N  
ATOM   4434  CA  GLY A 575      43.234 -15.195 -98.503  1.00 97.72           C  
ATOM   4435  C   GLY A 575      43.609 -16.615 -98.883  1.00 97.72           C  
ATOM   4436  O   GLY A 575      44.292 -17.307 -98.123  1.00 97.72           O  
ATOM   4437  N   TRP A 576      43.089 -17.089-100.049  1.00 97.92           N  
ATOM   4438  CA  TRP A 576      43.369 -18.424-100.566  1.00 97.92           C  
ATOM   4439  C   TRP A 576      43.472 -18.409-102.087  1.00 97.92           C  
ATOM   4440  CB  TRP A 576      42.285 -19.411-100.124  1.00 97.92           C  
ATOM   4441  O   TRP A 576      42.935 -17.513-102.743  1.00 97.92           O  
ATOM   4442  CG  TRP A 576      40.919 -19.092-100.656  1.00 97.92           C  
ATOM   4443  CD1 TRP A 576      39.981 -18.279-100.083  1.00 97.92           C  
ATOM   4444  CD2 TRP A 576      40.337 -19.587-101.865  1.00 97.92           C  
ATOM   4445  CE2 TRP A 576      39.042 -19.031-101.964  1.00 97.92           C  
ATOM   4446  CE3 TRP A 576      40.784 -20.448-102.877  1.00 97.92           C  
ATOM   4447  NE1 TRP A 576      38.851 -18.237-100.865  1.00 97.92           N  
ATOM   4448  CH2 TRP A 576      38.651 -20.152-104.011  1.00 97.92           C  
ATOM   4449  CZ2 TRP A 576      38.190 -19.308-103.035  1.00 97.92           C  
ATOM   4450  CZ3 TRP A 576      39.934 -20.722-103.942  1.00 97.92           C  
ATOM   4451  N   THR A 577      44.286 -19.439-102.586  1.00 98.02           N  
ATOM   4452  CA  THR A 577      44.403 -19.657-104.024  1.00 98.02           C  
ATOM   4453  C   THR A 577      44.396 -21.148-104.348  1.00 98.02           C  
ATOM   4454  CB  THR A 577      45.686 -19.013-104.583  1.00 98.02           C  
ATOM   4455  O   THR A 577      45.025 -21.943-103.646  1.00 98.02           O  
ATOM   4456  CG2 THR A 577      45.821 -19.270-106.081  1.00 98.02           C  
ATOM   4457  OG1 THR A 577      45.643 -17.599-104.354  1.00 98.02           O  
ATOM   4458  N   ALA A 578      43.610 -21.514-105.394  1.00 98.14           N  
ATOM   4459  CA  ALA A 578      43.692 -22.829-106.024  1.00 98.14           C  
ATOM   4460  C   ALA A 578      44.209 -22.719-107.457  1.00 98.14           C  
ATOM   4461  CB  ALA A 578      42.328 -23.514-106.006  1.00 98.14           C  
ATOM   4462  O   ALA A 578      43.712 -21.909-108.242  1.00 98.14           O  
ATOM   4463  N   TRP A 579      45.148 -23.525-107.804  1.00 97.52           N  
ATOM   4464  CA  TRP A 579      45.748 -23.481-109.133  1.00 97.52           C  
ATOM   4465  C   TRP A 579      45.917 -24.886-109.701  1.00 97.52           C  
ATOM   4466  CB  TRP A 579      47.102 -22.768-109.090  1.00 97.52           C  
ATOM   4467  O   TRP A 579      46.466 -25.769-109.037  1.00 97.52           O  
ATOM   4468  CG  TRP A 579      47.714 -22.539-110.440  1.00 97.52           C  
ATOM   4469  CD1 TRP A 579      47.065 -22.176-111.587  1.00 97.52           C  
ATOM   4470  CD2 TRP A 579      49.097 -22.664-110.783  1.00 97.52           C  
ATOM   4471  CE2 TRP A 579      49.216 -22.359-112.157  1.00 97.52           C  
ATOM   4472  CE3 TRP A 579      50.250 -23.002-110.062  1.00 97.52           C  
ATOM   4473  NE1 TRP A 579      47.963 -22.065-112.624  1.00 97.52           N  
ATOM   4474  CH2 TRP A 579      51.555 -22.718-112.095  1.00 97.52           C  
ATOM   4475  CZ2 TRP A 579      50.442 -22.384-112.825  1.00 97.52           C  
ATOM   4476  CZ3 TRP A 579      51.470 -23.026-110.727  1.00 97.52           C  
ATOM   4477  N   PHE A 580      45.474 -25.071-110.962  1.00 96.61           N  
ATOM   4478  CA  PHE A 580      45.478 -26.372-111.621  1.00 96.61           C  
ATOM   4479  C   PHE A 580      46.270 -26.317-112.922  1.00 96.61           C  
ATOM   4480  CB  PHE A 580      44.045 -26.840-111.898  1.00 96.61           C  
ATOM   4481  O   PHE A 580      45.688 -26.286-114.008  1.00 96.61           O  
ATOM   4482  CG  PHE A 580      43.187 -26.927-110.665  1.00 96.61           C  
ATOM   4483  CD1 PHE A 580      43.102 -28.111-109.943  1.00 96.61           C  
ATOM   4484  CD2 PHE A 580      42.464 -25.825-110.228  1.00 96.61           C  
ATOM   4485  CE1 PHE A 580      42.307 -28.196-108.801  1.00 96.61           C  
ATOM   4486  CE2 PHE A 580      41.668 -25.901-109.088  1.00 96.61           C  
ATOM   4487  CZ  PHE A 580      41.591 -27.087-108.377  1.00 96.61           C  
ATOM   4488  N   PRO A 581      47.555 -26.405-112.901  1.00 94.38           N  
ATOM   4489  CA  PRO A 581      48.384 -26.211-114.093  1.00 94.38           C  
ATOM   4490  C   PRO A 581      48.807 -27.529-114.738  1.00 94.38           C  
ATOM   4491  CB  PRO A 581      49.601 -25.452-113.556  1.00 94.38           C  
ATOM   4492  O   PRO A 581      48.838 -28.566-114.070  1.00 94.38           O  
ATOM   4493  CG  PRO A 581      49.784 -25.960-112.163  1.00 94.38           C  
ATOM   4494  CD  PRO A 581      48.430 -26.181-111.553  1.00 94.38           C  
ATOM   4495  N   GLY A 582      49.084 -27.463-116.044  1.00 93.32           N  
ATOM   4496  CA  GLY A 582      49.786 -28.471-116.822  1.00 93.32           C  
ATOM   4497  C   GLY A 582      51.094 -27.970-117.408  1.00 93.32           C  
ATOM   4498  O   GLY A 582      51.314 -26.761-117.504  1.00 93.32           O  
ATOM   4499  N   PHE A 583      51.941 -28.941-117.776  1.00 91.35           N  
ATOM   4500  CA  PHE A 583      53.248 -28.533-118.279  1.00 91.35           C  
ATOM   4501  C   PHE A 583      53.286 -28.598-119.801  1.00 91.35           C  
ATOM   4502  CB  PHE A 583      54.353 -29.414-117.687  1.00 91.35           C  
ATOM   4503  O   PHE A 583      53.021 -29.649-120.389  1.00 91.35           O  
ATOM   4504  CG  PHE A 583      55.741 -28.998-118.090  1.00 91.35           C  
ATOM   4505  CD1 PHE A 583      56.448 -29.718-119.046  1.00 91.35           C  
ATOM   4506  CD2 PHE A 583      56.341 -27.886-117.513  1.00 91.35           C  
ATOM   4507  CE1 PHE A 583      57.733 -29.335-119.422  1.00 91.35           C  
ATOM   4508  CE2 PHE A 583      57.626 -27.497-117.884  1.00 91.35           C  
ATOM   4509  CZ  PHE A 583      58.320 -28.224-118.837  1.00 91.35           C  
ATOM   4510  N   SER A 584      53.633 -27.449-120.446  1.00 90.95           N  
ATOM   4511  CA  SER A 584      53.846 -27.392-121.889  1.00 90.95           C  
ATOM   4512  C   SER A 584      52.695 -28.050-122.643  1.00 90.95           C  
ATOM   4513  CB  SER A 584      55.165 -28.070-122.264  1.00 90.95           C  
ATOM   4514  O   SER A 584      51.527 -27.845-122.306  1.00 90.95           O  
ATOM   4515  OG  SER A 584      55.465 -27.863-123.634  1.00 90.95           O  
ATOM   4516  N   ASP A 585      52.987 -28.729-123.746  1.00 91.85           N  
ATOM   4517  CA  ASP A 585      51.943 -29.411-124.503  1.00 91.85           C  
ATOM   4518  C   ASP A 585      51.912 -30.903-124.178  1.00 91.85           C  
ATOM   4519  CB  ASP A 585      52.148 -29.204-126.006  1.00 91.85           C  
ATOM   4520  O   ASP A 585      51.364 -31.699-124.943  1.00 91.85           O  
ATOM   4521  CG  ASP A 585      53.509 -29.674-126.489  1.00 91.85           C  
ATOM   4522  OD1 ASP A 585      54.386 -29.970-125.649  1.00 91.85           O  
ATOM   4523  OD2 ASP A 585      53.706 -29.747-127.721  1.00 91.85           O  
ATOM   4524  N   GLN A 586      52.525 -31.262-123.087  1.00 91.46           N  
ATOM   4525  CA  GLN A 586      52.499 -32.658-122.667  1.00 91.46           C  
ATOM   4526  C   GLN A 586      51.084 -33.098-122.304  1.00 91.46           C  
ATOM   4527  CB  GLN A 586      53.438 -32.881-121.481  1.00 91.46           C  
ATOM   4528  O   GLN A 586      50.266 -32.282-121.874  1.00 91.46           O  
ATOM   4529  CG  GLN A 586      54.907 -32.647-121.807  1.00 91.46           C  
ATOM   4530  CD  GLN A 586      55.828 -33.006-120.657  1.00 91.46           C  
ATOM   4531  NE2 GLN A 586      57.079 -32.565-120.739  1.00 91.46           N  
ATOM   4532  OE1 GLN A 586      55.420 -33.674-119.702  1.00 91.46           O  
ATOM   4533  N   ARG A 587      50.924 -34.388-122.514  1.00 91.11           N  
ATOM   4534  CA  ARG A 587      49.608 -34.930-122.191  1.00 91.11           C  
ATOM   4535  C   ARG A 587      49.296 -34.763-120.707  1.00 91.11           C  
ATOM   4536  CB  ARG A 587      49.524 -36.407-122.581  1.00 91.11           C  
ATOM   4537  O   ARG A 587      50.105 -35.129-119.852  1.00 91.11           O  
ATOM   4538  CG  ARG A 587      48.117 -36.979-122.530  1.00 91.11           C  
ATOM   4539  CD  ARG A 587      48.068 -38.406-123.058  1.00 91.11           C  
ATOM   4540  NE  ARG A 587      46.738 -38.990-122.912  1.00 91.11           N  
ATOM   4541  NH1 ARG A 587      47.322 -41.053-123.770  1.00 91.11           N  
ATOM   4542  NH2 ARG A 587      45.172 -40.662-123.077  1.00 91.11           N  
ATOM   4543  CZ  ARG A 587      46.414 -40.234-123.254  1.00 91.11           C  
ATOM   4544  N   GLY A 588      48.139 -34.029-120.314  1.00 90.23           N  
ATOM   4545  CA  GLY A 588      47.746 -33.727-118.947  1.00 90.23           C  
ATOM   4546  C   GLY A 588      46.956 -34.844-118.292  1.00 90.23           C  
ATOM   4547  O   GLY A 588      46.370 -35.683-118.979  1.00 90.23           O  
ATOM   4548  N   TRP A 589      46.960 -34.820-116.929  1.00 91.38           N  
ATOM   4549  CA  TRP A 589      46.126 -35.724-116.143  1.00 91.38           C  
ATOM   4550  C   TRP A 589      44.679 -35.244-116.115  1.00 91.38           C  
ATOM   4551  CB  TRP A 589      46.664 -35.845-114.713  1.00 91.38           C  
ATOM   4552  O   TRP A 589      44.367 -34.163-116.619  1.00 91.38           O  
ATOM   4553  CG  TRP A 589      46.723 -34.542-113.973  1.00 91.38           C  
ATOM   4554  CD1 TRP A 589      46.355 -33.311-114.440  1.00 91.38           C  
ATOM   4555  CD2 TRP A 589      47.180 -34.343-112.632  1.00 91.38           C  
ATOM   4556  CE2 TRP A 589      47.062 -32.963-112.351  1.00 91.38           C  
ATOM   4557  CE3 TRP A 589      47.678 -35.197-111.639  1.00 91.38           C  
ATOM   4558  NE1 TRP A 589      46.557 -32.357-113.469  1.00 91.38           N  
ATOM   4559  CH2 TRP A 589      47.909 -33.277-110.164  1.00 91.38           C  
ATOM   4560  CZ2 TRP A 589      47.425 -32.418-111.117  1.00 91.38           C  
ATOM   4561  CZ3 TRP A 589      48.038 -34.653-110.411  1.00 91.38           C  
ATOM   4562  N   SER A 590      43.816 -36.170-115.717  1.00 92.18           N  
ATOM   4563  CA  SER A 590      42.427 -35.780-115.496  1.00 92.18           C  
ATOM   4564  C   SER A 590      42.214 -35.277-114.073  1.00 92.18           C  
ATOM   4565  CB  SER A 590      41.489 -36.955-115.777  1.00 92.18           C  
ATOM   4566  O   SER A 590      42.691 -35.889-113.115  1.00 92.18           O  
ATOM   4567  OG  SER A 590      41.692 -37.996-114.837  1.00 92.18           O  
ATOM   4568  N   ILE A 591      41.567 -34.108-113.947  1.00 95.00           N  
ATOM   4569  CA  ILE A 591      41.325 -33.564-112.615  1.00 95.00           C  
ATOM   4570  C   ILE A 591      39.995 -32.815-112.597  1.00 95.00           C  
ATOM   4571  CB  ILE A 591      42.473 -32.629-112.169  1.00 95.00           C  
ATOM   4572  O   ILE A 591      39.651 -32.125-113.559  1.00 95.00           O  
ATOM   4573  CG1 ILE A 591      42.264 -32.182-110.718  1.00 95.00           C  
ATOM   4574  CG2 ILE A 591      42.580 -31.421-113.105  1.00 95.00           C  
ATOM   4575  CD1 ILE A 591      43.508 -31.595-110.066  1.00 95.00           C  
ATOM   4576  N   ASN A 592      39.301 -32.990-111.534  1.00 96.56           N  
ATOM   4577  CA  ASN A 592      38.159 -32.130-111.238  1.00 96.56           C  
ATOM   4578  C   ASN A 592      38.091 -31.779-109.755  1.00 96.56           C  
ATOM   4579  CB  ASN A 592      36.856 -32.795-111.688  1.00 96.56           C  
ATOM   4580  O   ASN A 592      38.681 -32.469-108.922  1.00 96.56           O  
ATOM   4581  CG  ASN A 592      36.611 -34.123-111.000  1.00 96.56           C  
ATOM   4582  ND2 ASN A 592      36.569 -35.197-111.780  1.00 96.56           N  
ATOM   4583  OD1 ASN A 592      36.460 -34.185-109.777  1.00 96.56           O  
ATOM   4584  N   TRP A 593      37.519 -30.665-109.453  1.00 97.69           N  
ATOM   4585  CA  TRP A 593      37.435 -30.048-108.133  1.00 97.69           C  
ATOM   4586  C   TRP A 593      36.001 -30.064-107.614  1.00 97.69           C  
ATOM   4587  CB  TRP A 593      37.957 -28.609-108.179  1.00 97.69           C  
ATOM   4588  O   TRP A 593      35.133 -29.368-108.144  1.00 97.69           O  
ATOM   4589  CG  TRP A 593      38.079 -27.963-106.831  1.00 97.69           C  
ATOM   4590  CD1 TRP A 593      38.174 -28.592-105.621  1.00 97.69           C  
ATOM   4591  CD2 TRP A 593      38.116 -26.559-106.556  1.00 97.69           C  
ATOM   4592  CE2 TRP A 593      38.234 -26.409-105.157  1.00 97.69           C  
ATOM   4593  CE3 TRP A 593      38.061 -25.412-107.360  1.00 97.69           C  
ATOM   4594  NE1 TRP A 593      38.268 -27.664-104.610  1.00 97.69           N  
ATOM   4595  CH2 TRP A 593      38.243 -24.050-105.351  1.00 97.69           C  
ATOM   4596  CZ2 TRP A 593      38.299 -25.156-104.543  1.00 97.69           C  
ATOM   4597  CZ3 TRP A 593      38.126 -24.165-106.747  1.00 97.69           C  
ATOM   4598  N   GLN A 594      35.807 -30.777-106.538  1.00 96.54           N  
ATOM   4599  CA  GLN A 594      34.437 -31.128-106.175  1.00 96.54           C  
ATOM   4600  C   GLN A 594      33.937 -30.268-105.018  1.00 96.54           C  
ATOM   4601  CB  GLN A 594      34.343 -32.610-105.806  1.00 96.54           C  
ATOM   4602  O   GLN A 594      32.729 -30.096-104.842  1.00 96.54           O  
ATOM   4603  CG  GLN A 594      34.711 -33.551-106.945  1.00 96.54           C  
ATOM   4604  CD  GLN A 594      34.653 -35.013-106.540  1.00 96.54           C  
ATOM   4605  NE2 GLN A 594      34.828 -35.903-107.510  1.00 96.54           N  
ATOM   4606  OE1 GLN A 594      34.453 -35.338-105.366  1.00 96.54           O  
ATOM   4607  N   ASP A 595      34.842 -29.835-104.088  1.00 96.52           N  
ATOM   4608  CA  ASP A 595      34.433 -29.103-102.895  1.00 96.52           C  
ATOM   4609  C   ASP A 595      35.608 -28.335-102.292  1.00 96.52           C  
ATOM   4610  CB  ASP A 595      33.839 -30.057-101.856  1.00 96.52           C  
ATOM   4611  O   ASP A 595      36.730 -28.843-102.247  1.00 96.52           O  
ATOM   4612  CG  ASP A 595      32.976 -29.350-100.827  1.00 96.52           C  
ATOM   4613  OD1 ASP A 595      32.102 -28.545-101.213  1.00 96.52           O  
ATOM   4614  OD2 ASP A 595      33.172 -29.599 -99.617  1.00 96.52           O  
ATOM   4615  N   SER A 596      35.333 -27.114-101.847  1.00 98.11           N  
ATOM   4616  CA  SER A 596      36.338 -26.305-101.165  1.00 98.11           C  
ATOM   4617  C   SER A 596      35.707 -25.440-100.080  1.00 98.11           C  
ATOM   4618  CB  SER A 596      37.083 -25.420-102.165  1.00 98.11           C  
ATOM   4619  O   SER A 596      34.771 -24.682-100.348  1.00 98.11           O  
ATOM   4620  OG  SER A 596      38.038 -24.608-101.504  1.00 98.11           O  
ATOM   4621  N   TYR A 597      36.316 -25.563 -98.898  1.00 98.12           N  
ATOM   4622  CA  TYR A 597      35.837 -24.680 -97.840  1.00 98.12           C  
ATOM   4623  C   TYR A 597      36.953 -24.357 -96.853  1.00 98.12           C  
ATOM   4624  CB  TYR A 597      34.656 -25.318 -97.102  1.00 98.12           C  
ATOM   4625  O   TYR A 597      37.940 -25.090 -96.760  1.00 98.12           O  
ATOM   4626  CG  TYR A 597      35.008 -26.599 -96.384  1.00 98.12           C  
ATOM   4627  CD1 TYR A 597      34.845 -27.835 -97.006  1.00 98.12           C  
ATOM   4628  CD2 TYR A 597      35.502 -26.575 -95.085  1.00 98.12           C  
ATOM   4629  CE1 TYR A 597      35.167 -29.018 -96.349  1.00 98.12           C  
ATOM   4630  CE2 TYR A 597      35.827 -27.752 -94.417  1.00 98.12           C  
ATOM   4631  OH  TYR A 597      35.976 -30.134 -94.401  1.00 98.12           O  
ATOM   4632  CZ  TYR A 597      35.656 -28.966 -95.057  1.00 98.12           C  
ATOM   4633  N   PHE A 598      36.696 -23.215 -96.199  1.00 98.66           N  
ATOM   4634  CA  PHE A 598      37.520 -22.757 -95.087  1.00 98.66           C  
ATOM   4635  C   PHE A 598      36.660 -22.453 -93.866  1.00 98.66           C  
ATOM   4636  CB  PHE A 598      38.322 -21.515 -95.487  1.00 98.66           C  
ATOM   4637  O   PHE A 598      35.651 -21.752 -93.970  1.00 98.66           O  
ATOM   4638  CG  PHE A 598      39.291 -21.053 -94.432  1.00 98.66           C  
ATOM   4639  CD1 PHE A 598      38.852 -20.315 -93.340  1.00 98.66           C  
ATOM   4640  CD2 PHE A 598      40.642 -21.358 -94.533  1.00 98.66           C  
ATOM   4641  CE1 PHE A 598      39.746 -19.885 -92.362  1.00 98.66           C  
ATOM   4642  CE2 PHE A 598      41.543 -20.933 -93.559  1.00 98.66           C  
ATOM   4643  CZ  PHE A 598      41.093 -20.196 -92.476  1.00 98.66           C  
ATOM   4644  N   GLU A 599      37.144 -22.980 -92.730  1.00 98.50           N  
ATOM   4645  CA  GLU A 599      36.449 -22.736 -91.470  1.00 98.50           C  
ATOM   4646  C   GLU A 599      37.427 -22.328 -90.371  1.00 98.50           C  
ATOM   4647  CB  GLU A 599      35.665 -23.978 -91.039  1.00 98.50           C  
ATOM   4648  O   GLU A 599      38.510 -22.904 -90.251  1.00 98.50           O  
ATOM   4649  CG  GLU A 599      34.502 -24.320 -91.960  1.00 98.50           C  
ATOM   4650  CD  GLU A 599      33.760 -25.581 -91.546  1.00 98.50           C  
ATOM   4651  OE1 GLU A 599      32.624 -25.802 -92.025  1.00 98.50           O  
ATOM   4652  OE2 GLU A 599      34.318 -26.353 -90.736  1.00 98.50           O  
ATOM   4653  N   TRP A 600      37.026 -21.274 -89.691  1.00 98.48           N  
ATOM   4654  CA  TRP A 600      37.636 -21.082 -88.380  1.00 98.48           C  
ATOM   4655  C   TRP A 600      37.073 -22.073 -87.366  1.00 98.48           C  
ATOM   4656  CB  TRP A 600      37.416 -19.649 -87.888  1.00 98.48           C  
ATOM   4657  O   TRP A 600      35.855 -22.239 -87.263  1.00 98.48           O  
ATOM   4658  CG  TRP A 600      38.029 -18.602 -88.769  1.00 98.48           C  
ATOM   4659  CD1 TRP A 600      37.370 -17.695 -89.551  1.00 98.48           C  
ATOM   4660  CD2 TRP A 600      39.425 -18.358 -88.962  1.00 98.48           C  
ATOM   4661  CE2 TRP A 600      39.541 -17.286 -89.874  1.00 98.48           C  
ATOM   4662  CE3 TRP A 600      40.592 -18.943 -88.449  1.00 98.48           C  
ATOM   4663  NE1 TRP A 600      38.274 -16.899 -90.218  1.00 98.48           N  
ATOM   4664  CH2 TRP A 600      41.905 -17.376 -89.770  1.00 98.48           C  
ATOM   4665  CZ2 TRP A 600      40.779 -16.786 -90.286  1.00 98.48           C  
ATOM   4666  CZ3 TRP A 600      41.823 -18.444 -88.861  1.00 98.48           C  
ATOM   4667  N   ILE A 601      37.950 -22.763 -86.619  1.00 96.78           N  
ATOM   4668  CA  ILE A 601      37.438 -23.741 -85.667  1.00 96.78           C  
ATOM   4669  C   ILE A 601      37.839 -23.340 -84.249  1.00 96.78           C  
ATOM   4670  CB  ILE A 601      37.951 -25.164 -85.986  1.00 96.78           C  
ATOM   4671  O   ILE A 601      38.785 -22.572 -84.058  1.00 96.78           O  
ATOM   4672  CG1 ILE A 601      39.484 -25.189 -85.992  1.00 96.78           C  
ATOM   4673  CG2 ILE A 601      37.389 -25.653 -87.324  1.00 96.78           C  
ATOM   4674  CD1 ILE A 601      40.079 -26.577 -86.190  1.00 96.78           C  
ATOM   4675  N   ASN A 602      37.028 -23.745 -83.293  1.00 96.02           N  
ATOM   4676  CA  ASN A 602      37.235 -23.418 -81.886  1.00 96.02           C  
ATOM   4677  C   ASN A 602      37.174 -21.913 -81.644  1.00 96.02           C  
ATOM   4678  CB  ASN A 602      38.570 -23.983 -81.395  1.00 96.02           C  
ATOM   4679  O   ASN A 602      38.008 -21.362 -80.924  1.00 96.02           O  
ATOM   4680  CG  ASN A 602      38.610 -25.498 -81.421  1.00 96.02           C  
ATOM   4681  ND2 ASN A 602      39.812 -26.060 -81.413  1.00 96.02           N  
ATOM   4682  OD1 ASN A 602      37.567 -26.158 -81.449  1.00 96.02           O  
ATOM   4683  N   VAL A 603      36.286 -21.269 -82.420  1.00 95.43           N  
ATOM   4684  CA  VAL A 603      36.077 -19.839 -82.216  1.00 95.43           C  
ATOM   4685  C   VAL A 603      35.258 -19.613 -80.948  1.00 95.43           C  
ATOM   4686  CB  VAL A 603      35.374 -19.189 -83.429  1.00 95.43           C  
ATOM   4687  O   VAL A 603      34.149 -20.138 -80.815  1.00 95.43           O  
ATOM   4688  CG1 VAL A 603      35.205 -17.687 -83.214  1.00 95.43           C  
ATOM   4689  CG2 VAL A 603      36.159 -19.465 -84.711  1.00 95.43           C  
ATOM   4690  N   ASP A 604      35.817 -18.880 -79.996  1.00 92.63           N  
ATOM   4691  CA  ASP A 604      35.147 -18.570 -78.737  1.00 92.63           C  
ATOM   4692  C   ASP A 604      33.944 -17.658 -78.964  1.00 92.63           C  
ATOM   4693  CB  ASP A 604      36.124 -17.917 -77.756  1.00 92.63           C  
ATOM   4694  O   ASP A 604      34.018 -16.706 -79.743  1.00 92.63           O  
ATOM   4695  CG  ASP A 604      37.176 -18.881 -77.236  1.00 92.63           C  
ATOM   4696  OD1 ASP A 604      37.004 -20.110 -77.386  1.00 92.63           O  
ATOM   4697  OD2 ASP A 604      38.183 -18.408 -76.667  1.00 92.63           O  
ATOM   4698  N   TYR A 605      32.835 -18.047 -78.374  1.00 90.24           N  
ATOM   4699  CA  TYR A 605      31.718 -17.115 -78.287  1.00 90.24           C  
ATOM   4700  C   TYR A 605      31.110 -17.121 -76.890  1.00 90.24           C  
ATOM   4701  CB  TYR A 605      30.646 -17.461 -79.325  1.00 90.24           C  
ATOM   4702  O   TYR A 605      31.221 -18.110 -76.162  1.00 90.24           O  
ATOM   4703  CG  TYR A 605      29.862 -18.708 -78.993  1.00 90.24           C  
ATOM   4704  CD1 TYR A 605      30.383 -19.973 -79.257  1.00 90.24           C  
ATOM   4705  CD2 TYR A 605      28.598 -18.624 -78.417  1.00 90.24           C  
ATOM   4706  CE1 TYR A 605      29.663 -21.124 -78.954  1.00 90.24           C  
ATOM   4707  CE2 TYR A 605      27.869 -19.769 -78.111  1.00 90.24           C  
ATOM   4708  OH  TYR A 605      27.692 -22.149 -78.081  1.00 90.24           O  
ATOM   4709  CZ  TYR A 605      28.410 -21.012 -78.383  1.00 90.24           C  
ATOM   4710  N   TRP A 606      30.556 -15.980 -76.414  1.00 88.63           N  
ATOM   4711  CA  TRP A 606      29.966 -15.788 -75.094  1.00 88.63           C  
ATOM   4712  C   TRP A 606      28.525 -16.285 -75.063  1.00 88.63           C  
ATOM   4713  CB  TRP A 606      30.019 -14.311 -74.691  1.00 88.63           C  
ATOM   4714  O   TRP A 606      27.709 -15.894 -75.901  1.00 88.63           O  
ATOM   4715  CG  TRP A 606      29.418 -14.024 -73.348  1.00 88.63           C  
ATOM   4716  CD1 TRP A 606      28.239 -13.380 -73.093  1.00 88.63           C  
ATOM   4717  CD2 TRP A 606      29.972 -14.368 -72.074  1.00 88.63           C  
ATOM   4718  CE2 TRP A 606      29.074 -13.901 -71.088  1.00 88.63           C  
ATOM   4719  CE3 TRP A 606      31.141 -15.025 -71.670  1.00 88.63           C  
ATOM   4720  NE1 TRP A 606      28.026 -13.303 -71.735  1.00 88.63           N  
ATOM   4721  CH2 TRP A 606      30.461 -14.720 -69.354  1.00 88.63           C  
ATOM   4722  CZ2 TRP A 606      29.309 -14.073 -69.722  1.00 88.63           C  
ATOM   4723  CZ3 TRP A 606      31.374 -15.195 -70.310  1.00 88.63           C  
ATOM   4724  N   ASP A 607      28.328 -17.274 -74.169  1.00 87.38           N  
ATOM   4725  CA  ASP A 607      26.982 -17.779 -73.920  1.00 87.38           C  
ATOM   4726  C   ASP A 607      26.431 -17.242 -72.601  1.00 87.38           C  
ATOM   4727  CB  ASP A 607      26.975 -19.308 -73.909  1.00 87.38           C  
ATOM   4728  O   ASP A 607      26.843 -17.681 -71.524  1.00 87.38           O  
ATOM   4729  CG  ASP A 607      25.576 -19.896 -73.954  1.00 87.38           C  
ATOM   4730  OD1 ASP A 607      24.639 -19.204 -74.406  1.00 87.38           O  
ATOM   4731  OD2 ASP A 607      25.409 -21.061 -73.533  1.00 87.38           O  
ATOM   4732  N   ASP A 608      25.443 -16.342 -72.675  1.00 82.89           N  
ATOM   4733  CA  ASP A 608      24.875 -15.659 -71.516  1.00 82.89           C  
ATOM   4734  C   ASP A 608      23.834 -16.532 -70.820  1.00 82.89           C  
ATOM   4735  CB  ASP A 608      24.250 -14.326 -71.934  1.00 82.89           C  
ATOM   4736  O   ASP A 608      22.990 -17.145 -71.477  1.00 82.89           O  
ATOM   4737  CG  ASP A 608      23.839 -13.468 -70.751  1.00 82.89           C  
ATOM   4738  OD1 ASP A 608      24.534 -13.489 -69.713  1.00 82.89           O  
ATOM   4739  OD2 ASP A 608      22.810 -12.765 -70.857  1.00 82.89           O  
ATOM   4740  N   ILE A 609      23.808 -16.730 -69.462  1.00 79.61           N  
ATOM   4741  CA  ILE A 609      22.810 -17.419 -68.651  1.00 79.61           C  
ATOM   4742  C   ILE A 609      21.955 -16.397 -67.906  1.00 79.61           C  
ATOM   4743  CB  ILE A 609      23.470 -18.396 -67.651  1.00 79.61           C  
ATOM   4744  O   ILE A 609      22.477 -15.424 -67.357  1.00 79.61           O  
ATOM   4745  CG1 ILE A 609      24.330 -19.423 -68.396  1.00 79.61           C  
ATOM   4746  CG2 ILE A 609      22.408 -19.089 -66.792  1.00 79.61           C  
ATOM   4747  CD1 ILE A 609      25.244 -20.238 -67.492  1.00 79.61           C  
ATOM   4748  N   PRO A 610      20.665 -16.638 -68.008  1.00 78.99           N  
ATOM   4749  CA  PRO A 610      19.791 -15.712 -67.286  1.00 78.99           C  
ATOM   4750  C   PRO A 610      20.131 -15.618 -65.800  1.00 78.99           C  
ATOM   4751  CB  PRO A 610      18.397 -16.312 -67.490  1.00 78.99           C  
ATOM   4752  O   PRO A 610      20.372 -16.640 -65.152  1.00 78.99           O  
ATOM   4753  CG  PRO A 610      18.520 -17.152 -68.720  1.00 78.99           C  
ATOM   4754  CD  PRO A 610      19.924 -17.676 -68.802  1.00 78.99           C  
ATOM   4755  N   ASN A 611      20.245 -14.404 -65.301  1.00 87.66           N  
ATOM   4756  CA  ASN A 611      20.614 -14.181 -63.907  1.00 87.66           C  
ATOM   4757  C   ASN A 611      19.401 -13.808 -63.058  1.00 87.66           C  
ATOM   4758  CB  ASN A 611      21.687 -13.096 -63.803  1.00 87.66           C  
ATOM   4759  O   ASN A 611      18.338 -13.490 -63.594  1.00 87.66           O  
ATOM   4760  CG  ASN A 611      22.979 -13.484 -64.496  1.00 87.66           C  
ATOM   4761  ND2 ASN A 611      23.770 -14.328 -63.847  1.00 87.66           N  
ATOM   4762  OD1 ASN A 611      23.263 -13.027 -65.607  1.00 87.66           O  
ATOM   4763  N   ARG A 612      19.609 -13.856 -61.686  1.00 89.41           N  
ATOM   4764  CA  ARG A 612      18.554 -13.607 -60.711  1.00 89.41           C  
ATOM   4765  C   ARG A 612      17.873 -12.267 -60.971  1.00 89.41           C  
ATOM   4766  CB  ARG A 612      19.117 -13.640 -59.288  1.00 89.41           C  
ATOM   4767  O   ARG A 612      16.643 -12.186 -61.000  1.00 89.41           O  
ATOM   4768  CG  ARG A 612      18.074 -13.405 -58.207  1.00 89.41           C  
ATOM   4769  CD  ARG A 612      17.047 -14.526 -58.161  1.00 89.41           C  
ATOM   4770  NE  ARG A 612      16.097 -14.343 -57.068  1.00 89.41           N  
ATOM   4771  NH1 ARG A 612      14.927 -16.292 -57.481  1.00 89.41           N  
ATOM   4772  NH2 ARG A 612      14.305 -14.922 -55.752  1.00 89.41           N  
ATOM   4773  CZ  ARG A 612      15.111 -15.186 -56.769  1.00 89.41           C  
ATOM   4774  N   PHE A 613      18.632 -11.182 -61.082  1.00 93.87           N  
ATOM   4775  CA  PHE A 613      18.115  -9.846 -61.359  1.00 93.87           C  
ATOM   4776  C   PHE A 613      18.442  -9.425 -62.787  1.00 93.87           C  
ATOM   4777  CB  PHE A 613      18.692  -8.830 -60.367  1.00 93.87           C  
ATOM   4778  O   PHE A 613      19.584  -9.554 -63.232  1.00 93.87           O  
ATOM   4779  CG  PHE A 613      18.442  -9.181 -58.925  1.00 93.87           C  
ATOM   4780  CD1 PHE A 613      17.163  -9.099 -58.387  1.00 93.87           C  
ATOM   4781  CD2 PHE A 613      19.486  -9.592 -58.107  1.00 93.87           C  
ATOM   4782  CE1 PHE A 613      16.929  -9.424 -57.053  1.00 93.87           C  
ATOM   4783  CE2 PHE A 613      19.260  -9.918 -56.773  1.00 93.87           C  
ATOM   4784  CZ  PHE A 613      17.981  -9.831 -56.247  1.00 93.87           C  
ATOM   4785  N   LYS A 614      17.385  -8.904 -63.464  1.00 92.90           N  
ATOM   4786  CA  LYS A 614      17.562  -8.424 -64.831  1.00 92.90           C  
ATOM   4787  C   LYS A 614      17.817  -6.919 -64.856  1.00 92.90           C  
ATOM   4788  CB  LYS A 614      16.338  -8.761 -65.683  1.00 92.90           C  
ATOM   4789  O   LYS A 614      17.547  -6.221 -63.876  1.00 92.90           O  
ATOM   4790  CG  LYS A 614      15.922 -10.224 -65.616  1.00 92.90           C  
ATOM   4791  CD  LYS A 614      16.995 -11.136 -66.197  1.00 92.90           C  
ATOM   4792  CE  LYS A 614      16.559 -12.594 -66.177  1.00 92.90           C  
ATOM   4793  NZ  LYS A 614      17.704 -13.512 -65.892  1.00 92.90           N  
ATOM   4794  N   ASP A 615      18.442  -6.524 -66.009  1.00 92.61           N  
ATOM   4795  CA  ASP A 615      18.656  -5.094 -66.210  1.00 92.61           C  
ATOM   4796  C   ASP A 615      17.346  -4.320 -66.074  1.00 92.61           C  
ATOM   4797  CB  ASP A 615      19.283  -4.831 -67.579  1.00 92.61           C  
ATOM   4798  O   ASP A 615      16.324  -4.714 -66.639  1.00 92.61           O  
ATOM   4799  CG  ASP A 615      19.683  -3.380 -67.781  1.00 92.61           C  
ATOM   4800  OD1 ASP A 615      20.287  -2.781 -66.865  1.00 92.61           O  
ATOM   4801  OD2 ASP A 615      19.388  -2.830 -68.863  1.00 92.61           O  
ATOM   4802  N   GLY A 616      17.264  -3.297 -65.117  1.00 93.79           N  
ATOM   4803  CA  GLY A 616      16.096  -2.443 -64.969  1.00 93.79           C  
ATOM   4804  C   GLY A 616      15.204  -2.850 -63.810  1.00 93.79           C  
ATOM   4805  O   GLY A 616      14.294  -2.109 -63.431  1.00 93.79           O  
ATOM   4806  N   ASP A 617      15.467  -4.060 -63.287  1.00 96.70           N  
ATOM   4807  CA  ASP A 617      14.705  -4.471 -62.112  1.00 96.70           C  
ATOM   4808  C   ASP A 617      14.871  -3.468 -60.971  1.00 96.70           C  
ATOM   4809  CB  ASP A 617      15.137  -5.865 -61.653  1.00 96.70           C  
ATOM   4810  O   ASP A 617      15.963  -2.939 -60.757  1.00 96.70           O  
ATOM   4811  CG  ASP A 617      14.498  -6.980 -62.463  1.00 96.70           C  
ATOM   4812  OD1 ASP A 617      13.552  -6.709 -63.234  1.00 96.70           O  
ATOM   4813  OD2 ASP A 617      14.942  -8.140 -62.326  1.00 96.70           O  
ATOM   4814  N   VAL A 618      13.749  -3.237 -60.279  1.00 97.77           N  
ATOM   4815  CA  VAL A 618      13.760  -2.383 -59.097  1.00 97.77           C  
ATOM   4816  C   VAL A 618      13.562  -3.231 -57.842  1.00 97.77           C  
ATOM   4817  CB  VAL A 618      12.673  -1.288 -59.177  1.00 97.77           C  
ATOM   4818  O   VAL A 618      12.524  -3.875 -57.680  1.00 97.77           O  
ATOM   4819  CG1 VAL A 618      12.691  -0.415 -57.924  1.00 97.77           C  
ATOM   4820  CG2 VAL A 618      12.867  -0.435 -60.430  1.00 97.77           C  
ATOM   4821  N   VAL A 619      14.593  -3.198 -57.057  1.00 97.34           N  
ATOM   4822  CA  VAL A 619      14.570  -3.954 -55.809  1.00 97.34           C  
ATOM   4823  C   VAL A 619      14.392  -3.000 -54.630  1.00 97.34           C  
ATOM   4824  CB  VAL A 619      15.857  -4.791 -55.629  1.00 97.34           C  
ATOM   4825  O   VAL A 619      15.211  -2.103 -54.420  1.00 97.34           O  
ATOM   4826  CG1 VAL A 619      15.778  -5.635 -54.358  1.00 97.34           C  
ATOM   4827  CG2 VAL A 619      16.091  -5.678 -56.850  1.00 97.34           C  
ATOM   4828  N   LYS A 620      13.292  -3.267 -53.926  1.00 97.92           N  
ATOM   4829  CA  LYS A 620      12.998  -2.465 -52.740  1.00 97.92           C  
ATOM   4830  C   LYS A 620      13.145  -3.292 -51.467  1.00 97.92           C  
ATOM   4831  CB  LYS A 620      11.589  -1.878 -52.825  1.00 97.92           C  
ATOM   4832  O   LYS A 620      12.485  -4.322 -51.310  1.00 97.92           O  
ATOM   4833  CG  LYS A 620      11.245  -0.928 -51.687  1.00 97.92           C  
ATOM   4834  CD  LYS A 620       9.853  -0.333 -51.857  1.00 97.92           C  
ATOM   4835  CE  LYS A 620       9.485   0.575 -50.691  1.00 97.92           C  
ATOM   4836  NZ  LYS A 620       8.136   1.188 -50.870  1.00 97.92           N  
ATOM   4837  N   ILE A 621      14.040  -2.793 -50.557  1.00 96.68           N  
ATOM   4838  CA  ILE A 621      14.294  -3.428 -49.268  1.00 96.68           C  
ATOM   4839  C   ILE A 621      13.671  -2.596 -48.151  1.00 96.68           C  
ATOM   4840  CB  ILE A 621      15.808  -3.613 -49.018  1.00 96.68           C  
ATOM   4841  O   ILE A 621      14.145  -1.499 -47.845  1.00 96.68           O  
ATOM   4842  CG1 ILE A 621      16.452  -4.377 -50.181  1.00 96.68           C  
ATOM   4843  CG2 ILE A 621      16.052  -4.331 -47.688  1.00 96.68           C  
ATOM   4844  CD1 ILE A 621      17.974  -4.327 -50.188  1.00 96.68           C  
ATOM   4845  N   ASP A 622      12.581  -3.144 -47.618  1.00 96.51           N  
ATOM   4846  CA  ASP A 622      11.892  -2.523 -46.491  1.00 96.51           C  
ATOM   4847  C   ASP A 622      12.297  -3.177 -45.171  1.00 96.51           C  
ATOM   4848  CB  ASP A 622      10.375  -2.608 -46.676  1.00 96.51           C  
ATOM   4849  O   ASP A 622      11.757  -4.221 -44.798  1.00 96.51           O  
ATOM   4850  CG  ASP A 622       9.606  -1.817 -45.633  1.00 96.51           C  
ATOM   4851  OD1 ASP A 622      10.185  -1.466 -44.583  1.00 96.51           O  
ATOM   4852  OD2 ASP A 622       8.407  -1.544 -45.862  1.00 96.51           O  
ATOM   4853  N   VAL A 623      13.174  -2.468 -44.488  1.00 96.25           N  
ATOM   4854  CA  VAL A 623      13.826  -3.048 -43.319  1.00 96.25           C  
ATOM   4855  C   VAL A 623      12.823  -3.168 -42.174  1.00 96.25           C  
ATOM   4856  CB  VAL A 623      15.045  -2.209 -42.873  1.00 96.25           C  
ATOM   4857  O   VAL A 623      12.786  -4.183 -41.476  1.00 96.25           O  
ATOM   4858  CG1 VAL A 623      15.620  -2.744 -41.564  1.00 96.25           C  
ATOM   4859  CG2 VAL A 623      16.113  -2.199 -43.965  1.00 96.25           C  
ATOM   4860  N   ALA A 624      11.937  -2.213 -42.056  1.00 93.64           N  
ATOM   4861  CA  ALA A 624      10.965  -2.179 -40.966  1.00 93.64           C  
ATOM   4862  C   ALA A 624      10.000  -3.357 -41.054  1.00 93.64           C  
ATOM   4863  CB  ALA A 624      10.195  -0.861 -40.980  1.00 93.64           C  
ATOM   4864  O   ALA A 624       9.675  -3.979 -40.040  1.00 93.64           O  
ATOM   4865  N   ASN A 625       9.630  -3.704 -42.296  1.00 93.73           N  
ATOM   4866  CA  ASN A 625       8.623  -4.739 -42.503  1.00 93.73           C  
ATOM   4867  C   ASN A 625       9.255  -6.055 -42.946  1.00 93.73           C  
ATOM   4868  CB  ASN A 625       7.582  -4.279 -43.526  1.00 93.73           C  
ATOM   4869  O   ASN A 625       8.548  -7.023 -43.235  1.00 93.73           O  
ATOM   4870  CG  ASN A 625       6.796  -3.071 -43.055  1.00 93.73           C  
ATOM   4871  ND2 ASN A 625       6.849  -1.992 -43.828  1.00 93.73           N  
ATOM   4872  OD1 ASN A 625       6.147  -3.107 -42.007  1.00 93.73           O  
ATOM   4873  N   ARG A 626      10.562  -6.119 -43.017  1.00 92.86           N  
ATOM   4874  CA  ARG A 626      11.323  -7.299 -43.417  1.00 92.86           C  
ATOM   4875  C   ARG A 626      10.799  -7.870 -44.730  1.00 92.86           C  
ATOM   4876  CB  ARG A 626      11.272  -8.367 -42.322  1.00 92.86           C  
ATOM   4877  O   ARG A 626      10.539  -9.071 -44.831  1.00 92.86           O  
ATOM   4878  CG  ARG A 626      11.763  -7.886 -40.967  1.00 92.86           C  
ATOM   4879  CD  ARG A 626      11.706  -8.989 -39.920  1.00 92.86           C  
ATOM   4880  NE  ARG A 626      12.017  -8.485 -38.587  1.00 92.86           N  
ATOM   4881  NH1 ARG A 626      12.085 -10.567 -37.589  1.00 92.86           N  
ATOM   4882  NH2 ARG A 626      12.471  -8.682 -36.344  1.00 92.86           N  
ATOM   4883  CZ  ARG A 626      12.191  -9.246 -37.510  1.00 92.86           C  
ATOM   4884  N   ARG A 627      10.637  -6.927 -45.659  1.00 93.06           N  
ATOM   4885  CA  ARG A 627      10.119  -7.302 -46.971  1.00 93.06           C  
ATOM   4886  C   ARG A 627      11.064  -6.857 -48.081  1.00 93.06           C  
ATOM   4887  CB  ARG A 627       8.729  -6.700 -47.193  1.00 93.06           C  
ATOM   4888  O   ARG A 627      11.647  -5.773 -48.009  1.00 93.06           O  
ATOM   4889  CG  ARG A 627       7.663  -7.248 -46.258  1.00 93.06           C  
ATOM   4890  CD  ARG A 627       6.342  -6.507 -46.412  1.00 93.06           C  
ATOM   4891  NE  ARG A 627       5.805  -6.640 -47.763  1.00 93.06           N  
ATOM   4892  NH1 ARG A 627       4.127  -5.079 -47.471  1.00 93.06           N  
ATOM   4893  NH2 ARG A 627       4.359  -6.158 -49.480  1.00 93.06           N  
ATOM   4894  CZ  ARG A 627       4.764  -5.959 -48.235  1.00 93.06           C  
ATOM   4895  N   VAL A 628      11.074  -7.710 -49.034  1.00 94.29           N  
ATOM   4896  CA  VAL A 628      11.793  -7.370 -50.258  1.00 94.29           C  
ATOM   4897  C   VAL A 628      10.850  -7.471 -51.455  1.00 94.29           C  
ATOM   4898  CB  VAL A 628      13.020  -8.285 -50.469  1.00 94.29           C  
ATOM   4899  O   VAL A 628      10.189  -8.494 -51.650  1.00 94.29           O  
ATOM   4900  CG1 VAL A 628      13.783  -7.883 -51.730  1.00 94.29           C  
ATOM   4901  CG2 VAL A 628      13.937  -8.234 -49.248  1.00 94.29           C  
ATOM   4902  N   LEU A 629      10.784  -6.361 -52.214  1.00 96.14           N  
ATOM   4903  CA  LEU A 629       9.942  -6.307 -53.404  1.00 96.14           C  
ATOM   4904  C   LEU A 629      10.793  -6.196 -54.666  1.00 96.14           C  
ATOM   4905  CB  LEU A 629       8.972  -5.126 -53.322  1.00 96.14           C  
ATOM   4906  O   LEU A 629      11.768  -5.442 -54.697  1.00 96.14           O  
ATOM   4907  CG  LEU A 629       8.031  -5.105 -52.117  1.00 96.14           C  
ATOM   4908  CD1 LEU A 629       8.615  -4.243 -51.004  1.00 96.14           C  
ATOM   4909  CD2 LEU A 629       6.652  -4.597 -52.524  1.00 96.14           C  
ATOM   4910  N   VAL A 630      10.479  -7.011 -55.598  1.00 96.28           N  
ATOM   4911  CA  VAL A 630      11.070  -6.891 -56.926  1.00 96.28           C  
ATOM   4912  C   VAL A 630      10.006  -6.449 -57.929  1.00 96.28           C  
ATOM   4913  CB  VAL A 630      11.713  -8.220 -57.383  1.00 96.28           C  
ATOM   4914  O   VAL A 630       9.011  -7.147 -58.135  1.00 96.28           O  
ATOM   4915  CG1 VAL A 630      12.372  -8.058 -58.752  1.00 96.28           C  
ATOM   4916  CG2 VAL A 630      12.731  -8.702 -56.350  1.00 96.28           C  
ATOM   4917  N   ASN A 631      10.180  -5.261 -58.437  1.00 96.80           N  
ATOM   4918  CA  ASN A 631       9.235  -4.674 -59.382  1.00 96.80           C  
ATOM   4919  C   ASN A 631       7.831  -4.589 -58.789  1.00 96.80           C  
ATOM   4920  CB  ASN A 631       9.213  -5.474 -60.686  1.00 96.80           C  
ATOM   4921  O   ASN A 631       6.848  -4.902 -59.463  1.00 96.80           O  
ATOM   4922  CG  ASN A 631      10.556  -5.478 -61.390  1.00 96.80           C  
ATOM   4923  ND2 ASN A 631      10.885  -6.593 -62.031  1.00 96.80           N  
ATOM   4924  OD1 ASN A 631      11.291  -4.487 -61.358  1.00 96.80           O  
ATOM   4925  N   GLY A 632       7.823  -4.334 -57.480  1.00 95.22           N  
ATOM   4926  CA  GLY A 632       6.564  -4.041 -56.813  1.00 95.22           C  
ATOM   4927  C   GLY A 632       5.922  -5.265 -56.188  1.00 95.22           C  
ATOM   4928  O   GLY A 632       4.930  -5.151 -55.463  1.00 95.22           O  
ATOM   4929  N   ALA A 633       6.486  -6.410 -56.486  1.00 95.63           N  
ATOM   4930  CA  ALA A 633       5.931  -7.645 -55.936  1.00 95.63           C  
ATOM   4931  C   ALA A 633       6.886  -8.273 -54.924  1.00 95.63           C  
ATOM   4932  CB  ALA A 633       5.622  -8.635 -57.056  1.00 95.63           C  
ATOM   4933  O   ALA A 633       8.087  -8.387 -55.183  1.00 95.63           O  
ATOM   4934  N   GLU A 634       6.252  -8.654 -53.881  1.00 93.68           N  
ATOM   4935  CA  GLU A 634       7.069  -9.323 -52.874  1.00 93.68           C  
ATOM   4936  C   GLU A 634       7.612 -10.651 -53.397  1.00 93.68           C  
ATOM   4937  CB  GLU A 634       6.263  -9.553 -51.593  1.00 93.68           C  
ATOM   4938  O   GLU A 634       6.874 -11.436 -53.996  1.00 93.68           O
[truncated: 2,177,771 more chars]
